# Supplementary material for: Integrated Analyses of Mouse Stem Cell Transcriptomes Provide Clues for Stem Cell Maintenance and Transdifferentiation
Source: Front Genet. 2020 Sep 4;11:563798. doi: 10.3389/fgene.2020.563798 (PMC7500244; doi:10.3389/fgene.2020.563798)
Supplement: TABLE S1 — Primer sequences used in this study. [file Table_1.xlsx]

## Sheet: Primer Sequence
Gene Symbol	Primer Sequence
Pou5f1	Forward:	ATCACTCACATCGCCAAT
	Reverse:	CTGTAGCCTCATACTCTTCTC
Nestin	Forward:	CCCTGAAGTCGAGGAGCTG
	Reverse:	CTGCTGCACCTCTAAGCGA
Zscan10	Forward:	ATGGGGCCACTGGATTTTAGC
	Reverse:	TGAGGTGGAGGTAACTCATTCAG
Zfp57	Forward:	ATGGCAGCTAGGAAACAGTCT
	Reverse:	TGGTAAAGGGTCTTCTGTGTAGA
Hes5	Forward:	AGTCCCAAGGAGAAAAACCGA
	Reverse:	GCTGTGTTTCAGGTAGCTGAC
Pou3f3	Forward:	AGCAGTTCGCTAAGCAGTTCA
	Reverse:	CGAAGCGGCAGATAGTGGTC
Pou3f4	Forward:	CTGCCTCGAATCCCTACAGC
	Reverse:	CTGCAAGTAGTCACTTTGGAGAA
Zscan18	Forward:	CCTCCTTGCTAGGATGGGTAA
	Reverse:	TCTGCAATGTTGGCAATCAAAG
