# Supplementary material for: Integrated Analyses of Mouse Stem Cell Transcriptomes Provide Clues for Stem Cell Maintenance and Transdifferentiation
Source: Front Genet. 2020 Sep 4;11:563798. doi: 10.3389/fgene.2020.563798 (PMC7500244; doi:10.3389/fgene.2020.563798)
Supplement: TABLE S2 — The highly expressed gene lists of each types of stem cell. [file Table_2.xlsx]

## Sheet: ESC
Entrez Gene ID	Gene Symbol	logFC	adj.P.Val	Description
434423	Dppa5a	9.28229	2.70374e-09	developmental pluripotency associated 5A
73703	Dppa2	8.92735	1.28905e-09	developmental pluripotency associated 2
21667	Tdgf1	8.83622	2.29965e-09	teratocarcinoma-derived growth factor 1
20674	Sox2	8.81682	1.26574e-09	SRY (sex determining region Y)-box 2
667666	Gm13242	8.71986	3.72343e-09	predicted gene 13242
83557	Lin28a	8.56301	5.81799e-09	lin-28 homolog A (C. elegans)
19716	Bex1	8.50692	4.85396e-09	brain expressed gene 1
71950	Nanog	8.39849	1.28905e-09	Nanog homeobox
12550	Cdh1	8.05823	1.28905e-09	cadherin 1
18999	Pou5f1	8.05508	1.79875e-09	POU domain, class 5, transcription factor 1
381591	L1td1	8.01798	1.26574e-09	LINE-1 type transposase domain containing 1
11614	Nr0b1	7.81582	5.89422e-09	nuclear receptor subfamily 0, group B, member 1
22773	Zic3	7.71354	4.53282e-09	zinc finger protein of the cerebellum 3
54427	Dnmt3l	7.64534	2.25098e-09	DNA (cytosine-5-)-methyltransferase 3-like
22271	Upp1	7.52412	1.28905e-09	uridine phosphorylase 1
22037	Trap1a	7.47275	1.28905e-09	tumor rejection antigen P1A
353283	Eras	7.46729	2.14156e-09	ES cell-expressed Ras
245128	AU018091	7.26912	1.28905e-09	expressed sequence AU018091
71967	Mageb16	7.23349	1.26574e-09	melanoma antigen family B, 16
320557	Fam169a	7.19072	4.53282e-09	family with sequence similarity 169, member A
22702	Zfp42	7.11818	4.86258e-09	zinc finger protein 42
30054	Rnf17	7.03334	3.26748e-09	ring finger protein 17
94088	Trim6	7.00368	2.25098e-09	tripartite motif-containing 6
99377	Sall4	6.99794	4.14495e-09	sal-like 4 (Drosophila)
653016	Gm7325	6.99625	2.81399e-09	predicted gene 7325
17450	Morc1	6.9704	4.85396e-09	microrchidia 1
73679	Tex19.1	6.89826	2.95608e-08	testis expressed gene 19.1
14860	Gsta4	6.85986	4.2974e-08	glutathione S-transferase, alpha 4
17075	Epcam	6.77506	5.80231e-09	epithelial cell adhesion molecule
406217	Bex4	6.75189	1.28905e-09	brain expressed gene 4
71827	Lrrc34	6.74992	1.79065e-08	leucine rich repeat containing 34
18109	Mycn	6.70681	1.37361e-09	v-myc myelocytomatosis viral related oncogene, neuroblastoma derived (avian)
381269	Mreg	6.59634	6.95875e-09	melanoregulin
103551	E130012A19Rik	6.49698	5.42786e-09	RIKEN cDNA E130012A19 gene
195531	Gm13152	6.44854	1.28905e-09	predicted gene 13152
52463	Tet1	6.41513	2.13079e-08	tet methylcytosine dioxygenase 1
20527	Slc2a3	6.37372	2.25098e-09	solute carrier family 2 (facilitated glucose transporter), member 3
50764	Fbxo15	6.33823	2.34945e-09	F-box protein 15
67071	Rps6ka6	6.29208	9.40809e-08	ribosomal protein S6 kinase polypeptide 6
239435	Aard	6.19822	9.14085e-09	alanine and arginine rich domain containing protein
13436	Dnmt3b	6.17966	3.72343e-09	DNA methyltransferase 3B
58865	Tdh	6.1319	1.82368e-08	L-threonine dehydrogenase
81879	Tfcp2l1	6.08556	1.15693e-08	transcription factor CP2-like 1
73693	Dppa4	6.05182	2.33331e-08	developmental pluripotency associated 4
14275	Folr1	6.00894	3.87934e-09	folate receptor 1 (adult)
54366	Ctnnal1	6.00812	1.78174e-08	catenin (cadherin associated protein), alpha-like 1
77963	Hook1	5.98598	3.91638e-09	hook homolog 1 (Drosophila)
102614	Rpp25	5.87691	2.98918e-09	ribonuclease P/MRP 25 subunit
17865	Mybl2	5.76731	2.25098e-09	myeloblastosis oncogene-like 2
668620	Zfp936	5.71167	4.62898e-09	zinc finger protein 936
68236	Gtsf1l	5.64034	3.0538e-09	gametocyte specific factor 1-like
13819	Epas1	5.62387	1.79875e-09	endothelial PAS domain protein 1
14562	Gdf3	5.61849	7.99059e-09	growth differentiation factor 3
13206	Ddx4	5.599	8.026e-09	DEAD (Asp-Glu-Ala-Asp) box polypeptide 4
21420	Tfap2c	5.59844	7.8432e-08	transcription factor AP-2, gamma
17907	Mylpf	5.57174	9.14085e-09	myosin light chain, phosphorylatable, fast skeletal muscle
74249	Lrrc2	5.5673	5.41856e-09	leucine rich repeat containing 2
18039	Nefl	5.53947	1.51347e-08	neurofilament, light polypeptide
65969	Cubn	5.35212	1.02105e-07	cubilin (intrinsic factor-cobalamin receptor)
12310	Calca	5.33436	3.55978e-08	calcitonin/calcitonin-related polypeptide, alpha
58198	Sall1	5.32238	2.34945e-09	sal-like 1 (Drosophila)
67701	Wfdc2	5.31266	1.47232e-08	WAP four-disulfide core domain 2
98558	Mael	5.30812	5.76974e-09	maelstrom homolog (Drosophila)
67968	Ooep	5.30588	3.62947e-08	oocyte expressed protein
52428	Rhpn2	5.30164	6.83981e-09	rhophilin, Rho GTPase binding protein 2
22113	Phlda2	5.28462	1.47656e-08	pleckstrin homology-like domain, family A, member 2
76815	Calcoco2	5.22349	3.50215e-09	calcium binding and coiled-coil domain 2
50913	Olig2	5.21278	6.15454e-09	oligodendrocyte transcription factor 2
64058	Perp	5.17867	2.77727e-07	PERP, TP53 apoptosis effector
72027	Slc39a4	5.17503	2.31434e-08	solute carrier family 39 (zinc transporter), member 4
50914	Olig1	5.15362	8.51343e-09	oligodendrocyte transcription factor 1
75146	Tmem180	5.143	2.41862e-08	transmembrane protein 180
243574	Kbtbd8	5.08787	6.2016e-09	kelch repeat and BTB (POZ) domain containing 8
67374	Jam2	5.05918	4.89244e-09	junction adhesion molecule 2
18119	Nodal	5.05697	2.83147e-09	nodal
260296	Apela	5.05177	1.29649e-07	apelin receptor early endogenous ligand
69697	Camsap3	5.0325	1.31801e-08	calmodulin regulated spectrin-associated protein family, member 3
207854	Fmr1nb	5.0233	3.13054e-07	fragile X mental retardation 1 neighbor
14012	Mpzl2	4.98691	6.15454e-09	myelin protein zero-like 2
14102	Fas	4.93971	3.72343e-09	Fas (TNF receptor superfamily member 6)
21888	Tle4	4.92861	3.851e-08	transducin-like enhancer of split 4, homolog of Drosophila E(spl)
17380	Mme	4.89364	9.91481e-08	membrane metallo endopeptidase
66109	Tspan13	4.89089	5.73868e-09	tetraspanin 13
21432	Tcl1	4.88699	5.41209e-09	T cell lymphoma breakpoint 1
104174	Gldc	4.87875	3.02043e-09	glycine decarboxylase
16468	Jarid2	4.85803	1.30083e-08	jumonji, AT rich interactive domain 2
18617	Rhox5	4.85294	6.15454e-09	reproductive homeobox 5
207818	Smagp	4.85205	1.47232e-08	small cell adhesion glycoprotein
636931	Trim71	4.84464	8.68461e-09	tripartite motif-containing 71
100043034	Rex2	4.84383	1.00252e-07	reduced expression 2
17772	Mtm1	4.80905	1.15834e-08	X-linked myotubular myopathy gene 1
94187	Zfp423	4.80285	1.18473e-08	zinc finger protein 423
68713	Ifitm1	4.79932	5.80231e-09	interferon induced transmembrane protein 1
207920	Esrp1	4.79124	9.91584e-09	epithelial splicing regulatory protein 1
332221	Zscan10	4.78348	1.36583e-08	zinc finger and SCAN domain containing 10
12069	Bex2	4.7751	2.80157e-07	brain expressed X-linked 2
14725	Lrp2	4.76872	3.73764e-08	low density lipoprotein receptor-related protein 2
100303645	D7Ertd143e	4.76728	4.89706e-09	DNA segment, Chr 7, ERATO Doi 143, expressed
24074	Taf7	4.74893	5.73868e-09	TAF7 RNA polymerase II, TATA box binding protein (TBP)-associated factor
11812	Apoc1	4.7443	1.06446e-07	apolipoprotein C-I
19193	Pipox	4.7424	2.04808e-08	pipecolic acid oxidase
14077	Fabp3	4.73861	1.47723e-08	fatty acid binding protein 3, muscle and heart
13511	Dsg2	4.72234	5.80231e-09	desmoglein 2
52609	Cbx7	4.71274	5.73868e-09	chromobox 7
16691	Krt8	4.69841	5.73868e-09	keratin 8
226419	Dyrk3	4.68969	6.24074e-08	dual-specificity tyrosine-(Y)-phosphorylation regulated kinase 3
432777	D630045M09Rik	4.64591	1.69068e-08	RIKEN cDNA D630045M09 gene
76974	Urah	4.64162	2.38734e-07	urate (5-hydroxyiso-) hydrolase
15894	Icam1	4.6014	5.03489e-08	intercellular adhesion molecule 1
14472	Gbx2	4.59345	8.4104e-09	gastrulation brain homeobox 2
209558	Enpp3	4.58568	1.26032e-07	ectonucleotide pyrophosphatase/phosphodiesterase 3
78283	Map7d2	4.57905	4.88072e-08	MAP7 domain containing 2
80880	Kank3	4.57746	6.42909e-07	KN motif and ankyrin repeat domains 3
72388	Ripk4	4.5556	9.14085e-09	receptor-interacting serine-threonine kinase 4
12224	Klf5	4.55188	3.34201e-09	Kruppel-like factor 5
109904	Mcf2	4.55093	7.14183e-09	mcf.2 transforming sequence
12808	Cobl	4.54718	3.0538e-09	cordon-bleu WH2 repeat
12740	Cldn4	4.52087	5.73868e-09	claudin 4
112422	2610305D13Rik	4.51855	3.00045e-07	RIKEN cDNA 2610305D13 gene
72022	Slc35f2	4.49134	1.76689e-08	solute carrier family 35, member F2
380684	Nefh	4.48399	1.27874e-07	neurofilament, heavy polypeptide
227327	B3gnt7	4.46423	1.88272e-07	UDP-GlcNAc:betaGal beta-1,3-N-acetylglucosaminyltransferase 7
26908	Eif2s3y	4.45146	2.85023e-08	eukaryotic translation initiation factor 2, subunit 3, structural gene Y-linked
55948	Sfn	4.44531	5.73868e-09	stratifin
75789	4930444M15Rik	4.42756	1.82368e-08	RIKEN cDNA 4930444M15 gene
20111	Rps6ka1	4.42564	3.77529e-08	ribosomal protein S6 kinase polypeptide 1
11816	Apoe	4.42117	4.45956e-08	apolipoprotein E
67981	Hormad1	4.41951	1.47232e-08	HORMA domain containing 1
73708	Dppa3	4.41743	1.13756e-07	developmental pluripotency-associated 3
239083	Ccnb1ip1	4.4036	1.10512e-08	cyclin B1 interacting protein 1
66824	Pycard	4.37279	1.80902e-08	PYD and CARD domain containing
69327	1700007K13Rik	4.37188	1.31801e-08	RIKEN cDNA 1700007K13 gene
22286	Utf1	4.37093	1.42311e-08	undifferentiated embryonic cell transcription factor 1
18613	Pecam1	4.36804	1.07422e-08	platelet/endothelial cell adhesion molecule 1
71988	Esco2	4.35904	2.01638e-08	establishment of cohesion 1 homolog 2 (S. cerevisiae)
74377	Hsf2bp	4.33269	8.65788e-08	heat shock transcription factor 2 binding protein
11891	Rab27a	4.29394	5.81014e-08	RAB27A, member RAS oncogene family
66065	Hsd17b14	4.28579	1.09283e-08	hydroxysteroid (17-beta) dehydrogenase 14
54725	Cadm1	4.26779	6.09964e-09	cell adhesion molecule 1
100039706	Gm2381	4.2645	8.026e-09	zinc finger protein 936 pseudogene
383491	Prdm14	4.236	5.60218e-08	PR domain containing 14
233765	Plekha7	4.23331	1.03418e-07	pleckstrin homology domain containing, family A member 7
353282	Sfmbt2	4.23162	1.15693e-08	Scm-like with four mbt domains 2
27205	Podxl	4.2307	5.41209e-09	podocalyxin-like
18020	Nfatc2ip	4.22954	1.55884e-08	nuclear factor of activated T cells, cytoplasmic, calcineurin dependent 2 interacting protein
72381	2210409E12Rik	4.218	1.69068e-08	transcription elongation factor B (SIII), polypeptide 2 pseudogene
16590	Kit	4.20574	1.42954e-08	kit oncogene
53624	Cldn7	4.20011	2.39191e-08	claudin 7
13619	Phc1	4.19514	3.91638e-09	polyhomeotic-like 1 (Drosophila)
13867	Erbb3	4.19478	2.41845e-07	v-erb-b2 erythroblastic leukemia viral oncogene homolog 3 (avian)
252903	Ap1s3	4.1932	7.51177e-08	adaptor-related protein complex AP-1, sigma 3
15569	Elavl2	4.18717	3.60481e-07	ELAV (embryonic lethal, abnormal vision, Drosophila)-like 2 (Hu antigen B)
16529	Kcnk5	4.1848	2.31434e-08	potassium channel, subfamily K, member 5
14181	Fgfbp1	4.17751	2.22172e-07	fibroblast growth factor binding protein 1
54419	Cldn6	4.16485	2.61793e-08	claudin 6
16331	Inpp5d	4.14234	4.63269e-09	inositol polyphosphate-5-phosphatase D
239157	Pnma2	4.12516	5.73868e-09	paraneoplastic antigen MA2
239188	Enox1	4.12211	2.18977e-08	ecto-NOX disulfide-thiol exchanger 1
243963	Zfp473	4.11721	1.45619e-08	zinc finger protein 473
13435	Dnmt3a	4.10255	3.38456e-08	DNA methyltransferase 3A
65100	Zic5	4.08148	8.60459e-08	zinc finger protein of the cerebellum 5
54384	Mtmr7	4.07815	7.99059e-09	myotubularin related protein 7
232333	Slc6a1	4.06952	3.02417e-08	solute carrier family 6 (neurotransmitter transporter, GABA), member 1
11647	Alpl	4.06487	6.09964e-09	alkaline phosphatase, liver/bone/kidney
67486	Polr3g	4.06	5.2577e-08	polymerase (RNA) III (DNA directed) polypeptide G
13067	Cyct	4.05055	7.25462e-08	cytochrome c, testis
239759	Liph	4.04933	5.87432e-09	lipase, member H
239273	Abcc4	4.03563	4.30441e-08	ATP-binding cassette, sub-family C (CFTR/MRP), member 4
78353	2500002B13Rik	4.03261	6.35413e-08	RIKEN cDNA 2500002B13 gene
26900	Ddx3y	4.0205	1.94879e-08	DEAD (Asp-Glu-Ala-Asp) box polypeptide 3, Y-linked
74075	Syce1	4.01899	5.81799e-09	synaptonemal complex central element protein 1
385493	AU015836	4.01004	1.53744e-08	expressed sequence AU015836
54484	Mkrn1	3.99808	5.24436e-09	makorin, ring finger protein, 1
104156	Etv5	3.99553	1.78531e-08	ets variant 5
22715	Zfp57	3.99298	1.30429e-08	zinc finger protein 57
20730	Spink1	3.99163	1.02947e-08	serine peptidase inhibitor, Kazal type 1
17688	Msh6	3.9704	4.99236e-09	mutS homolog 6 (E. coli)
14704	Gng3	3.95063	1.08526e-07	guanine nucleotide binding protein (G protein), gamma 3
58220	Pard6b	3.9455	2.57834e-07	par-6 family cell polarity regulator beta
12351	Car4	3.94088	2.49746e-08	carbonic anhydrase 4
17685	Msh2	3.93963	2.06964e-08	mutS homolog 2 (E. coli)
97895	Nlrp4f	3.92506	2.31434e-08	NLR family, pyrin domain containing 4F
50796	Dmrt1	3.92425	1.09955e-07	doublesex and mab-3 related transcription factor 1
70548	5730437C12Rik	3.90611	7.39393e-08	RIKEN cDNA 5730437C12 gene
56380	Arid3b	3.89847	5.23899e-08	AT rich interactive domain 3B (BRIGHT-like)
18012	Neurod1	3.89614	1.94879e-08	neurogenic differentiation 1
60510	Syt9	3.88195	8.026e-09	synaptotagmin IX
12614	Celsr1	3.88183	5.80231e-09	cadherin, EGF LAG seven-pass G-type receptor 1 (flamingo homolog, Drosophila)
54204	Septin1	3.87773	1.15779e-08	Septin1
69192	Dhx16	3.8631	1.47652e-08	DEAH (Asp-Glu-Ala-His) box polypeptide 16
218038	Amph	3.84719	6.92e-08	amphiphysin
20257	Stmn2	3.84201	7.14183e-09	stathmin-like 2
77485	Stk31	3.83488	8.4104e-09	serine threonine kinase 31
13449	Dok2	3.83432	8.17458e-08	docking protein 2
434778	Ccdc160	3.83367	6.33313e-08	coiled-coil domain containing 160
245607	Gprasp2	3.83267	5.60218e-08	G protein-coupled receptor associated sorting protein 2
20732	Spint1	3.82497	4.00116e-08	serine protease inhibitor, Kunitz type 1
57746	Piwil2	3.82313	9.70477e-08	piwi-like RNA-mediated gene silencing 2
66991	Khdc3	3.79117	5.60218e-08	KH domain containing 3, subcortical maternal complex member
214133	Tet2	3.78739	2.94764e-06	tet methylcytosine dioxygenase 2
66570	Cenpm	3.78397	1.03095e-07	centromere protein M
18424	Otx2	3.78124	4.2974e-08	orthodenticle homolog 2
19073	Srgn	3.78021	7.44282e-09	serglycin
68617	Mtcl1	3.77765	6.24074e-08	microtubule crosslinking factor 1
21816	Tgm1	3.77335	1.7907e-07	transglutaminase 1, K polypeptide
52187	Rragd	3.77147	3.5108e-08	Ras-related GTP binding D
21407	Tcf15	3.76321	2.72312e-08	transcription factor 15
74091	Npl	3.75149	3.28559e-07	N-acetylneuraminate pyruvate lyase
13164	Dazl	3.74986	1.82368e-08	deleted in azoospermia-like
16774	Lama3	3.74914	3.35176e-08	laminin, alpha 3
243725	Ppp1r9a	3.74456	9.06046e-08	protein phosphatase 1, regulatory (inhibitor) subunit 9A
93835	Amn	3.7417	3.77529e-08	amnionless
73677	Psma8	3.73675	9.91412e-08	proteasome (prosome, macropain) subunit, alpha type, 8
20670	Sox15	3.73182	1.53362e-06	SRY (sex determining region Y)-box 15
16772	Lama1	3.72981	2.08403e-07	laminin, alpha 1
226180	Ina	3.72966	2.50061e-07	internexin neuronal intermediate filament protein, alpha
74741	C2cd5	3.72854	5.89422e-09	C2 calcium-dependent domain containing 5
12449	Ccnf	3.72771	1.98753e-08	cyclin F
70458	2610318N02Rik	3.71467	6.51355e-08	RIKEN cDNA 2610318N02 gene
22256	Ung	3.71112	5.30739e-08	uracil DNA glycosylase
22290	Uty	3.70474	6.88086e-08	ubiquitously transcribed tetratricopeptide repeat gene, Y chromosome
12189	Brca1	3.69226	1.8207e-08	breast cancer 1, early onset
101602	AI467606	3.6807	3.77529e-08	expressed sequence AI467606
100048658	Ddx43	3.68058	6.68285e-07	DEAD (Asp-Glu-Ala-Asp) box polypeptide 43
67080	1700019D03Rik	3.67795	7.15376e-07	RIKEN cDNA 1700019D03 gene
108800	Ston2	3.67301	1.15693e-08	stonin 2
14622	Gjb5	3.66954	2.21263e-08	gap junction protein, beta 5
327762	Dna2	3.66064	1.84722e-08	DNA replication helicase 2 homolog (yeast)
14786	Grb7	3.64473	3.27078e-07	growth factor receptor bound protein 7
110173	Manba	3.62508	8.01397e-09	mannosidase, beta A, lysosomal
71979	Prr23a3	3.62254	1.15228e-07	proline rich 23A, member 3
330671	B4galnt4	3.61686	2.85425e-07	beta-1,4-N-acetyl-galactosaminyl transferase 4
74400	Zfp819	3.61508	7.48923e-08	zinc finger protein 819
19771	Rlbp1	3.6093	4.01553e-08	retinaldehyde binding protein 1
100340	Smpdl3b	3.59075	2.27156e-08	sphingomyelin phosphodiesterase, acid-like 3B
75329	Atf7ip2	3.58886	3.72166e-08	activating transcription factor 7 interacting protein 2
77011	Ticrr	3.57125	5.98613e-08	TOPBP1-interacting checkpoint and replication regulator
21414	Tcf7	3.56331	1.82368e-08	transcription factor 7, T cell specific
20733	Spint2	3.55758	1.58972e-08	serine protease inhibitor, Kunitz type 2
15901	Id1	3.55591	6.67968e-08	inhibitor of DNA binding 1
50799	Slc25a13	3.55075	1.35783e-08	solute carrier family 25 (mitochondrial carrier, adenine nucleotide translocator), member 13
320435	Rinl	3.54668	5.26804e-07	Ras and Rab interactor-like
226518	Nmnat2	3.54029	1.01222e-07	nicotinamide nucleotide adenylyltransferase 2
381813	Prmt8	3.5371	9.85929e-07	protein arginine N-methyltransferase 8
57278	Bcam	3.53296	4.00116e-08	basal cell adhesion molecule
58180	Hic2	3.53097	1.82965e-07	hypermethylated in cancer 2
13195	Ddc	3.53024	5.60218e-08	dopa decarboxylase
50878	Stag3	3.52945	1.78844e-07	stromal antigen 3
26411	Map4k1	3.52729	3.45284e-08	mitogen-activated protein kinase kinase kinase kinase 1
13056	Cyb561	3.5227	1.02105e-07	cytochrome b-561
75590	Dusp9	3.52266	2.29727e-07	dual specificity phosphatase 9
14388	Gab1	3.51752	1.31478e-08	growth factor receptor bound protein 2-associated protein 1
11481	Acvr2b	3.5167	1.76773e-08	activin receptor IIB
14536	Nr6a1	3.5086	1.02781e-06	nuclear receptor subfamily 6, group A, member 1
19395	Rasgrp2	3.4962	1.19543e-07	RAS, guanyl releasing protein 2
70024	Mcm10	3.49211	3.25255e-08	minichromosome maintenance deficient 10 (S. cerevisiae)
232345	A2m	3.48938	4.97947e-08	alpha-2-macroglobulin
211896	Depdc7	3.48075	2.49746e-08	DEP domain containing 7
217325	Llgl2	3.46872	6.51355e-08	lethal giant larvae homolog 2 (Drosophila)
14463	Gata4	3.46809	2.61793e-08	GATA binding protein 4
67077	Tex40	3.46304	1.54501e-08	testis expressed 40
76572	Rbmxl2	3.45734	1.47232e-08	RNA binding motif protein, X-linked-like 2
407828	BC023969	3.45619	5.85646e-08	cDNA sequence BC023969
71981	Tdrd12	3.45308	5.32499e-08	tudor domain containing 12
17761	Map7	3.45008	1.19595e-08	microtubule-associated protein 7
18778	Pla2g1b	3.44234	7.39393e-08	phospholipase A2, group IB, pancreas
15201	Hells	3.44228	8.026e-09	helicase, lymphoid specific
69903	Rasip1	3.44079	7.32922e-08	Ras interacting protein 1
63872	Zfp296	3.44009	5.33992e-08	zinc finger protein 296
100039704	Gm2379	3.43682	6.0027e-08	predicted gene 2379
19143	St14	3.43494	6.46763e-07	suppression of tumorigenicity 14 (colon carcinoma)
212933	Pm20d1	3.43181	2.18572e-07	peptidase M20 domain containing 1
78706	Platr4	3.43161	5.43733e-07	pluripotency associated transcript 4
15221	Foxd3	3.42808	1.4849e-07	forkhead box D3
16792	Laptm5	3.42787	2.31434e-08	lysosomal-associated protein transmembrane 5
83560	Tex14	3.42645	8.60459e-08	testis expressed gene 14
214901	Chtf18	3.41883	1.52371e-08	CTF18, chromosome transmission fidelity factor 18
244448	Triml1	3.41685	1.16006e-07	tripartite motif family-like 1
20962	Sycp3	3.41594	9.69924e-08	synaptonemal complex protein 3
63986	Gmfg	3.41436	7.56639e-08	glia maturation factor, gamma
54631	Nphs1	3.41318	1.64147e-07	nephrosis 1, nephrin
110175	Ggct	3.39794	1.07608e-07	gamma-glutamyl cyclotransferase
329727	Dennd2c	3.39105	1.78531e-08	DENN/MADD domain containing 2C
21873	Tjp2	3.39	2.38408e-07	tight junction protein 2
68355	2010204K13Rik	3.38766	1.69068e-08	RIKEN cDNA 2010204K13 gene
72685	Dnajc6	3.38754	3.13185e-08	DnaJ (Hsp40) homolog, subfamily C, member 6
382231	8030474K03Rik	3.38708	1.05866e-07	RIKEN cDNA 8030474K03 gene
26557	Homer2	3.38554	7.31172e-08	homer homolog 2 (Drosophila)
83558	Tex11	3.38397	4.80963e-08	testis expressed gene 11
234413	Zfp961	3.3794	5.41577e-08	zinc finger protein 961
242819	Rundc3b	3.37758	3.6506e-06	RUN domain containing 3B
18392	Orc1	3.37109	3.10058e-08	origin recognition complex, subunit 1
76484	Kndc1	3.36788	1.53744e-08	kinase non-catalytic C-lobe domain (KIND) containing 1
230904	Fbxo2	3.36751	2.53039e-07	F-box protein 2
67849	Cdca5	3.36176	5.93858e-08	cell division cycle associated 5
227541	Camk1d	3.36098	4.94291e-08	calcium/calmodulin-dependent protein kinase ID
211651	Fancd2	3.34918	1.18056e-08	Fanconi anemia, complementation group D2
268465	Eme1	3.34421	6.4316e-08	essential meiotic endonuclease 1 homolog 1 (S. pombe)
75957	Mir17hg	3.34396	1.48169e-07	Mir17 host gene (non-protein coding)
20404	Sh3gl2	3.34381	1.25869e-07	SH3-domain GRB2-like 2
217837	Itpk1	3.34374	2.11968e-08	inositol 1,3,4-triphosphate 5/6 kinase
207839	Galnt6	3.34246	6.26788e-07	UDP-N-acetyl-alpha-D-galactosamine:polypeptide N-acetylgalactosaminyltransferase 6
56306	Fam60a	3.34107	1.25869e-07	family with sequence similarity 60, member A
13824	Epb41l4a	3.33384	2.03299e-08	erythrocyte membrane protein band 4.1 like 4a
230824	Grhl3	3.33237	9.78591e-08	grainyhead-like 3 (Drosophila)
67177	Cdt1	3.32693	6.30071e-08	chromatin licensing and DNA replication factor 1
80297	Sptbn4	3.32662	6.34145e-07	spectrin beta, non-erythrocytic 4
74007	Btbd11	3.32659	2.57608e-06	BTB (POZ) domain containing 11
627821	Gm6792	3.32585	1.69671e-08	predicted gene 6792
623474	Rad54b	3.32333	2.74936e-08	RAD54 homolog B (S. cerevisiae)
240660	Slc35g1	3.32325	1.31509e-08	solute carrier family 35, member G1
21853	Timeless	3.30564	2.92499e-08	timeless circadian clock 1
19361	Rad51	3.29709	5.29798e-08	RAD51 homolog
21426	Tfec	3.29627	5.33595e-07	transcription factor EC
230806	Aim1l	3.29395	1.6961e-07	absent in melanoma 1-like
20849	Stat4	3.28832	3.60283e-07	signal transducer and activator of transcription 4
69707	Iqcg	3.28361	2.49102e-07	IQ motif containing G
19891	Rpa2	3.28194	1.30429e-08	replication protein A2
73680	Zbtb8a	3.2812	5.30914e-08	zinc finger and BTB domain containing 8a
18669	Abcb1b	3.27977	5.68685e-08	ATP-binding cassette, sub-family B (MDR/TAP), member 1B
66184	Rps4l	3.27445	1.02947e-08	ribosomal protein S4-like
52458	D15Ertd55e	3.26812	2.49791e-07	DNA segment, Chr 15, ERATO Doi 55, expressed
268510	Mgat5b	3.2646	1.3508e-07	mannoside acetylglucosaminyltransferase 5, isoenzyme B
18132	Notch4	3.26158	2.51841e-07	notch 4
268491	Meioc	3.25878	1.38518e-06	meiosis specific with coiled-coil domain
71345	Ano9	3.25832	9.97587e-07	anoctamin 9
20354	Sema4d	3.25782	5.03489e-08	sema domain, immunoglobulin domain (Ig), transmembrane domain (TM) and short cytoplasmic domain, (semaphorin) 4D
105596	AU020094	3.25632	8.80153e-09	expressed sequence AU020094
627488	Gm20765	3.25342	2.24533e-07	predicted gene 20765
381306	BC055324	3.25208	2.99325e-07	cDNA sequence BC055324
16668	Krt18	3.25003	1.53744e-08	keratin 18
14632	Gli1	3.24701	8.35026e-07	GLI-Kruppel family member GLI1
51869	Rif1	3.24608	2.27815e-08	Rap1 interacting factor 1 homolog (yeast)
330406	B4galnt3	3.24608	1.14684e-07	beta-1,4-N-acetyl-galactosaminyl transferase 3
23834	Cdc6	3.24568	4.83005e-08	cell division cycle 6
232969	Zfp428	3.24442	1.14713e-07	zinc finger protein 428
18140	Uhrf1	3.24279	1.82368e-08	ubiquitin-like, containing PHD and RING finger domains, 1
107371	Exoc6	3.23889	4.58938e-07	exocyst complex component 6
107435	Hat1	3.23775	9.80475e-09	histone aminotransferase 1
235472	Prtg	3.2207	6.35413e-08	protogenin homolog (Gallus gallus)
68339	Ccdc88c	3.21966	1.11818e-07	coiled-coil domain containing 88C
170736	Parvb	3.21963	3.87805e-07	parvin, beta
14009	Etv1	3.21228	1.14673e-07	ets variant 1
666938	Bend4	3.20865	3.52483e-07	BEN domain containing 4
75568	Capsl	3.20703	1.70355e-08	calcyphosine-like
381067	Zfp229	3.20694	3.19357e-07	zinc finger protein 229
103098	Slc6a15	3.20428	3.77529e-08	solute carrier family 6 (neurotransmitter transporter), member 15
53627	Porcn	3.20183	5.97551e-08	porcupine homolog (Drosophila)
12349	Car2	3.19579	1.35296e-06	carbonic anhydrase 2
140486	Igf2bp1	3.19551	2.05352e-08	insulin-like growth factor 2 mRNA binding protein 1
68918	1190005I06Rik	3.18377	5.33231e-08	RIKEN cDNA 1190005I06 gene
71862	Gpr160	3.18062	1.80236e-07	G protein-coupled receptor 160
105988	Espl1	3.17997	3.63618e-07	extra spindle pole bodies 1, separase
68310	Zmym1	3.17634	1.32291e-08	zinc finger, MYM domain containing 1
73167	Arhgap8	3.16823	9.63424e-08	Rho GTPase activating protein 8
232560	Caprin2	3.16686	5.98214e-08	caprin family member 2
26565	Pla2g10	3.16444	2.25645e-08	phospholipase A2, group X
54563	Nup210	3.16122	1.3508e-07	nucleoporin 210
11807	Apoa2	3.15614	1.9655e-07	apolipoprotein A-II
242642	Hpdl	3.14401	1.10865e-07	4-hydroxyphenylpyruvate dioxygenase-like
320974	Lrrn4	3.13981	2.77443e-06	leucine rich repeat neuronal 4
67196	Ube2t	3.13017	2.58258e-08	ubiquitin-conjugating enzyme E2T (putative)
20660	Sorl1	3.12397	1.8647e-07	sortilin-related receptor, LDLR class A repeats-containing
80287	Apobec3	3.11945	7.81733e-08	apolipoprotein B mRNA editing enzyme, catalytic polypeptide 3
18612	Etv4	3.11814	1.6415e-07	ets variant 4
228550	Itpka	3.11516	2.33012e-07	inositol 1,4,5-trisphosphate 3-kinase A
22596	Xrcc5	3.11105	4.37737e-08	X-ray repair complementing defective repair in Chinese hamster cells 5
19366	Rad54l	3.10981	1.349e-07	RAD54 like (S. cerevisiae)
100072	Camta1	3.09934	1.51915e-07	calmodulin binding transcription activator 1
17765	Mtf2	3.09887	2.23298e-08	metal response element binding transcription factor 2
232288	Frmd4b	3.09577	7.08337e-08	FERM domain containing 4B
103172	Chchd10	3.08625	9.06271e-08	coiled-coil-helix-coiled-coil-helix domain containing 10
100861869	Gm21283	3.07806	2.7449e-07	predicted gene, 21283
11634	Aire	3.07754	2.90552e-07	autoimmune regulator (autoimmune polyendocrinopathy candidiasis ectodermal dystrophy)
245945	Rbm47	3.06871	3.02417e-08	RNA binding motif protein 47
21386	Tbx3	3.06722	5.30914e-08	T-box 3
226352	Epb41l5	3.06721	1.34327e-07	erythrocyte membrane protein band 4.1 like 5
216456	Gls2	3.05315	1.72324e-07	glutaminase 2 (liver, mitochondrial)
76071	Jakmip1	3.04272	8.3018e-06	janus kinase and microtubule interacting protein 1
215512	Fam117a	3.04207	8.68192e-08	family with sequence similarity 117, member A
69784	1500009L16Rik	3.04052	2.86047e-07	RIKEN cDNA 1500009L16 gene
17215	Mcm3	3.04029	3.91426e-08	minichromosome maintenance deficient 3 (S. cerevisiae)
54418	Fmn2	3.0383	1.95813e-07	formin 2
66953	Cdca7	3.03506	9.64647e-08	cell division cycle associated 7
22145	Tuba4a	3.03374	1.47723e-08	tubulin, alpha 4A
26909	Exo1	3.03305	6.51355e-08	exonuclease 1
66599	Rdm1	3.03274	1.95718e-07	RAD52 motif 1
24066	Spry4	3.02977	7.81733e-08	sprouty homolog 4 (Drosophila)
18585	Pde9a	3.02841	4.51849e-08	phosphodiesterase 9A
54139	Irf6	3.02361	2.01279e-07	interferon regulatory factor 6
232210	Hmces	3.02324	5.46138e-08	5-hydroxymethylcytosine (hmC) binding, ES cell specific
17750	Mt2	3.0211	2.74923e-08	metallothionein 2
69270	Gins1	3.01456	6.24074e-08	GINS complex subunit 1 (Psf1 homolog)
100043772	Zfp850	3.01176	1.55197e-08	zinc finger protein 850
72148	Tdrp	3.01137	7.39649e-07	testis development related protein
75796	Cdyl2	3.0112	1.95392e-08	chromodomain protein, Y chromosome-like 2
18053	Ngfr	2.99844	9.63424e-08	nerve growth factor receptor (TNFR superfamily, member 16)
21401	Tcea3	2.99712	3.32771e-08	transcription elongation factor A (SII), 3
73899	LOC73899	2.99424	1.76053e-07	uncharacterized LOC73899
11571	Crisp1	2.99047	5.31306e-08	cysteine-rich secretory protein 1
30959	Ddx25	2.99002	2.54832e-07	DEAD (Asp-Glu-Ala-Asp) box polypeptide 25
24058	Sigirr	2.98613	7.55859e-08	single immunoglobulin and toll-interleukin 1 receptor (TIR) domain
104383	Rcor2	2.98609	3.15706e-08	REST corepressor 2
279561	Wnk3	2.9849	1.73928e-08	WNK lysine deficient protein kinase 3
69134	Fam25c	2.98054	2.29727e-07	family with sequence similarity 25, member C
140577	Ankrd6	2.97984	7.42809e-07	ankyrin repeat domain 6
67522	1700097N02Rik	2.97831	6.60521e-08	RIKEN cDNA 1700097N02 gene
20540	Slc7a7	2.97226	4.00116e-08	solute carrier family 7 (cationic amino acid transporter, y+ system), member 7
217653	Mis18bp1	2.97125	3.57882e-08	MIS18 binding protein 1
22239	Ugt8a	2.97105	1.67386e-07	UDP galactosyltransferase 8A
70335	Reep6	2.9704	2.31434e-08	receptor accessory protein 6
59290	Gpa33	2.966	3.48915e-08	glycoprotein A33 (transmembrane)
19725	Rfx2	2.95873	1.51191e-06	regulatory factor X, 2 (influences HLA class II expression)
231327	Ppat	2.95858	1.78174e-08	phosphoribosyl pyrophosphate amidotransferase
63959	Slc29a1	2.95516	2.52776e-07	solute carrier family 29 (nucleoside transporters), member 1
208836	Fanci	2.95476	5.05402e-08	Fanconi anemia, complementation group I
232237	Fgd5	2.9538	1.25634e-07	FYVE, RhoGEF and PH domain containing 5
16403	Itga6	2.94862	1.76689e-08	integrin alpha 6
16400	Itga3	2.93846	1.60935e-07	integrin alpha 3
60406	Sap30	2.93825	7.64993e-08	sin3 associated polypeptide
14171	Fgf17	2.93523	2.72058e-06	fibroblast growth factor 17
330409	Cecr2	2.92998	5.77964e-07	cat eye syndrome chromosome region, candidate 2
22788	Zp3	2.92982	1.33374e-07	zona pellucida glycoprotein 3
71275	Noxred1	2.92753	5.2132e-07	NADP+ dependent oxidoreductase domain containing 1
69159	Rhebl1	2.91932	1.92504e-06	Ras homolog enriched in brain like 1
66659	Acp6	2.91779	3.33682e-08	acid phosphatase 6, lysophosphatidic
11828	Aqp3	2.90958	3.19157e-07	aquaporin 3
73671	Sult6b1	2.908	7.9107e-07	sulfotransferase family, cytosolic, 6B, member 1
56863	Cldn9	2.90645	7.95807e-07	claudin 9
71846	Syce2	2.90569	6.35413e-08	synaptonemal complex central element protein 2
69442	1700023H06Rik	2.90162	2.20254e-07	RIKEN cDNA 1700023H06 gene
102954	Nudt10	2.9012	8.38993e-08	nudix (nucleoside diphosphate linked moiety X)-type motif 10
319586	Celf5	2.89641	4.12786e-07	CUGBP, Elav-like family member 5
17193	Mbd4	2.89418	1.07083e-06	methyl-CpG binding domain protein 4
19202	Rhox6	2.89382	2.14719e-07	reproductive homeobox 6
100705	Acacb	2.88943	2.49102e-07	acetyl-Coenzyme A carboxylase beta
72107	Dscc1	2.88927	8.46224e-08	defective in sister chromatid cohesion 1 homolog (S. cerevisiae)
14807	Grik3	2.8843	5.25212e-07	glutamate receptor, ionotropic, kainate 3
269344	Ell3	2.88291	1.97166e-07	elongation factor RNA polymerase II-like 3
69193	Platr10	2.88208	1.85492e-07	pluripotency associated transcript 10
433766	Trim63	2.88109	2.31434e-08	tripartite motif-containing 63
20664	Sox1	2.87771	2.51154e-07	SRY (sex determining region Y)-box 1
433855	AI506816	2.87723	7.95332e-06	expressed sequence AI506816
12752	Cln3	2.87693	8.06849e-07	ceroid lipofuscinosis, neuronal 3, juvenile (Batten, Spielmeyer-Vogt disease)
94219	Cnnm2	2.86751	9.8778e-08	cyclin M2
84094	Plvap	2.8658	1.55154e-07	plasmalemma vesicle associated protein
71733	Susd2	2.86472	6.89126e-08	sushi domain containing 2
14348	Fut9	2.8584	7.33122e-06	fucosyltransferase 9
67378	Bbs2	2.85609	5.77479e-07	Bardet-Biedl syndrome 2 (human)
21679	Tead4	2.85463	1.82206e-06	TEA domain family member 4
67254	2900011O08Rik	2.85426	2.28049e-07	RIKEN cDNA 2900011O08 gene
100039691	Lncenc1	2.85362	1.1458e-07	long non-coding RNA, embryonic stem cells expressed 1
211945	Plekhh1	2.85245	2.94979e-07	pleckstrin homology domain containing, family H (with MyTH4 domain) member 1
78286	Nav2	2.85225	5.40099e-07	neuron navigator 2
236899	Pcyt1b	2.85216	4.07294e-07	phosphate cytidylyltransferase 1, choline, beta isoform
241627	Wdr76	2.84928	2.28606e-07	WD repeat domain 76
67200	Ccdc77	2.84408	5.96979e-08	coiled-coil domain containing 77
320790	Chd7	2.84308	2.54832e-07	chromodomain helicase DNA binding protein 7
22350	Ezr	2.84131	1.02105e-07	ezrin
67473	Slc47a1	2.84019	7.5564e-08	solute carrier family 47, member 1
11813	Apoc2	2.83666	1.80236e-07	apolipoprotein C-II
277978	Exoc3l	2.83648	4.72759e-06	exocyst complex component 3-like
66011	Ranbp17	2.83399	4.2024e-07	RAN binding protein 17
319651	Usp37	2.83325	1.38459e-06	ubiquitin specific peptidase 37
27052	Aoah	2.83263	5.94338e-07	acyloxyacyl hydrolase
74446	Slc9b1	2.82551	6.05073e-08	solute carrier family 9, subfamily B (NHA1, cation proton antiporter 1), member 1
269637	Cnpy1	2.82498	8.41181e-08	canopy 1 homolog (zebrafish)
245469	Pdzd4	2.82077	2.27156e-08	PDZ domain containing 4
54648	Ccdc120	2.81435	1.57253e-06	coiled-coil domain containing 120
245109	LOC100862413	2.81385	1.56131e-07	zinc finger and SCAN domain containing protein 4F
104271	Tex15	2.80938	2.31434e-08	testis expressed gene 15
76886	Fam81a	2.80473	6.85727e-07	family with sequence similarity 81, member A
114663	Impa2	2.79946	3.09415e-08	inositol (myo)-1(or 4)-monophosphatase 2
27355	Pald1	2.79751	7.08337e-08	phosphatase domain containing, paladin 1
20449	St8sia1	2.79741	3.88775e-07	ST8 alpha-N-acetyl-neuraminide alpha-2,8-sialyltransferase 1
12514	Cd68	2.79723	1.90245e-06	CD68 antigen
72778	Dnajc22	2.79235	1.56436e-06	DnaJ (Hsp40) homolog, subfamily C, member 22
14620	Gjb3	2.79227	3.88625e-08	gap junction protein, beta 3
20351	Sema4a	2.79192	4.46853e-07	sema domain, immunoglobulin domain (Ig), transmembrane domain (TM) and short cytoplasmic domain, (semaphorin) 4A
98363	Efhd1	2.78856	2.66526e-07	EF hand domain containing 1
17218	Mcm5	2.78434	2.89473e-08	minichromosome maintenance deficient 5, cell division cycle 46 (S. cerevisiae)
15242	Hhex	2.77849	7.69985e-08	hematopoietically expressed homeobox
70005	Gm13212	2.7779	3.56295e-07	predicted gene 13212
76915	Mnd1	2.77491	1.42992e-06	meiotic nuclear divisions 1 homolog (S. cerevisiae)
18082	Nipsnap1	2.77487	1.57012e-07	4-nitrophenylphosphatase domain and non-neuronal SNAP25-like protein homolog 1 (C. elegans)
12812	Coil	2.77473	3.27563e-08	coilin
672498	Gm9564	2.77426	3.6884e-07	predicted gene 9564
67419	3632451O06Rik	2.76925	1.51987e-07	RIKEN cDNA 3632451O06 gene
54610	Tbc1d8	2.76684	7.2304e-06	TBC1 domain family, member 8
18208	Ntn1	2.76426	8.93835e-07	netrin 1
11556	Adrb3	2.76325	1.19543e-07	adrenergic receptor, beta 3
73254	Ccdc18	2.75999	9.67547e-08	coiled-coil domain containing 18
236733	Usp11	2.75934	2.91899e-07	ubiquitin specific peptidase 11
14063	F2rl1	2.75862	3.77943e-07	coagulation factor II (thrombin) receptor-like 1
93759	Sirt1	2.75778	2.08972e-07	sirtuin 1
52480	Snhg14	2.75181	1.26243e-07	small nucleolar RNA host gene 14
69635	Dapk1	2.74664	1.08526e-07	death associated protein kinase 1
110957	D1Pas1	2.74518	7.46888e-07	DNA segment, Chr 1, Pasteur Institute 1
109206	5930412I24Rik	2.74306	1.81082e-07	RIKEN cDNA 5930412I24 gene
27276	Plekhb1	2.73053	7.69174e-07	pleckstrin homology domain containing, family B (evectins) member 1
11811	Apobec2	2.72641	5.26804e-07	apolipoprotein B mRNA editing enzyme, catalytic polypeptide 2
20671	Sox17	2.72553	4.14005e-07	SRY (sex determining region Y)-box 17
66667	Hspbap1	2.72114	4.00116e-08	Hspb associated protein 1
399101	Snhg3	2.71843	1.45992e-07	small nucleolar RNA host gene 3
76843	Dtl	2.71796	4.98132e-08	denticleless homolog (Drosophila)
108156	Mthfd1	2.71163	4.2974e-08	methylenetetrahydrofolate dehydrogenase (NADP+ dependent), methenyltetrahydrofolate cyclohydrolase, formyltetrahydrofolate synthase
100503474	Platr22	2.71129	2.64804e-06	pluripotency associated transcript 22
16881	Lig1	2.71111	3.09415e-08	ligase I, DNA, ATP-dependent
214669	L3mbtl2	2.71001	9.20069e-08	l(3)mbt-like 2 (Drosophila)
108079	Prkaa2	2.70476	1.91365e-07	protein kinase, AMP-activated, alpha 2 catalytic subunit
18762	Prkcz	2.70335	1.78077e-06	protein kinase C, zeta
18969	Pola2	2.70323	1.97166e-07	polymerase (DNA directed), alpha 2
243910	Nfkbid	2.70267	4.22841e-07	nuclear factor of kappa light polypeptide gene enhancer in B cells inhibitor, delta
66790	Grtp1	2.69948	4.32528e-06	GH regulated TBC protein 1
19125	Prodh	2.69727	1.7907e-07	proline dehydrogenase
240023	Pnldc1	2.69632	3.5703e-07	poly(A)-specific ribonuclease (PARN)-like domain containing 1
73139	Cenpv	2.69534	4.02947e-08	centromere protein V
71354	Wdr31	2.69488	1.04456e-06	WD repeat domain 31
69583	Tnfsf13	2.69471	1.59917e-07	tumor necrosis factor (ligand) superfamily, member 13
11545	Parp1	2.68994	2.22172e-07	poly (ADP-ribose) polymerase family, member 1
102639232	Gm12688	2.6896	4.85113e-08	predicted gene 12688
73828	Dcaf4	2.68736	3.55978e-08	DDB1 and CUL4 associated factor 4
68298	Ncapd2	2.68551	1.09465e-07	non-SMC condensin I complex, subunit D2
18854	Pml	2.6813	3.09898e-08	promyelocytic leukemia
233876	Hirip3	2.68107	9.15065e-08	HIRA interacting protein 3
219114	Ska3	2.68099	1.85572e-07	spindle and kinetochore associated complex subunit 3
69718	Ipmk	2.67763	2.88742e-07	inositol polyphosphate multikinase
70823	Hmgxb4	2.67066	4.55845e-08	HMG box domain containing 4
15109	Hal	2.66908	2.04692e-07	histidine ammonia lyase
226182	Taf5	2.66898	2.56908e-08	TAF5 RNA polymerase II, TATA box binding protein (TBP)-associated factor
210982	Gltscr1l	2.66426	9.19399e-08	GLTSCR1-like
29859	Sult4a1	2.66329	6.24826e-08	sulfotransferase family 4A, member 1
545622	Ptpn3	2.66153	1.08526e-07	protein tyrosine phosphatase, non-receptor type 3
78755	Fam122b	2.65788	1.14684e-07	family with sequence similarity 122, member B
108653	Rimklb	2.65683	1.37854e-07	ribosomal modification protein rimK-like family member B
52680	D13Ertd787e	2.65511	1.05414e-06	DNA segment, Chr 13, ERATO Doi 787, expressed
109620	Dsp	2.65354	1.11818e-07	desmoplakin
22042	Tfrc	2.65168	4.91151e-08	transferrin receptor
21915	Dtymk	2.6512	2.61122e-08	deoxythymidylate kinase
217682	Plekhd1	2.64935	3.06777e-07	pleckstrin homology domain containing, family D (with coiled-coil domains) member 1
235323	Usp28	2.64859	1.05219e-07	ubiquitin specific peptidase 28
217944	Rapgef5	2.64686	3.46487e-07	Rap guanine nucleotide exchange factor (GEF) 5
76884	Cyfip2	2.64369	1.2364e-06	cytoplasmic FMR1 interacting protein 2
208618	Etl4	2.6416	5.2986e-08	enhancer trap locus 4
11610	Agtrap	2.64098	3.81262e-08	angiotensin II, type I receptor-associated protein
54135	Lsr	2.6393	5.49901e-07	lipolysis stimulated lipoprotein receptor
320202	Lefty2	2.63784	1.17043e-06	left-right determination factor 2
14175	Fgf4	2.63771	5.85997e-07	fibroblast growth factor 4
233826	Palb2	2.63754	5.9609e-08	partner and localizer of BRCA2
211401	Mtss1	2.63688	4.02947e-08	metastasis suppressor 1
68857	Dtwd2	2.63486	5.33231e-08	DTW domain containing 2
72151	Rfc5	2.63482	5.29798e-08	replication factor C (activator 1) 5
53626	Insm1	2.63316	1.02136e-07	insulinoma-associated 1
12724	Clcn2	2.63178	1.09776e-07	chloride channel, voltage-sensitive 2
223669	Zfp7	2.63074	1.98565e-07	zinc finger protein 7
12865	Cox7a1	2.62924	8.36648e-07	cytochrome c oxidase subunit VIIa 1
11639	Ak4	2.62097	3.17014e-08	adenylate kinase 4
26886	Cenph	2.61955	4.28214e-08	centromere protein H
78244	Dnajc21	2.61721	6.24074e-08	DnaJ (Hsp40) homolog, subfamily C, member 21
71801	Plekhf2	2.61625	4.90866e-08	pleckstrin homology domain containing, family F (with FYVE domain) member 2
104175	Sbk1	2.61433	1.90486e-06	SH3-binding kinase 1
100502766	Kifc1	2.61319	7.51126e-08	kinesin family member C1
57432	Zc3h8	2.60941	2.49834e-07	zinc finger CCCH type containing 8
14676	Gna15	2.60891	1.29786e-06	guanine nucleotide binding protein, alpha 15
106347	Ildr1	2.60786	1.66702e-06	immunoglobulin-like domain containing receptor 1
73333	Slc25a31	2.60673	2.09508e-07	solute carrier family 25 (mitochondrial carrier; adenine nucleotide translocator), member 31
242894	Actr3b	2.60446	8.07219e-07	ARP3 actin-related protein 3B
66367	2310022A10Rik	2.60361	3.92909e-08	RIKEN cDNA 2310022A10 gene
237823	Pfas	2.60325	5.55095e-08	phosphoribosylformylglycinamidine synthase (FGAR amidotransferase)
110542	Amhr2	2.59662	5.18843e-07	anti-Mullerian hormone type 2 receptor
231252	Chrna9	2.59545	2.99491e-07	cholinergic receptor, nicotinic, alpha polypeptide 9
67338	Rffl	2.59081	3.58321e-08	ring finger and FYVE like domain containing protein
69912	Nup43	2.59069	4.24838e-08	nucleoporin 43
252973	Grhl2	2.58766	2.05951e-06	grainyhead-like 2 (Drosophila)
50723	Icosl	2.58189	1.59079e-06	icos ligand
12144	Blm	2.57979	9.15231e-08	Bloom syndrome, RecQ helicase-like
---	C230037E05Rik	2.57633	6.17696e-06	RIKEN cDNA C230037E05 gene
271842	Rpusd2	2.57408	7.21915e-07	RNA pseudouridylate synthase domain containing 2
76560	Prss8	2.56873	9.83638e-07	protease, serine 8 (prostasin)
237877	Atad5	2.56671	5.2132e-07	ATPase family, AAA domain containing 5
110749	Chaf1b	2.56432	2.85291e-07	chromatin assembly factor 1, subunit B (p60)
68925	Rpap1	2.56171	5.21341e-07	RNA polymerase II associated protein 1
225724	Mapk4	2.55938	1.80159e-06	mitogen-activated protein kinase 4
16008	Igfbp2	2.55671	3.69744e-08	insulin-like growth factor binding protein 2
105439	Slain1	2.55644	1.56491e-06	SLAIN motif family, member 1
12190	Brca2	2.55577	5.2577e-08	breast cancer 2, early onset
56190	Rbm38	2.55316	7.9465e-06	RNA binding motif protein 38
231724	Rad9b	2.55147	6.62943e-07	RAD9 homolog B
235633	Als2cl	2.54923	4.77898e-07	ALS2 C-terminal like
68121	Cep70	2.54775	3.67524e-07	centrosomal protein 70
434178	Zfp141	2.5403	3.63123e-06	zinc finger protein 141
100504663	Atg14	2.53979	1.09465e-07	autophagy related 14
243905	Zfp568	2.53867	9.93253e-08	zinc finger protein 568
67621	Bend5	2.53628	3.01927e-07	BEN domain containing 5
27998	Exosc5	2.53098	7.50094e-08	exosome component 5
105675	Ppif	2.52952	1.90674e-07	peptidylprolyl isomerase F (cyclophilin F)
434784	Ldoc1	2.52739	8.72781e-07	leucine zipper, down-regulated in cancer 1
381668	Fbrsl1	2.52705	6.71973e-07	fibrosin-like 1
13836	Epha2	2.52444	9.1954e-07	Eph receptor A2
77632	Pramef12	2.52398	2.94743e-07	PRAME family member 12
74561	Nkx6-3	2.52271	0.000270718	NK6 homeobox 3
108961	E2f8	2.51873	6.78963e-07	E2F transcription factor 8
71702	Cdc5l	2.51435	4.69778e-08	cell division cycle 5-like (S. pombe)
226539	Dars2	2.51332	4.32764e-08	aspartyl-tRNA synthetase 2 (mitochondrial)
97998	Deptor	2.51323	1.61216e-06	DEP domain containing MTOR-interacting protein
12236	Bub1b	2.51253	1.08209e-07	budding uninhibited by benzimidazoles 1 homolog, beta (S. cerevisiae)
231999	Plekha8	2.51081	1.2003e-07	pleckstrin homology domain containing, family A (phosphoinositide binding specific) member 8
170676	Peg10	2.50924	2.82653e-06	paternally expressed 10
23969	Pacsin1	2.50442	1.01804e-06	protein kinase C and casein kinase substrate in neurons 1
74528	Mgme1	2.50321	8.45112e-08	mitochondrial genome maintainance exonuclease 1
18997	Pou4f2	2.50239	1.93433e-05	POU domain, class 4, transcription factor 2
66817	Tmem170	2.50072	4.24803e-07	transmembrane protein 170
108912	Cdca2	2.5005	7.43065e-08	cell division cycle associated 2
15114	Hap1	2.50039	1.12488e-07	huntingtin-associated protein 1
14228	Fkbp4	2.49946	6.88453e-08	FK506 binding protein 4
15162	Hck	2.49799	5.23066e-08	hemopoietic cell kinase
652925	Tmem243	2.49627	6.47065e-08	transmembrane protein 243, mitochondrial
17863	Myb	2.49333	4.41995e-06	myeloblastosis oncogene
64661	Krtdap	2.49294	2.20254e-07	keratinocyte differentiation associated protein
12759	Clu	2.49187	1.42378e-07	clusterin
64385	Cyp4f14	2.48829	3.41644e-07	cytochrome P450, family 4, subfamily f, polypeptide 14
97848	Serpinb6c	2.48808	1.7907e-07	serine (or cysteine) peptidase inhibitor, clade B, member 6c
22228	Ucp2	2.48743	8.21738e-08	uncoupling protein 2 (mitochondrial, proton carrier)
13380	Dkk1	2.48664	1.36549e-07	dickkopf homolog 1 (Xenopus laevis)
71887	Ppm1j	2.48283	1.58038e-07	protein phosphatase 1J
---	Gm14820	2.47834	4.36315e-06	predicted gene 14820
30841	Kdm2b	2.47774	4.71963e-08	lysine (K)-specific demethylase 2B
74055	Plce1	2.47559	2.9613e-07	phospholipase C, epsilon 1
382207	Jade3	2.47554	1.62219e-06	jade family PHD finger 3
232875	Zscan18	2.47392	1.38978e-05	zinc finger and SCAN domain containing 18
14841	Gsg2	2.47379	9.38406e-07	germ cell-specific gene 2
217995	Heatr1	2.4734	6.27777e-08	HEAT repeat containing 1
83383	Tfap4	2.47218	1.7907e-07	transcription factor AP4
60530	Fignl1	2.47163	3.09258e-08	fidgetin-like 1
215708	Fam73a	2.46924	1.28322e-07	family with sequence similarity 73, member A
20899	Stra8	2.4631	4.60895e-07	stimulated by retinoic acid gene 8
54169	Kat6b	2.46202	8.16852e-07	K(lysine) acetyltransferase 6B
223650	Eppk1	2.46187	1.82965e-07	epiplakin 1
78313	2410006F04Rik	2.46157	3.17359e-07	RIKEN cDNA 2410006F04 gene
142681	Slc34a3	2.46118	1.20688e-06	solute carrier family 34 (sodium phosphate), member 3
77626	Smpd4	2.45957	2.36599e-07	sphingomyelin phosphodiesterase 4
18671	Abcb1a	2.45913	3.58824e-07	ATP-binding cassette, sub-family B (MDR/TAP), member 1A
19183	Psmc3ip	2.4521	4.93397e-07	proteasome (prosome, macropain) 26S subunit, ATPase 3, interacting protein
67629	Spc24	2.4494	4.39657e-08	SPC24, NDC80 kinetochore complex component, homolog (S. cerevisiae)
50927	Nasp	2.44835	3.49964e-08	nuclear autoantigenic sperm protein (histone-binding)
385377	Pnma5	2.4423	6.69989e-07	paraneoplastic antigen family 5
72462	Rrp1b	2.44227	2.26876e-07	ribosomal RNA processing 1 homolog B (S. cerevisiae)
18104	Nqo1	2.44058	7.24029e-08	NAD(P)H dehydrogenase, quinone 1
17216	Mcm2	2.44041	8.56862e-07	minichromosome maintenance deficient 2 mitotin (S. cerevisiae)
66310	Dpy30	2.43972	1.72624e-07	dpy-30 homolog (C. elegans)
239554	Foxred2	2.43781	9.70867e-07	FAD-dependent oxidoreductase domain containing 2
70645	LOC100862416	2.43702	9.3657e-08	protein Mis18-beta-like
71913	Tmem79	2.43239	7.51111e-07	transmembrane protein 79
14357	Dtx1	2.43135	1.3946e-07	deltex 1 homolog (Drosophila)
12649	Chek1	2.42809	6.19063e-08	checkpoint kinase 1
16598	Klf2	2.42592	1.10865e-07	Kruppel-like factor 2 (lung)
12411	Cbs	2.4246	9.8778e-08	cystathionine beta-synthase
27375	Tjp3	2.4245	1.82466e-05	tight junction protein 3
71601	Ceacam20	2.42353	4.00903e-05	carcinoembryonic antigen-related cell adhesion molecule 20
214359	Tmem51	2.42351	2.05002e-07	transmembrane protein 51
106393	Srl	2.42191	7.29375e-06	sarcalumenin
170439	Elovl6	2.41872	6.60797e-08	ELOVL family member 6, elongation of long chain fatty acids (yeast)
17242	Mdk	2.41704	1.78272e-07	midkine
26384	Gm8615	2.41645	8.38993e-08	predicted gene 8615
68816	Ppil1	2.41264	5.18231e-07	peptidylprolyl isomerase (cyclophilin)-like 1
13723	Emb	2.41238	3.38575e-08	embigin
218581	Depdc1b	2.4121	2.73005e-05	DEP domain containing 1B
21410	Hnf1b	2.41058	3.44709e-07	HNF1 homeobox B
72658	2700097O09Rik	2.40915	1.03006e-07	RIKEN cDNA 2700097O09 gene
54357	Epb41l4b	2.4089	5.49414e-07	erythrocyte membrane protein band 4.1 like 4b
99929	Tiparp	2.40763	4.0455e-08	TCDD-inducible poly(ADP-ribose) polymerase
57441	Gmnn	2.40669	1.78991e-07	geminin
117599	Helb	2.40636	2.21427e-06	helicase (DNA) B
100019	Mdn1	2.40026	1.08512e-06	midasin homolog (yeast)
14450	Gart	2.39978	5.32499e-08	phosphoribosylglycinamide formyltransferase
319899	Dock6	2.39952	2.06974e-07	dedicator of cytokinesis 6
12545	Cdc7	2.39787	6.18116e-07	cell division cycle 7 (S. cerevisiae)
245474	Dkc1	2.39689	1.62051e-07	dyskeratosis congenita 1, dyskerin
18973	Pole	2.39641	3.12e-07	polymerase (DNA directed), epsilon
57816	Tesc	2.39598	6.25386e-07	tescalcin
14056	Ezh2	2.39203	4.88072e-08	enhancer of zeste 2 polycomb repressive complex 2 subunit
66422	Dctpp1	2.39116	7.28337e-08	dCTP pyrophosphatase 1
83379	Klb	2.39067	7.97596e-06	klotho beta
17356	Mllt4	2.38877	1.58038e-07	myeloid/lymphoid or mixed-lineage leukemia (trithorax homolog, Drosophila); translocated to, 4
14645	Glul	2.38788	1.95549e-07	glutamate-ammonia ligase (glutamine synthetase)
387524	Znrf2	2.38779	1.3508e-07	zinc and ring finger 2
17979	Ncoa3	2.38641	4.79729e-07	nuclear receptor coactivator 3
66971	Cdk5rap1	2.38267	9.36909e-08	CDK5 regulatory subunit associated protein 1
69928	Apitd1	2.37869	3.11282e-07	apoptosis-inducing, TAF9-like domain 1
76219	Arxes1	2.37801	1.17115e-07	adipocyte-related X-chromosome expressed sequence 1
72170	Chchd4	2.37768	1.69685e-07	coiled-coil-helix-coiled-coil-helix domain containing 4
66797	Cntnap2	2.37734	1.76828e-07	contactin associated protein-like 2
68646	Nadk2	2.37708	6.23225e-08	NAD kinase 2, mitochondrial
68145	Etaa1	2.37468	9.45748e-08	Ewing tumor-associated antigen 1
18968	Pola1	2.37258	7.81733e-08	polymerase (DNA directed), alpha 1
58206	Zbtb32	2.36875	5.65419e-07	zinc finger and BTB domain containing 32
213121	Ankrd35	2.36774	1.25596e-07	ankyrin repeat domain 35
70737	Cgn	2.36695	5.09636e-06	cingulin
75422	Mettl5	2.366	6.23225e-08	methyltransferase like 5
18986	Pou2f1	2.36436	2.30223e-07	POU domain, class 2, transcription factor 1
22044	Trh	2.36365	2.62981e-06	thyrotropin releasing hormone
67141	Fbxo5	2.36186	9.50828e-08	F-box protein 5
212706	N4bp3	2.36004	1.92415e-05	NEDD4 binding protein 3
16880	Lifr	2.35973	8.93911e-07	leukemia inhibitory factor receptor
72672	Zfp518a	2.35742	6.53218e-07	zinc finger protein 518A
19132	Prph	2.35693	2.63588e-07	peripherin
20501	Slc16a1	2.35524	2.5154e-07	solute carrier family 16 (monocarboxylic acid transporters), member 1
26424	Nr5a2	2.35406	1.07979e-06	nuclear receptor subfamily 5, group A, member 2
69885	Aunip	2.3466	1.10593e-06	aurora kinase A and ninein interacting protein
16763	Lad1	2.3465	3.23808e-07	ladinin
12527	Cd9	2.34424	1.05251e-07	CD9 antigen
218977	Dlgap5	2.3435	6.63864e-08	discs, large (Drosophila) homolog-associated protein 5
18715	Pim2	2.34123	1.34999e-07	proviral integration site 2
382252	A830080D01Rik	2.34033	9.75127e-08	RIKEN cDNA A830080D01 gene
18181	Nrf1	2.33998	1.01281e-07	nuclear respiratory factor 1
219072	Haus4	2.33938	7.83054e-08	HAUS augmin-like complex, subunit 4
68549	Sgol2a	2.33803	7.61546e-07	shugoshin-like 2a (S. pombe)
269643	Ppp2r2c	2.33572	2.27931e-06	protein phosphatase 2, regulatory subunit B, gamma
26559	Hunk	2.33551	1.08209e-07	hormonally upregulated Neu-associated kinase
12021	Bard1	2.33549	9.39895e-07	BRCA1 associated RING domain 1
72080	Sapcd2	2.33261	3.77943e-07	suppressor APC domain containing 2
13710	Elf3	2.33177	3.44709e-07	E74-like factor 3
71085	Arhgap19	2.33175	1.15238e-07	Rho GTPase activating protein 19
108911	Rcc2	2.33152	1.32091e-06	regulator of chromosome condensation 2
228366	Gyltl1b	2.32826	5.035e-07	glycosyltransferase-like 1B
20190	Ryr1	2.32653	3.87161e-07	ryanodine receptor 1, skeletal muscle
12447	Ccne1	2.32613	6.27777e-08	cyclin E1
21749	Terf1	2.32284	1.71453e-07	telomeric repeat binding factor 1
73884	Zdbf2	2.3221	6.24074e-08	zinc finger, DBF-type containing 2
226409	Zranb3	2.322	1.63628e-06	zinc finger, RAN-binding domain containing 3
100504486	Gdap10	2.32128	1.09855e-06	ganglioside-induced differentiation-associated-protein 10
207607	Ccdc40	2.3196	7.90194e-07	coiled-coil domain containing 40
70564	Fam213a	2.31958	2.51113e-07	family with sequence similarity 213, member A
100043305	Gm4349	2.31887	6.54823e-06	SET domain, bifurcated 1 pseudogene
11932	Atp1b2	2.31884	2.37786e-06	ATPase, Na+/K+ transporting, beta 2 polypeptide
50933	Uchl3	2.31804	1.21779e-07	ubiquitin carboxyl-terminal esterase L3
66451	2610528J11Rik	2.31692	2.02532e-07	RIKEN cDNA 2610528J11 gene
83457	Fthl17-ps1	2.31648	3.21908e-05	ferritin, heavy polypeptide-like 17, pseudogene 1
67412	Soga3	2.31576	2.09537e-07	SOGA family member 3
214547	She	2.3155	1.86963e-06	src homology 2 domain-containing transforming protein E
74134	Cyp2s1	2.31539	5.76702e-07	cytochrome P450, family 2, subfamily s, polypeptide 1
13813	Eomes	2.31115	2.42385e-06	eomesodermin homolog (Xenopus laevis)
114714	Rad51c	2.31098	7.93297e-07	RAD51 homolog C
268697	Ccnb1	2.31036	5.3864e-07	cyclin B1
19712	Rest	2.30933	2.29911e-07	RE1-silencing transcription factor
17173	Ascl2	2.30724	3.27107e-06	achaete-scute complex homolog 2 (Drosophila)
12036	Bcat2	2.30714	2.0683e-07	branched chain aminotransferase 2, mitochondrial
170833	Hook2	2.30595	1.69429e-07	hook homolog 2 (Drosophila)
12905	Cradd	2.30512	1.75174e-07	CASP2 and RIPK1 domain containing adaptor with death domain
211652	Wwc1	2.3035	5.8885e-07	WW, C2 and coiled-coil domain containing 1
17686	Msh3	2.30314	1.3946e-07	mutS homolog 3 (E. coli)
215627	Zbtb8b	2.30252	3.98823e-06	zinc finger and BTB domain containing 8b
12652	Chga	2.30132	1.88039e-07	chromogranin A
20877	Aurkb	2.30006	5.55095e-08	aurora kinase B
72016	1600002H07Rik	2.29951	6.81759e-07	RIKEN cDNA 1600002H07 gene
11768	Ap1m2	2.29702	1.03096e-05	adaptor protein complex AP-1, mu 2 subunit
70218	Kif18b	2.29693	6.64122e-07	kinesin family member 18B
19126	Prom1	2.29624	6.68269e-07	prominin 1
74107	Cep55	2.29332	1.10152e-07	centrosomal protein 55
208628	Kntc1	2.28637	1.62502e-07	kinetochore associated 1
21848	Trim24	2.28442	8.69665e-08	tripartite motif-containing 24
67298	Gprasp1	2.28399	2.31786e-07	G protein-coupled receptor associated sorting protein 1
23808	Ash2l	2.28379	9.2614e-08	ash2 (absent, small, or homeotic)-like (Drosophila)
101565	Ccp110	2.28377	5.30628e-08	centriolar coiled coil protein 110
77583	Notum	2.28026	1.61385e-06	notum pectinacetylesterase homolog (Drosophila)
20319	Sfrp2	2.27994	8.15897e-07	secreted frizzled-related protein 2
66634	Mcm8	2.27989	1.56895e-06	minichromosome maintenance deficient 8 (S. cerevisiae)
218973	Wdhd1	2.27647	1.04771e-07	WD repeat and HMG-box DNA binding protein 1
19075	Prim1	2.27337	1.15228e-07	DNA primase, p49 subunit
15220	Foxq1	2.27108	9.89917e-08	forkhead box Q1
104263	Kdm3a	2.26959	6.93537e-08	lysine (K)-specific demethylase 3A
233335	Synm	2.26952	2.27678e-07	synemin, intermediate filament protein
233887	Zfp553	2.26903	5.52761e-08	zinc finger protein 553
19206	Ptch1	2.26802	3.70713e-07	patched homolog 1
22036	Traip	2.26772	6.64276e-07	TRAF-interacting protein
14793	Cdca3	2.2646	9.60266e-08	cell division cycle associated 3
106582	Nrm	2.26387	4.69313e-07	nurim (nuclear envelope membrane protein)
20017	Polr1b	2.26058	6.94763e-08	polymerase (RNA) I polypeptide B
26384	Gnpda1	2.25964	8.789e-08	glucosamine-6-phosphate deaminase 1
72504	Taf4b	2.25952	4.80114e-08	TAF4B RNA polymerase II, TATA box binding protein (TBP)-associated factor
15476	Hs3st1	2.25944	3.40669e-06	heparan sulfate (glucosamine) 3-O-sulfotransferase 1
192120	Bspry	2.25816	9.33507e-06	B-box and SPRY domain containing
17245	Mdm1	2.2555	5.19329e-07	transformed mouse 3T3 cell double minute 1
58803	Pga5	2.25396	2.25028e-06	pepsinogen 5, group I
71971	Zswim1	2.2468	7.32123e-07	zinc finger SWIM-type containing 1
71968	Wdr73	2.24548	4.97975e-07	WD repeat domain 73
20174	Ruvbl2	2.24485	9.9954e-08	RuvB-like protein 2
19362	Rad51ap1	2.24383	3.019e-07	RAD51 associated protein 1
18974	Pole2	2.24333	5.05402e-08	polymerase (DNA directed), epsilon 2 (p59 subunit)
102626	Mapkapk3	2.24251	9.37676e-07	mitogen-activated protein kinase-activated protein kinase 3
11676	Aldoc	2.24119	2.84403e-07	aldolase C, fructose-bisphosphate
15185	Hdac6	2.24072	6.0362e-08	histone deacetylase 6
27993	Imp4	2.24011	6.80262e-08	IMP4, U3 small nucleolar ribonucleoprotein, homolog (yeast)
29858	Pmm1	2.23963	5.93858e-08	phosphomannomutase 1
15574	Hus1	2.23769	7.51126e-08	Hus1 homolog (S. pombe)
18160	Npr1	2.23697	3.67331e-06	natriuretic peptide receptor 1
66497	Cmss1	2.23666	1.85233e-07	cms small ribosomal subunit 1
16907	Lmnb2	2.23599	1.83843e-07	lamin B2
74174	Gtsf1	2.23584	2.72159e-07	gametocyte specific factor 1
114479	Slc5a5	2.23568	1.82878e-06	solute carrier family 5 (sodium iodide symporter), member 5
72171	Shq1	2.23404	4.07577e-07	SHQ1 homolog (S. cerevisiae)
66346	1700029P11Rik	2.22877	4.18146e-06	RIKEN cDNA 1700029P11 gene
53886	Cdkl2	2.22871	1.08645e-06	cyclin-dependent kinase-like 2 (CDC2-related kinase)
17427	Mns1	2.22864	1.01271e-06	meiosis-specific nuclear structural protein 1
50908	C1s1	2.22621	5.79977e-06	complement component 1, s subcomponent 1
76927	Tsacc	2.22445	7.48076e-07	TSSK6 activating co-chaperone
217216	BC030867	2.22262	9.98872e-07	cDNA sequence BC030867
381411	Accsl	2.21926	1.22316e-05	1-aminocyclopropane-1-carboxylate synthase (non-functional)-like
56390	Sssca1	2.21629	1.25634e-07	Sjogren's syndrome/scleroderma autoantigen 1 homolog (human)
66686	Dcbld1	2.21545	3.1497e-07	discoidin, CUB and LCCL domain containing 1
328035	Fads6	2.21218	6.71172e-07	fatty acid desaturase domain family, member 6
28113	Tinf2	2.21208	1.08526e-07	Terf1 (TRF1)-interacting nuclear factor 2
71041	Pcgf6	2.21145	4.33445e-07	polycomb group ring finger 6
109332	Cdcp1	2.20893	3.11282e-07	CUB domain containing protein 1
240892	Dusp27	2.20806	1.49018e-06	dual specificity phosphatase 27 (putative)
20393	Sgk1	2.20731	6.66374e-08	serum/glucocorticoid regulated kinase 1
69894	2010107G23Rik	2.20417	1.07327e-06	RIKEN cDNA 2010107G23 gene
98985	Clp1	2.20351	6.26344e-08	CLP1, cleavage and polyadenylation factor I subunit
71924	Tube1	2.20154	5.17773e-06	epsilon-tubulin 1
52670	Cpsf4l	2.20079	2.1801e-07	cleavage and polyadenylation specific factor 4-like
333564	Fndc3c1	2.20047	2.62658e-06	fibronectin type III domain containing 3C1
60455	Tmem8	2.19851	5.20319e-07	transmembrane protein 8 (five membrane-spanning domains)
17752	Mt4	2.19608	1.87429e-06	metallothionein 4
74434	Sohlh2	2.19553	1.39439e-05	spermatogenesis and oogenesis specific basic helix-loop-helix 2
14911	Thumpd3	2.19548	8.45112e-08	THUMP domain containing 3
228889	Ddx27	2.19174	6.91476e-08	DEAD (Asp-Glu-Ala-Asp) box polypeptide 27
105171	Arrdc3	2.19111	8.78413e-07	arrestin domain containing 3
108907	Nusap1	2.19045	9.06046e-08	nucleolar and spindle associated protein 1
233064	Wdr62	2.18924	7.4929e-07	WD repeat domain 62
71804	Mtfr2	2.18653	1.67345e-07	mitochondrial fission regulator 2
236266	Alms1	2.18565	3.8556e-06	Alstrom syndrome 1
68876	Xrcc6bp1	2.18347	3.84602e-07	XRCC6 binding protein 1
215456	Gpat2	2.18157	5.53239e-06	glycerol-3-phosphate acyltransferase 2, mitochondrial
70052	Prpf4	2.18127	1.78844e-07	PRP4 pre-mRNA processing factor 4 homolog (yeast)
239647	Pced1b	2.18064	1.20337e-05	PC-esterase domain containing 1B
71876	Cenpu	2.17886	2.49003e-07	centromere protein U
16600	Klf4	2.17876	1.03006e-07	Kruppel-like factor 4 (gut)
66263	1190007I07Rik	2.1785	2.03617e-07	RIKEN cDNA 1190007I07 gene
399568	BC052040	2.1779	1.19203e-07	cDNA sequence BC052040
17220	Mcm7	2.17787	1.04134e-07	minichromosome maintenance deficient 7 (S. cerevisiae)
216853	Wrap53	2.17669	2.75336e-06	WD repeat containing, antisense to Trp53
20878	Aurka	2.17612	5.04923e-07	aurora kinase A
94346	Tmem40	2.17572	1.85497e-06	transmembrane protein 40
76871	4930422N03Rik	2.17409	1.95744e-06	RIKEN cDNA 4930422N03 gene
140858	Wdr5	2.17406	7.81994e-08	WD repeat domain 5
270192	Rab6b	2.17285	1.14291e-05	RAB6B, member RAS oncogene family
72556	Zfp566	2.17132	5.63911e-07	zinc finger protein 566
56749	Dhodh	2.16986	5.18843e-07	dihydroorotate dehydrogenase
116838	Rims2	2.16802	3.39976e-06	regulating synaptic membrane exocytosis 2
72584	Cul4b	2.16746	2.78104e-07	cullin 4B
381101	Dnph1	2.16565	7.91914e-07	2'-deoxynucleoside 5'-phosphate N-hydrolase 1
234779	Plcg2	2.16324	2.61829e-06	phospholipase C, gamma 2
12404	Cbln1	2.16143	1.05636e-06	cerebellin 1 precursor protein
73321	1700042O10Rik	2.15809	2.28604e-06	RIKEN cDNA 1700042O10 gene
83797	Smarcd1	2.15798	3.14064e-07	SWI/SNF related, matrix associated, actin dependent regulator of chromatin, subfamily d, member 1
102636217	Gm26806	2.15667	4.13429e-06	predicted gene, 26806
66488	Fam136a	2.15665	1.09776e-07	family with sequence similarity 136, member A
74470	Cep72	2.15562	9.22953e-06	centrosomal protein 72
78912	Sp2	2.15466	0.000886581	Sp2 transcription factor
329207	Rbm44	2.15459	7.21641e-07	RNA binding motif protein 44
20908	Stx3	2.15253	3.41315e-07	syntaxin 3
16832	Ldhb	2.15234	1.67345e-07	lactate dehydrogenase B
237253	Lrp11	2.15228	2.09537e-07	low density lipoprotein receptor-related protein 11
236920	Stard8	2.152	2.11049e-07	START domain containing 8
18541	Pcnt	2.15109	9.65913e-07	pericentrin (kendrin)
333182	Cox6b2	2.14939	2.43286e-07	cytochrome c oxidase subunit VIb polypeptide 2
68058	Chd1l	2.14867	1.29649e-07	chromodomain helicase DNA binding protein 1-like
209692	Dhtkd1	2.14866	3.83942e-07	dehydrogenase E1 and transketolase domain containing 1
16551	Kif11	2.14852	1.84591e-07	kinesin family member 11
213236	Dnd1	2.14653	3.94588e-07	dead end homolog 1 (zebrafish)
74254	Gpn1	2.14596	2.51113e-07	GPN-loop GTPase 1
269356	Slc4a11	2.14504	9.68322e-07	solute carrier family 4, sodium bicarbonate transporter-like, member 11
66132	1110008L16Rik	2.14241	4.99344e-06	RIKEN cDNA 1110008L16 gene
71780	Isyna1	2.14069	1.19203e-07	myo-inositol 1-phosphate synthase A1
105445	Dock9	2.13968	1.19461e-06	dedicator of cytokinesis 9
331623	Bend3	2.1376	3.80068e-07	BEN domain containing 3
68014	Zwilch	2.13644	4.56097e-07	zwilch kinetochore protein
71911	Bdh1	2.13634	1.02385e-06	3-hydroxybutyrate dehydrogenase, type 1
14367	Fzd5	2.13546	1.86009e-06	frizzled homolog 5 (Drosophila)
53324	Nptx2	2.13388	5.55621e-06	neuronal pentraxin 2
67917	Zcchc3	2.13356	1.76604e-07	zinc finger, CCHC domain containing 3
71704	Arhgef3	2.13238	7.44388e-07	Rho guanine nucleotide exchange factor (GEF) 3
319370	Ubald2	2.13081	6.43632e-08	UBA-like domain containing 2
11861	Arl4a	2.12873	1.77174e-06	ADP-ribosylation factor-like 4A
27756	Lsm2	2.12647	4.94984e-07	LSM2 homolog, U6 small nuclear RNA associated (S. cerevisiae)
272636	Esyt3	2.12592	5.48865e-06	extended synaptotagmin-like protein 3
209225	Zfp710	2.12504	1.55412e-07	zinc finger protein 710
227099	Pms1	2.12429	3.53574e-07	postmeiotic segregation increased 1 (S. cerevisiae)
15444	Hpca	2.12114	1.29649e-07	hippocalcin
29870	Gtse1	2.11787	1.0102e-07	G two S phase expressed protein 1
70510	Rnf167	2.11743	3.86226e-07	ring finger protein 167
17748	Mt1	2.1163	1.6385e-07	metallothionein 1
329416	Nostrin	2.1149	5.97005e-06	nitric oxide synthase trafficker
12493	Cd37	2.11463	1.23818e-06	CD37 antigen
12122	Bid	2.11319	1.25634e-07	BH3 interacting domain death agonist
67900	Mtfp1	2.11288	9.90511e-07	mitochondrial fission process 1
17217	Mcm4	2.11248	3.51086e-07	minichromosome maintenance deficient 4 homolog (S. cerevisiae)
23955	Nek4	2.11209	2.41688e-07	NIMA (never in mitosis gene a)-related expressed kinase 4
12235	Bub1	2.11148	2.51252e-07	budding uninhibited by benzimidazoles 1 homolog (S. cerevisiae)
17060	Blnk	2.10991	4.78687e-07	B cell linker
22223	Uchl1	2.1096	5.34754e-07	ubiquitin carboxy-terminal hydrolase L1
75320	Etnk1	2.10912	1.12987e-07	ethanolamine kinase 1
18005	Nek2	2.10837	9.50184e-06	NIMA (never in mitosis gene a)-related expressed kinase 2
327799	Usp44	2.10823	1.73782e-06	ubiquitin specific peptidase 44
329324	Syt14	2.10732	6.16977e-07	synaptotagmin XIV
227715	Exosc2	2.10617	1.88039e-07	exosome component 2
67283	Slc25a19	2.10549	2.68324e-07	solute carrier family 25 (mitochondrial thiamine pyrophosphate carrier), member 19
13590	Lefty1	2.10295	1.349e-07	left right determination factor 1
52626	Cdkn2aipnl	2.10261	7.68256e-08	CDKN2A interacting protein N-terminal like
77065	Ints7	2.10258	4.32442e-07	integrator complex subunit 7
75284	Bcdin3d	2.10188	2.40696e-06	BCDIN3 domain containing
448850	Znhit3	2.10062	1.29649e-07	zinc finger, HIT type 3
83767	Wasf1	2.09976	2.51841e-07	WAS protein family, member 1
218850	Fam208a	2.09889	1.8647e-07	family with sequence similarity 208, member A
108000	Cenpf	2.09756	7.95552e-08	centromere protein F
236366	5730507C01Rik	2.09583	1.61135e-07	RIKEN cDNA 5730507C01 gene
14630	Gclm	2.09436	6.66235e-07	glutamate-cysteine ligase, modifier subunit
74769	Pik3cb	2.09212	1.10396e-06	phosphatidylinositol 3-kinase, catalytic, beta polypeptide
18971	Pold1	2.09177	1.6513e-07	polymerase (DNA directed), delta 1, catalytic subunit
71795	Pitpnc1	2.09069	1.93918e-07	phosphatidylinositol transfer protein, cytoplasmic 1
381785	Gm1070	2.09034	4.22527e-06	predicted gene 1070
26399	Map2k6	2.09014	2.86566e-05	mitogen-activated protein kinase kinase 6
225745	Haus1	2.08944	1.0304e-07	HAUS augmin-like complex, subunit 1
26429	Orc5	2.08832	1.59451e-07	origin recognition complex, subunit 5
56505	Ruvbl1	2.08771	1.07608e-07	RuvB-like protein 1
106821	Oard1	2.08719	2.70641e-07	O-acyl-ADP-ribose deacylase 1
16319	Incenp	2.08654	1.52467e-07	inner centromere protein
78801	Ak7	2.08636	8.81808e-06	adenylate kinase 7
76901	Jade2	2.08598	8.33125e-07	jade family PHD finger 2
98386	Lbr	2.0855	1.08209e-07	lamin B receptor
57785	Rangrf	2.0845	1.55412e-07	RAN guanine nucleotide release factor
56734	Tulp2	2.08356	1.80508e-06	tubby-like protein 2
17219	Mcm6	2.08324	1.73271e-07	minichromosome maintenance deficient 6 (MIS5 homolog, S. pombe) (S. cerevisiae)
68307	Lrriq4	2.08071	3.46609e-05	leucine-rich repeats and IQ motif containing 4
20357	Sema5b	2.08025	1.16663e-07	sema domain, seven thrombospondin repeats (type 1 and type 1-like), transmembrane domain (TM) and short cytoplasmic domain, (semaphorin) 5B
19355	Rad1	2.08015	8.56862e-07	RAD1 checkpoint DNA exonuclease
235380	Dmxl2	2.07959	5.03214e-06	Dmx-like 2
15277	Hk2	2.07906	1.10152e-07	hexokinase 2
170707	Usp48	2.07746	1.41096e-07	ubiquitin specific peptidase 48
19663	Rbpms	2.07709	1.38442e-07	RNA binding protein gene with multiple splicing
191578	Helq	2.07687	1.13783e-07	helicase, POLQ-like
224674	Slc37a1	2.07669	1.3574e-06	solute carrier family 37 (glycerol-3-phosphate transporter), member 1
245880	Wasf3	2.07448	2.09537e-07	WAS protein family, member 3
67375	Qprt	2.07448	2.20254e-07	quinolinate phosphoribosyltransferase
319317	Snhg11	2.07433	4.60944e-06	small nucleolar RNA host gene 11
21453	Tcof1	2.07366	1.33555e-07	Treacher Collins Franceschetti syndrome 1, homolog
545693	Gm13040	2.07315	0.000139215	predicted gene 13040
100088	Rcc1	2.07255	8.38993e-08	regulator of chromosome condensation 1
52714	D16Ertd778e	2.07236	2.25203e-05	DNA segment, Chr 16, ERATO Doi 778, expressed
13433	Dnmt1	2.07214	1.65221e-07	DNA methyltransferase (cytosine-5) 1
66622	Ubr7	2.07188	9.06271e-08	ubiquitin protein ligase E3 component n-recognin 7 (putative)
66277	Klf15	2.06816	9.63311e-06	Kruppel-like factor 15
22241	Ulk1	2.06599	5.3772e-07	unc-51 like kinase 1
58186	Rad18	2.0658	7.1329e-07	RAD18 E3 ubiquitin protein ligase
234776	Atmin	2.06544	3.87619e-07	ATM interactor
110380	Shroom2	2.06534	1.84009e-06	shroom family member 2
66423	Coprs	2.06395	2.0683e-07	coordinator of PRMT5, differentiation stimulator
234733	Ddx19b	2.06305	3.88168e-07	DEAD (Asp-Glu-Ala-Asp) box polypeptide 19b
27374	Prmt5	2.06051	4.18952e-07	protein arginine N-methyltransferase 5
27428	Shroom3	2.05967	6.03315e-07	shroom family member 3
15983	Ifrd2	2.05897	5.6253e-06	interferon-related developmental regulator 2
67967	Pold3	2.05743	2.51113e-07	polymerase (DNA-directed), delta 3, accessory subunit
67242	Gemin6	2.05556	1.59657e-07	gem (nuclear organelle) associated protein 6
73072	Prr36	2.05494	6.43556e-06	proline rich 36
381802	Tsen2	2.05447	2.48785e-07	tRNA splicing endonuclease 2 homolog (S. cerevisiae)
17089	Lyar	2.05217	9.91481e-08	Ly1 antibody reactive clone
71973	Rbpms2	2.05141	2.06435e-07	RNA binding protein with multiple splicing 2
97165	Hmgb2	2.05032	1.98876e-07	high mobility group box 2
66446	Exosc7	2.04975	2.43894e-07	exosome component 7
50996	Pdcd7	2.04874	4.76036e-07	programmed cell death 7
75764	Slx1b	2.04847	1.04777e-06	SLX1 structure-specific endonuclease subunit homolog B (S. cerevisiae)
228026	Pdk1	2.0484	1.03276e-07	pyruvate dehydrogenase kinase, isoenzyme 1
27275	Nufip1	2.04747	2.43721e-07	nuclear fragile X mental retardation protein interacting protein 1
30052	Pcsk1n	2.04581	6.44095e-07	proprotein convertase subtilisin/kexin type 1 inhibitor
230796	Wdtc1	2.04514	3.27936e-07	WD and tetratricopeptide repeats 1
21778	Tex9	2.04459	1.68602e-07	testis expressed gene 9
69736	Nup37	2.04403	1.06446e-07	nucleoporin 37
27219	Sgk2	2.04257	6.69109e-06	serum/glucocorticoid regulated kinase 2
68080	Gpn3	2.03954	1.25861e-07	GPN-loop GTPase 3
22137	Ttk	2.03821	1.09465e-07	Ttk protein kinase
70696	3830417A13Rik	2.03773	2.50829e-06	RIKEN cDNA 3830417A13 gene
74186	Ccdc3	2.03691	6.90775e-07	coiled-coil domain containing 3
50500	Ttpa	2.03681	2.02817e-05	tocopherol (alpha) transfer protein
57258	Xpo4	2.03609	1.00836e-06	exportin 4
13361	Dhfr	2.03527	6.21085e-06	dihydrofolate reductase
30947	Adat1	2.0351	3.05745e-07	adenosine deaminase, tRNA-specific 1
13531	Usp17la	2.03402	3.27907e-06	ubiquitin specific peptidase 17-like A
13605	Ect2	2.0323	3.36213e-06	ect2 oncogene
381318	Nsl1	2.03199	2.56166e-05	NSL1, MIND kinetochore complex component, homolog (S. cerevisiae)
100502742	1700007L15Rik	2.02971	3.17359e-07	RIKEN cDNA 1700007L15 gene
230661	Tesk2	2.02908	2.83519e-07	testis-specific kinase 2
13404	Dmc1	2.02771	7.07477e-06	DMC1 dosage suppressor of mck1 homolog, meiosis-specific homologous recombination
13799	En2	2.02501	5.13186e-05	engrailed 2
106344	Rfc4	2.02434	3.87619e-07	replication factor C (activator 1) 4
21687	Tek	2.02374	1.53033e-06	endothelial-specific receptor tyrosine kinase
102642842	Gm38639	2.0224	3.83648e-07	predicted gene, 38639
232370	Clstn3	2.02181	2.13056e-06	calsyntenin 3
14760	Gpr19	2.02176	9.75091e-08	G protein-coupled receptor 19
235132	Zbtb44	2.02099	6.58534e-07	zinc finger and BTB domain containing 44
104394	E2f4	2.02026	1.74128e-06	E2F transcription factor 4
19258	Ptpn4	2.02	1.44985e-06	protein tyrosine phosphatase, non-receptor type 4
223775	Pim3	2.01684	7.32123e-07	proviral integration site 3
50492	Thop1	2.01656	1.65954e-07	thimet oligopeptidase 1
67201	Gemin4	2.01603	5.62869e-07	gem (nuclear organelle) associated protein 4
625662	Ankrd31	2.01476	2.57055e-05	ankyrin repeat domain 31
14429	Galr3	2.01471	2.49003e-07	galanin receptor 3
54326	Elovl2	2.0145	1.58793e-05	elongation of very long chain fatty acids (FEN1/Elo2, SUR4/Elo3, yeast)-like 2
212377	Mms22l	2.01424	3.19357e-07	MMS22-like, DNA repair protein
65967	Eefsec	2.01402	1.60057e-07	eukaryotic elongation factor, selenocysteine-tRNA-specific
30927	Snai3	2.01209	3.68453e-05	snail family zinc finger 3
56210	Rev1	2.01091	9.7113e-07	REV1 homolog (S. cerevisiae)
17766	Nudt1	2.00885	4.22272e-06	nudix (nucleoside diphosphate linked moiety X)-type motif 1
19024	Ppfibp2	2.00622	5.89107e-07	PTPRF interacting protein, binding protein 2 (liprin beta 2)
241062	Pgap1	2.00599	1.74702e-06	post-GPI attachment to proteins 1
56643	Slc15a1	2.00532	1.33763e-06	solute carrier family 15 (oligopeptide transporter), member 1
14782	Gsr	2.00352	6.81759e-07	glutathione reductase
107094	Rrp12	1.99914	1.19543e-07	ribosomal RNA processing 12 homolog (S. cerevisiae)
207932	Urb1	1.99781	2.52181e-07	URB1 ribosome biogenesis 1 homolog (S. cerevisiae)
66101	Ppih	1.99646	1.72632e-07	peptidyl prolyl isomerase H
217066	Gm15698	1.99615	5.04214e-06	transcription elongation factor B (SIII), polypeptide 2 pseudogene
23881	G3bp2	1.99561	1.37818e-07	GTPase activating protein (SH3 domain) binding protein 2
56371	Fzr1	1.9942	8.56862e-07	fizzy/cell division cycle 20 related 1 (Drosophila)
26447	Poli	1.99319	1.25663e-07	polymerase (DNA directed), iota
319581	Xkr5	1.99278	5.80597e-07	X Kell blood group precursor-related family, member 5
219134	Shisa2	1.99199	6.64122e-07	shisa family member 2
18830	Pltp	1.99018	1.77982e-06	phospholipid transfer protein
69706	Lrr1	1.98947	2.29633e-07	leucine rich repeat protein 1
110606	Fntb	1.98941	1.65954e-07	farnesyltransferase, CAAX box, beta
56460	Pkp3	1.98938	2.67383e-07	plakophilin 3
223646	Naprt	1.98927	1.34593e-07	nicotinate phosphoribosyltransferase
320806	Gfm2	1.98919	1.43523e-07	G elongation factor, mitochondrial 2
27360	Add3	1.98906	3.01927e-07	adducin 3 (gamma)
242667	Dlgap3	1.9873	9.80141e-06	discs, large (Drosophila) homolog-associated protein 3
382253	Cdkl5	1.98665	2.47525e-05	cyclin-dependent kinase-like 5
22117	Tst	1.98618	5.035e-07	thiosulfate sulfurtransferase, mitochondrial
18188	Nrtn	1.98552	2.78104e-07	neurturin
19139	Prps1	1.9849	2.51841e-07	phosphoribosyl pyrophosphate synthetase 1
29820	Tnfrsf19	1.98058	2.3177e-06	tumor necrosis factor receptor superfamily, member 19
240174	Thada	1.97942	4.31603e-07	thyroid adenoma associated
108900	Fam72a	1.97813	3.49106e-06	family with sequence similarity 72, member A
72338	Wdr89	1.97715	9.38406e-07	WD repeat domain 89
76804	Kdm4c	1.97501	4.24434e-07	lysine (K)-specific demethylase 4C
225215	Rsl24d1	1.97391	3.5394e-07	ribosomal L24 domain containing 1
70129	Slc44a4	1.9739	1.43499e-06	solute carrier family 44, member 4
231858	Radil	1.9712	1.47532e-06	Ras association and DIL domains
78255	Ralgps2	1.97107	2.11948e-07	Ral GEF with PH domain and SH3 binding motif 2
209357	Gtf2h3	1.97038	1.9285e-07	general transcription factor IIH, polypeptide 3
69656	Pir	1.96991	1.3508e-07	pirin
18408	Slc25a15	1.96881	6.23643e-07	solute carrier family 25 (mitochondrial carrier ornithine transporter), member 15
66136	Znrd1	1.96738	1.10865e-07	zinc ribbon domain containing, 1
216739	Acsl6	1.96607	1.151e-06	acyl-CoA synthetase long-chain family member 6
73021	Panct1	1.96461	3.18884e-07	pluripotency-associated noncoding transcript 1
70428	Polr3b	1.9634	1.57395e-06	polymerase (RNA) III (DNA directed) polypeptide B
260299	Cadm4	1.96218	6.41091e-06	cell adhesion molecule 4
71807	Tars2	1.9611	3.37548e-07	threonyl-tRNA synthetase 2, mitochondrial (putative)
98952	Fam102a	1.96055	2.48598e-07	family with sequence similarity 102, member A
16865	Eif2d	1.95657	1.58038e-07	eukaryotic translation initiation factor 2D
23966	Tenm4	1.95587	5.06139e-07	teneurin transmembrane protein 4
13957	X83313	1.95464	9.26116e-07	EST X83313
215090	Maneal	1.95398	2.81075e-06	mannosidase, endo-alpha-like
66405	Mcts2	1.95372	2.02504e-06	malignant T cell amplified sequence 2
68070	Pdzd2	1.95319	1.51547e-06	PDZ domain containing 2
57905	Isy1	1.9518	1.49872e-07	ISY1 splicing factor homolog (S. cerevisiae)
245555	C77370	1.95146	8.2618e-06	expressed sequence C77370
278672	Duxbl1	1.94938	3.9461e-06	double homeobox B-like 1
629016	Zfp953	1.9488	1.5305e-06	zinc finger protein 953
269623	Rbm48	1.94824	2.03164e-05	RNA binding motif protein 48
231876	Lmtk2	1.94771	1.51915e-07	lemur tyrosine kinase 2
232879	Zbtb45	1.94756	2.4955e-06	zinc finger and BTB domain containing 45
70415	Stk26	1.94755	6.28803e-06	serine/threonine kinase 26
77970	A930026I22Rik	1.94646	8.19518e-06	RIKEN cDNA A930026I22 gene
18553	Pcsk6	1.94632	2.92162e-06	proprotein convertase subtilisin/kexin type 6
67534	Ttll4	1.94578	1.72532e-07	tubulin tyrosine ligase-like family, member 4
66131	Tipin	1.94515	1.17054e-07	timeless interacting protein
12316	Aspm	1.93847	1.85572e-07	asp (abnormal spindle)-like, microcephaly associated (Drosophila)
64707	Suv39h2	1.93793	6.20295e-07	suppressor of variegation 3-9 homolog 2 (Drosophila)
20466	Sin3a	1.93673	1.6513e-07	transcriptional regulator, SIN3A (yeast)
109202	A930024E05Rik	1.93638	2.64109e-05	RIKEN cDNA A930024E05 gene
66420	Polr2e	1.9357	2.57864e-07	polymerase (RNA) II (DNA directed) polypeptide E
52524	D14Ertd725e	1.93519	2.60882e-06	DNA segment, Chr 14, ERATO Doi 725, expressed
11980	Atp8a1	1.93244	2.21881e-06	ATPase, aminophospholipid transporter (APLT), class I, type 8A, member 1
12530	Cdc25a	1.93054	1.09121e-06	cell division cycle 25A
320209	Ddx11	1.93017	1.21749e-05	DEAD/H (Asp-Glu-Ala-Asp/His) box helicase 11
229905	Ccbl2	1.92982	1.09955e-07	cysteine conjugate-beta lyase 2
225908	Myrf	1.92914	3.41138e-07	myelin regulatory factor
72415	Sgol1	1.92886	1.22636e-07	shugoshin-like 1 (S. pombe)
17342	Mitf	1.92885	1.10986e-06	microphthalmia-associated transcription factor
97159	A430005L14Rik	1.92862	2.29267e-07	RIKEN cDNA A430005L14 gene
70296	Tbc1d13	1.92802	1.553e-07	TBC1 domain family, member 13
228421	Kif18a	1.9258	1.11637e-05	kinesin family member 18A
193736	Zbtb12	1.92576	3.85573e-06	zinc finger and BTB domain containing 12
67664	Rnf125	1.92554	7.03606e-05	ring finger protein 125
18972	Pold2	1.92406	6.84766e-07	polymerase (DNA directed), delta 2, regulatory subunit
71909	Haus5	1.92381	1.75492e-06	HAUS augmin-like complex, subunit 5
13972	Gnb1l	1.92208	2.29911e-07	guanine nucleotide binding protein (G protein), beta polypeptide 1-like
70769	Nolc1	1.92141	1.87402e-07	nucleolar and coiled-body phosphoprotein 1
52530	Nhp2	1.92107	2.16833e-07	NHP2 ribonucleoprotein
69716	Trip13	1.92043	2.11992e-07	thyroid hormone receptor interactor 13
11744	Anxa11	1.91902	5.47414e-07	annexin A11
59015	Nup160	1.91902	4.81172e-07	nucleoporin 160
20019	Polr1a	1.91841	4.56097e-07	polymerase (RNA) I polypeptide A
15361	Hmga1	1.91733	1.40601e-06	high mobility group AT-hook 1
12442	Ccnb2	1.91574	3.11282e-07	cyclin B2
26448	Mok	1.9141	1.02815e-05	MOK protein kinase
230098	Arhgef39	1.91373	1.07558e-07	Rho guanine nucleotide exchange factor (GEF) 39
385658	Nxpe3	1.91274	3.34177e-06	neurexophilin and PC-esterase domain family, member 3
240641	Kif20b	1.91236	7.19378e-07	kinesin family member 20B
227094	Tmem194b	1.91207	4.24803e-07	transmembrane protein 194B
246293	Klhl8	1.91187	9.46256e-07	kelch-like 8
105732	Fam83h	1.91167	6.90535e-06	family with sequence similarity 83, member H
18752	Prkcg	1.91159	1.42284e-06	protein kinase C, gamma
108699	Chn1	1.91005	4.13986e-07	chimerin 1
104479	Ccdc117	1.90906	3.68272e-07	coiled-coil domain containing 117
16842	Lef1	1.90795	1.75169e-05	lymphoid enhancer binding factor 1
69387	Dnajb13	1.90578	5.38928e-06	DnaJ (Hsp40) related, subfamily B, member 13
216233	Socs2	1.90494	1.64821e-07	suppressor of cytokine signaling 2
101739	Psip1	1.90146	2.00948e-07	PC4 and SFRS1 interacting protein 1
269437	Plch1	1.89931	6.74031e-07	phospholipase C, eta 1
13237	Defa3	1.89914	4.31522e-06	defensin, alpha, 3
11838	Arc	1.8982	9.53301e-07	activity regulated cytoskeletal-associated protein
382038	Urb2	1.8972	2.33822e-06	URB2 ribosome biogenesis 2 homolog (S. cerevisiae)
68612	Ube2c	1.89654	2.14555e-07	ubiquitin-conjugating enzyme E2C
53422	Ybx2	1.89637	1.07657e-06	Y box protein 2
230810	Slc30a2	1.89613	1.46753e-05	solute carrier family 30 (zinc transporter), member 2
70584	Pak4	1.8944	3.37887e-07	p21 protein (Cdc42/Rac)-activated kinase 4
15451	Hpn	1.89217	8.57726e-07	hepsin
66174	Nudt14	1.89204	1.00008e-06	nudix (nucleoside diphosphate linked moiety X)-type motif 14
66349	Atp5sl	1.8897	1.89916e-06	ATP5S-like
68971	Tamm41	1.88896	1.13102e-07	TAM41, mitochondrial translocator assembly and maintenance protein, homolog (S. cerevisiae)
80886	Senp3	1.8886	1.4982e-07	SUMO/sentrin specific peptidase 3
23853	Def6	1.88833	2.33012e-07	differentially expressed in FDCP 6
71384	5430440L12Rik	1.88813	7.74709e-07	RIKEN cDNA 5430440L12 gene
20408	Sh3gl3	1.88797	4.33222e-07	SH3-domain GRB2-like 3
53975	Ddx20	1.88429	2.49102e-07	DEAD (Asp-Glu-Ala-Asp) box polypeptide 20
68226	Efcab2	1.88334	3.28439e-06	EF-hand calcium binding domain 2
110816	Pwp2	1.88296	1.62051e-07	PWP2 periodic tryptophan protein homolog (yeast)
56150	Mad2l1	1.88262	1.85233e-07	MAD2 mitotic arrest deficient-like 1
240087	Mdc1	1.88079	6.17696e-06	mediator of DNA damage checkpoint 1
16906	Lmnb1	1.87881	2.59625e-07	lamin B1
94214	Spock2	1.87873	0.000207461	sparc/osteonectin, cwcv and kazal-like domains proteoglycan 2
12544	Cdc45	1.8786	2.65364e-06	cell division cycle 45
93739	Gabarapl2	1.87771	3.9081e-07	gamma-aminobutyric acid (GABA) A receptor-associated protein-like 2
20689	Sall3	1.87767	2.41845e-07	sal-like 3 (Drosophila)
268451	Rab11fip4	1.87638	9.42685e-07	RAB11 family interacting protein 4 (class II)
81907	Tmem108	1.87631	6.09211e-07	transmembrane protein 108
22685	Zfp239	1.87535	3.18545e-07	zinc finger protein 239
54392	Ncapg	1.87483	1.52439e-06	non-SMC condensin I complex, subunit G
59027	Nampt	1.87183	3.22609e-07	nicotinamide phosphoribosyltransferase
17762	Mapt	1.87167	8.54291e-06	microtubule-associated protein tau
102642664	LOC102642664	1.86917	2.99996e-05	uncharacterized LOC102642664
193452	Zfp184	1.86842	6.90355e-06	zinc finger protein 184 (Kruppel-like)
76416	Znrd1as	1.86671	1.05884e-05	Znrd1 antisense
116848	Baz2a	1.86646	1.98565e-07	bromodomain adjacent to zinc finger domain, 2A
230972	Arhgef16	1.86578	2.72522e-06	Rho guanine nucleotide exchange factor (GEF) 16
223262	Timm8a2	1.8649	9.39256e-06	translocase of inner mitochondrial membrane 8A2
72657	2700094K13Rik	1.86459	1.7123e-07	RIKEN cDNA 2700094K13 gene
217207	Dhx8	1.86396	2.51841e-07	DEAH (Asp-Glu-Ala-His) box polypeptide 8
228839	Tgif2	1.86318	2.73742e-07	TGFB-induced factor homeobox 2
67455	Klhl13	1.86239	3.72736e-06	kelch-like 13
67493	Mettl16	1.86223	1.99146e-07	methyltransferase like 16
18991	Pou3f1	1.86179	1.0296e-06	POU domain, class 3, transcription factor 1
57312	Mrps31	1.86068	3.99923e-07	mitochondrial ribosomal protein S31
17681	Msc	1.85913	1.43771e-06	musculin
18045	Nfyb	1.85821	4.73419e-07	nuclear transcription factor-Y beta
117109	Pop5	1.85819	1.54408e-07	processing of precursor 5, ribonuclease P/MRP family (S. cerevisiae)
232854	Zfp418	1.85809	5.29567e-06	zinc finger protein 418
213948	Atg9b	1.85721	2.51113e-07	autophagy related 9B
66743	Rnf220	1.85634	4.16974e-07	ring finger protein 220
109857	Cbr3	1.85608	1.27108e-06	carbonyl reductase 3
71820	Wdr34	1.85544	7.1394e-07	WD repeat domain 34
27966	Rrp9	1.85532	4.0796e-07	RRP9, small subunit (SSU) processome component, homolog (yeast)
69956	Ptcd3	1.85485	1.33989e-07	pentatricopeptide repeat domain 3
14791	Emg1	1.85469	2.25327e-07	EMG1 nucleolar protein homolog (S. cerevisiae)
12428	Ccna2	1.85461	5.15506e-07	cyclin A2
79456	Recql4	1.85173	4.31603e-07	RecQ protein-like 4
19245	Ptp4a3	1.85148	7.30332e-07	protein tyrosine phosphatase 4a3
67439	Xab2	1.84916	7.1329e-07	XPA binding protein 2
54601	Foxo4	1.84884	5.62869e-07	forkhead box O4
50767	Pnpla6	1.84822	2.35957e-07	patatin-like phospholipase domain containing 6
104681	Slc16a6	1.84793	1.09482e-06	solute carrier family 16 (monocarboxylic acid transporters), member 6
237911	Brip1	1.84793	2.11992e-07	BRCA1 interacting protein C-terminal helicase 1
234865	Nup133	1.84634	8.15375e-07	nucleoporin 133
545261	Bvht	1.84481	6.4e-07	braveheart long non-coding RNA
66597	Trim13	1.84282	4.24803e-07	tripartite motif-containing 13
73673	Rec114	1.84231	5.54435e-07	REC114 meiotic recombination protein
108888	Atad3a	1.84219	5.10347e-07	ATPase family, AAA domain containing 3A
12705	Cited1	1.84165	4.33826e-05	Cbp/p300-interacting transactivator with Glu/Asp-rich carboxy-terminal domain 1
14859	Gsta3	1.84155	9.74415e-06	glutathione S-transferase, alpha 3
215900	Fam26f	1.83952	1.77567e-06	family with sequence similarity 26, member F
17279	Melk	1.83915	1.91365e-07	maternal embryonic leucine zipper kinase
57738	Slc15a2	1.83896	1.15402e-06	solute carrier family 15 (H+/peptide transporter), member 2
67685	Dyx1c1	1.8386	1.94873e-05	dyslexia susceptibility 1 candidate 1 homolog (human)
217946	Cdca7l	1.83729	5.25383e-06	cell division cycle associated 7 like
19893	Rpgr	1.8372	5.35181e-06	retinitis pigmentosa GTPase regulator
208366	Rpp40	1.83633	4.17509e-06	ribonuclease P 40 subunit
112407	Egln3	1.83562	6.89944e-07	egl-9 family hypoxia-inducible factor 3
52276	Cdca8	1.83324	8.78413e-07	cell division cycle associated 8
228025	Gm17250	1.83269	8.66348e-07	predicted gene, 17250
110593	Prdm2	1.83193	5.02515e-06	PR domain containing 2, with ZNF domain
217827	Nrde2	1.83175	2.60863e-06	nrde-2 necessary for RNA interference, domain containing
56353	Rybp	1.83006	3.77943e-07	RING1 and YY1 binding protein
71984	Sars2	1.83004	6.80905e-06	seryl-aminoacyl-tRNA synthetase 2
70386	2210017G18Rik	1.82998	5.45324e-05	RIKEN cDNA 2210017G18 gene
74044	Ttf2	1.8299	1.07657e-06	transcription termination factor, RNA polymerase II
106766	Stap2	1.82973	2.49257e-06	signal transducing adaptor family member 2
666190	Gm7972	1.82668	4.65819e-05	predicted gene 7972
94232	Ubqln4	1.82627	6.07073e-07	ubiquilin 4
14170	Fgf15	1.82592	1.41127e-05	fibroblast growth factor 15
14710	Gngt2	1.82473	1.7185e-06	guanine nucleotide binding protein (G protein), gamma transducing activity polypeptide 2
56075	Pdss1	1.82465	3.43286e-05	prenyl (solanesyl) diphosphate synthase, subunit 1
18117	Emc8	1.82445	3.50301e-07	ER membrane protein complex subunit 8
101612	Grwd1	1.82407	1.31798e-06	glutamate-rich WD repeat containing 1
18693	Pick1	1.81928	1.26086e-06	protein interacting with C kinase 1
545007	Gm10409	1.81921	5.10347e-07	predicted pseudogene 10409
68067	3010026O09Rik	1.81822	2.25158e-05	RIKEN cDNA 3010026O09 gene
18508	Pax6	1.81797	2.26359e-06	paired box 6
13528	Dtnb	1.81783	1.48529e-06	dystrobrevin, beta
432995	Smim22	1.81645	7.06153e-07	small integral membrane protein 22
58200	Ppp1r1a	1.816	9.84514e-06	protein phosphatase 1, regulatory (inhibitor) subunit 1A
69524	Esam	1.81555	5.92943e-06	endothelial cell-specific adhesion molecule
66468	Ska1	1.81479	1.86963e-06	spindle and kinetochore associated complex subunit 1
26380	Esrrb	1.81474	6.51414e-06	estrogen related receptor, beta
50497	Hspa14	1.81472	2.91944e-07	heat shock protein 14
100504263	2210418O10Rik	1.8142	7.69174e-07	predicted gene 2210418O10Rik
20675	Sox3	1.81342	0.000281541	SRY (sex determining region Y)-box 3
76967	2700049A03Rik	1.81286	2.7525e-07	RIKEN cDNA 2700049A03 gene
225884	BC021614	1.81196	4.19972e-06	cDNA sequence BC021614
66336	Cenpp	1.8114	2.04526e-07	centromere protein P
216869	Arrb2	1.81067	4.44002e-06	arrestin, beta 2
11419	Asic1	1.8106	1.31683e-05	acid-sensing (proton-gated) ion channel 1
13389	Dll3	1.80861	2.1852e-05	delta-like 3 (Drosophila)
52513	Ddx56	1.80823	9.49115e-07	DEAD (Asp-Glu-Ala-Asp) box polypeptide 56
11877	Arvcf	1.80809	3.08866e-06	armadillo repeat gene deleted in velo-cardio-facial syndrome
69893	Coa7	1.80782	5.146e-07	cytochrome c oxidase assembly factor 7
404710	Iqgap3	1.8076	1.87915e-06	IQ motif containing GTPase activating protein 3
210035	Tmem194	1.80503	6.46763e-07	transmembrane protein 194
66496	Ppdpf	1.80453	3.19357e-07	pancreatic progenitor cell differentiation and proliferation factor homolog (zebrafish)RIKEN cDNA 2700038C09 gene
105782	Scrib	1.80409	1.27507e-06	scribbled homolog (Drosophila)
67379	Dedd2	1.80276	8.51835e-07	death effector domain-containing DNA binding protein 2
106564	Gm8465	1.80231	1.71672e-06	predicted gene 8465
13070	Cyp11a1	1.80189	3.29251e-06	cytochrome P450, family 11, subfamily a, polypeptide 1
105844	Card10	1.79983	5.93729e-07	caspase recruitment domain family, member 10
21973	Top2a	1.79932	2.99433e-07	topoisomerase (DNA) II alpha
71777	Ing3	1.79908	2.52776e-07	inhibitor of growth family, member 3
75273	Pelp1	1.79831	1.68454e-06	proline, glutamic acid and leucine rich protein 1
11546	Parp2	1.79787	7.45198e-07	poly (ADP-ribose) polymerase family, member 2
105244409	Gm40022	1.79784	2.17778e-06	predicted gene, 40022
102448	Xylb	1.79775	7.4404e-06	xylulokinase homolog (H. influenzae)
399591	Tmsb15b2	1.79751	6.9864e-06	thymosin beta 15b2
195733	Grhl1	1.7942	7.66211e-06	grainyhead-like 1 (Drosophila)
68554	Cebpzos	1.79402	1.9254e-07	CCAAT/enhancer binding protein (C/EBP), zeta, opposite strand
194231	Cnksr1	1.79313	1.02256e-05	connector enhancer of kinase suppressor of Ras 1
12006	Axin2	1.7929	2.3994e-05	axin2
22652	Mkrn3	1.79281	6.062e-05	makorin, ring finger protein, 3
16554	Kif13b	1.79264	1.5299e-06	kinesin family member 13B
329679	Fnip2	1.78898	3.27629e-06	folliculin interacting protein 2
213464	Rbbp5	1.78864	3.27907e-06	retinoblastoma binding protein 5
66910	Tmem107	1.7886	3.35547e-07	transmembrane protein 107
14245	Lpin1	1.78774	2.64804e-06	lipin 1
208967	Thnsl1	1.78705	5.10338e-07	threonine synthase-like 1 (bacterial)
71728	Stk11ip	1.78584	5.59601e-06	serine/threonine kinase 11 interacting protein
381379	Med19	1.78486	2.90343e-07	mediator complex subunit 19
214944	Mob3b	1.78359	1.02744e-05	MOB kinase activator 3B
12615	Cenpa	1.78307	5.99186e-07	centromere protein A
15270	H2afx	1.78215	1.43522e-06	H2A histone family, member X
13638	Efna3	1.78175	5.9482e-06	ephrin A3
69168	Bola1	1.78128	2.65785e-06	bolA-like 1 (E. coli)
66897	Naa16	1.78121	3.87161e-07	N(alpha)-acetyltransferase 16, NatA auxiliary subunit
57750	Wdr12	1.78095	1.15091e-06	WD repeat domain 12
192199	Rspo1	1.78019	7.75032e-06	R-spondin 1
216766	Gemin5	1.77939	1.5403e-06	gem (nuclear organelle) associated protein 5
14537	Gcnt1	1.77854	3.7264e-05	glucosaminyl (N-acetyl) transferase 1, core 2
29867	Cabp1	1.77849	3.30283e-05	calcium binding protein 1
233902	Fbxl19	1.77771	1.02617e-06	F-box and leucine-rich repeat protein 19
230678	Tmem125	1.7768	2.37013e-06	transmembrane protein 125
56739	Rec8	1.77514	4.31042e-06	REC8 meiotic recombination protein
13017	Ctbp2	1.77461	8.10805e-07	C-terminal binding protein 2
67842	Nop9	1.77438	6.56679e-07	NOP9 nucleolar protein
241694	Ralgapa2	1.77373	8.59108e-06	Ral GTPase activating protein, alpha subunit 2 (catalytic)
269952	Gdpgp1	1.77366	2.24811e-05	GDP-D-glucose phosphorylase 1
78658	Ncapd3	1.77094	1.06379e-06	non-SMC condensin II complex, subunit D3
20321	Frrs1	1.77049	8.18821e-07	ferric-chelate reductase 1
22059	Trp53	1.76892	3.83764e-07	transformation related protein 53
208518	Cep78	1.7686	8.40735e-07	centrosomal protein 78
360013	Myo18a	1.76818	3.11693e-05	myosin XVIIIA
330064	Slc5a6	1.76802	4.84294e-06	solute carrier family 5 (sodium-dependent vitamin transporter), member 6
67678	Lsm3	1.76671	2.97238e-07	LSM3 homolog, U6 small nuclear RNA associated (S. cerevisiae)
69534	Avpi1	1.76665	2.57864e-07	arginine vasopressin-induced 1
12161	Bmp6	1.7666	1.12327e-06	bone morphogenetic protein 6
224405	Cyyr1	1.76655	1.89014e-06	cysteine and tyrosine-rich protein 1
73681	Trmt11	1.76601	3.93596e-07	tRNA methyltransferase 11
217031	Tada2a	1.76501	2.78299e-07	transcriptional adaptor 2A
74035	Nol9	1.76339	6.07847e-07	nucleolar protein 9
59028	Rcl1	1.76322	1.41786e-06	RNA terminal phosphate cyclase-like 1
103135	Pan2	1.76292	2.96081e-06	PAN2 polyA specific ribonuclease subunit homolog (S. cerevisiae)
107986	Ddb2	1.76239	1.92252e-06	damage specific DNA binding protein 2
100041694	Gm10451	1.75987	3.71044e-06	predicted gene 10451
66060	Cystm1	1.75903	7.33992e-07	cysteine-rich transmembrane module containing 1
445007	Nup85	1.75805	4.99189e-07	nucleoporin 85
170799	Rtkn2	1.75665	0.000308173	rhotekin 2
212503	Paox	1.75606	3.8532e-06	polyamine oxidase (exo-N4-amino)
69724	Rnaseh2a	1.75604	1.95718e-07	ribonuclease H2, large subunit
22646	Zfp105	1.75584	3.01292e-06	zinc finger protein 105
100316700	Mir1949	1.75563	1.18674e-05	microRNA 1949
67603	Dusp6	1.75477	6.28418e-06	dual specificity phosphatase 6
24070	Mpdu1	1.75439	5.2855e-07	mannose-P-dolichol utilization defect 1
101185	Pot1a	1.7543	5.43733e-07	protection of telomeres 1A
269582	Clspn	1.75429	2.41845e-07	claspin
22717	Zfp59	1.75415	2.57471e-06	zinc finger protein 59
244329	Mcph1	1.75408	2.71089e-05	microcephaly, primary autosomal recessive 1
235604	Camkv	1.75199	1.59099e-05	CaM kinase-like vesicle-associated
194655	Klf11	1.75155	9.97329e-07	Kruppel-like factor 11
13340	Slc29a2	1.75092	1.06382e-06	solute carrier family 29 (nucleoside transporters), member 2
83701	Srrt	1.74884	5.18231e-07	serrate RNA effector molecule homolog (Arabidopsis)
235036	Ppan	1.74833	9.03551e-07	peter pan homolog (Drosophila)
668212	Efr3b	1.74608	9.84514e-06	EFR3 homolog B (S. cerevisiae)
70640	Dcp2	1.74366	3.95729e-07	DCP2 decapping enzyme homolog (S. cerevisiae)
227937	Pkp4	1.7427	3.53574e-07	plakophilin 4
226090	Ermp1	1.74212	3.30482e-07	endoplasmic reticulum metallopeptidase 1
22249	Unc13b	1.74184	8.96916e-07	unc-13 homolog B (C. elegans)
234740	Tmem231	1.74106	6.90775e-07	transmembrane protein 231
21849	Trim28	1.7407	8.1025e-07	tripartite motif-containing 28
108829	Jmjd1c	1.73867	8.46393e-07	jumonji domain containing 1C
14163	Fgd1	1.73836	3.47391e-07	FYVE, RhoGEF and PH domain containing 1
330914	Arhgap32	1.73793	5.75395e-07	Rho GTPase activating protein 32
223773	Gm15583	1.73628	7.33992e-07	predicted gene 15583
14184	Fgfr3	1.73397	4.74731e-07	fibroblast growth factor receptor 3
17305	Mfng	1.73395	3.27907e-06	MFNG O-fucosylpeptide 3-beta-N-acetylglucosaminyltransferase
18074	Nid2	1.7324	1.44531e-06	nidogen 2
108114	Slc22a7	1.73209	3.69909e-05	solute carrier family 22 (organic anion transporter), member 7
14776	Gpx2	1.73101	2.94089e-06	glutathione peroxidase 2
56284	Mrpl19	1.73098	5.75828e-07	mitochondrial ribosomal protein L19
231821	Adap1	1.7309	1.58997e-05	ArfGAP with dual PH domains 1
69860	Eif1ad	1.73067	3.366e-07	eukaryotic translation initiation factor 1A domain containing
70799	Cep192	1.7281	6.23643e-07	centrosomal protein 192
57776	Ttyh1	1.7272	2.84485e-05	tweety homolog 1 (Drosophila)
107071	Wdr74	1.72659	6.94336e-07	WD repeat domain 74
17288	Mep1b	1.72651	4.327e-06	meprin 1 beta
22658	Pcgf2	1.72582	1.9652e-06	polycomb group ring finger 2
22092	Rsph1	1.72336	1.71056e-06	radial spoke head 1 homolog (Chlamydomonas)
18393	Orc2	1.72227	9.67462e-07	origin recognition complex, subunit 2
21955	Tnnt1	1.72196	1.47375e-05	troponin T1, skeletal, slow
71336	Rbks	1.72135	2.7849e-05	ribokinase
217154	Stac2	1.72065	4.66987e-07	SH3 and cysteine rich domain 2
15505	Hsph1	1.7198	4.88112e-07	heat shock 105kDa/110kDa protein 1
544963	Iqgap2	1.71943	2.1406e-06	IQ motif containing GTPase activating protein 2
70235	Poc1a	1.71914	1.89373e-05	POC1 centriolar protein homolog A (Chlamydomonas)
232536	Mrps35	1.71892	2.3379e-07	mitochondrial ribosomal protein S35
11564	Adsl	1.7186	4.2441e-07	adenylosuccinate lyase
26458	Slc27a2	1.71858	1.98708e-05	solute carrier family 27 (fatty acid transporter), member 2
217127	Kat7	1.71687	1.27752e-06	K(lysine) acetyltransferase 7
72133	Trub1	1.7168	2.08923e-06	TruB pseudouridine (psi) synthase homolog 1 (E. coli)
66362	Exosc3	1.71469	1.59937e-06	exosome component 3
70911	Phyhipl	1.71327	1.80404e-05	phytanoyl-CoA hydroxylase interacting protein-like
74196	Ttc27	1.71322	2.38408e-07	tetratricopeptide repeat domain 27
54394	Crlf3	1.71249	4.65349e-07	cytokine receptor-like factor 3
67937	Tmem59l	1.71134	5.02729e-06	transmembrane protein 59-like
22247	Umps	1.71039	3.28245e-07	uridine monophosphate synthetase
66262	Ing5	1.70926	3.6884e-07	inhibitor of growth family, member 5
12822	Col18a1	1.7083	3.45635e-07	collagen, type XVIII, alpha 1
20686	Spa17	1.70827	1.00539e-05	sperm autoantigenic protein 17
11479	Acvr1b	1.70788	3.53574e-07	activin A receptor, type 1B
545007	Gm10406	1.70781	1.72016e-06	predicted gene 10406
66089	Rmnd5b	1.70646	1.53845e-06	required for meiotic nuclear division 5 homolog B (S. cerevisiae)
212531	Sh3bgrl2	1.70481	6.12232e-06	SH3 domain binding glutamic acid-rich protein like 2
66400	Alkbh7	1.70108	5.18843e-07	alkB, alkylation repair homolog 7 (E. coli)
74144	Robo4	1.70102	0.000750023	roundabout homolog 4 (Drosophila)
16574	Kif5c	1.70094	1.49715e-05	kinesin family member 5C
56421	Pfkp	1.70015	2.49766e-07	phosphofructokinase, platelet
18784	Pla2g5	1.6987	5.2707e-07	phospholipase A2, group V
213773	Tbl3	1.69862	1.60647e-06	transducin (beta)-like 3
102502	Pls1	1.69823	1.02482e-05	plastin 1 (I-isoform)
52715	Ccdc43	1.69778	2.32863e-07	coiled-coil domain containing 43
98956	Nat10	1.69744	1.67153e-06	N-acetyltransferase 10
210925	Ints9	1.69614	3.44709e-07	integrator complex subunit 9
170728	Rtn4ip1	1.6955	1.79051e-06	reticulon 4 interacting protein 1
67036	Mrpl45	1.69546	2.93789e-07	mitochondrial ribosomal protein L45
19301	Pxmp2	1.69496	1.09972e-05	peroxisomal membrane protein 2
22127	Tsx	1.69456	3.80676e-06	testis specific X-linked gene
56452	Orc6	1.69406	3.53574e-07	origin recognition complex, subunit 6
11306	Abcb7	1.69363	2.62594e-06	ATP-binding cassette, sub-family B (MDR/TAP), member 7
170722	Nxf7	1.69322	4.61848e-05	nuclear RNA export factor 7
97130	C77080	1.69245	1.97963e-06	expressed sequence C77080
269254	Setx	1.68963	2.49102e-07	senataxin
76022	5830417I10Rik /// Gon4l	1.68936	6.55631e-07	gon-4-like pseudogene
21752	Tert	1.68898	1.5305e-06	telomerase reverse transcriptase
21877	Tk1	1.68849	3.53574e-07	thymidine kinase 1
216292	Mettl25	1.68765	1.84005e-06	methyltransferase like 25
100609	Nsun5	1.68714	2.37493e-06	NOL1/NOP2/Sun domain family, member 5
73914	Irak3	1.68636	8.24484e-05	interleukin-1 receptor-associated kinase 3
93842	Igsf9	1.68629	3.72302e-05	immunoglobulin superfamily, member 9
278240	Spin2c	1.68529	1.07075e-05	spindlin family, member 2C
192885	BC005512	1.68502	2.32863e-07	cDNA sequence BC005512
240756	Klhl12	1.68491	6.35456e-07	kelch-like 12
14297	Fxn	1.68375	4.72516e-07	frataxin
224691	Zfp472	1.6831	4.59496e-07	zinc finger protein 472
55989	Nop58	1.68262	4.60643e-07	NOP58 ribonucleoprotein
100434	Slc44a1	1.68178	1.31532e-06	solute carrier family 44, member 1
56399	Akap8	1.68177	3.31369e-07	A kinase (PRKA) anchor protein 8
15366	Hmmr	1.68035	3.84174e-07	hyaluronan mediated motility receptor (RHAMM)
102633190	LOC102633190	1.67983	2.35077e-06	uncharacterized LOC102633190
70767	Prpf3	1.67934	1.68286e-06	PRP3 pre-mRNA processing factor 3 homolog (yeast)
101206	Tada3	1.67836	2.66903e-07	transcriptional adaptor 3
12971	Crym	1.6782	1.68876e-05	crystallin, mu
66044	Dtd1	1.67771	6.91477e-07	D-tyrosyl-tRNA deacylase 1
68626	Elac2	1.67727	6.83994e-07	elaC homolog 2 (E. coli)
67465	Sf3a1	1.67705	4.99189e-07	splicing factor 3a, subunit 1
52615	Suz12	1.67555	3.15442e-07	suppressor of zeste 12 homolog (Drosophila)
64454	Slc5a4b	1.6752	4.78379e-06	solute carrier family 5 (neutral amino acid transporters, system A), member 4b
74018	Als2	1.67497	5.38141e-07	amyotrophic lateral sclerosis 2 (juvenile)
71735	Lrwd1	1.67433	4.62544e-07	leucine-rich repeats and WD repeat domain containing 1
74096	Hvcn1	1.67077	1.08512e-06	hydrogen voltage-gated channel 1
67426	Adck3	1.67011	3.75086e-06	aarF domain containing kinase 3
56095	Ftsj3	1.66963	1.65148e-06	FtsJ homolog 3 (E. coli)
235184	Msantd2	1.66938	4.84362e-06	Myb/SANT-like DNA-binding domain containing 2
320129	Adrbk2	1.66819	1.52498e-06	adrenergic receptor kinase, beta 2
407812	Zfp941	1.66741	8.8075e-06	zinc finger protein 941
22445	Xlr3a	1.66659	3.52196e-06	X-linked lymphocyte-regulated 3A
14375	Xrcc6	1.66617	2.25039e-07	X-ray repair complementing defective repair in Chinese hamster cells 6
17454	Mov10	1.66617	5.48318e-07	Moloney leukemia virus 10
56456	Actl6a	1.66593	2.41362e-07	actin-like 6A
226517	Smg7	1.66558	8.82361e-07	Smg-7 homolog, nonsense mediated mRNA decay factor (C. elegans)
105522	Ankrd28	1.66522	2.79155e-06	ankyrin repeat domain 28
239839	Ccdc14	1.66406	2.66506e-06	coiled-coil domain containing 14
234825	Klhdc4	1.66375	8.56327e-07	kelch domain containing 4
78787	Usp54	1.6629	1.00552e-05	ubiquitin specific peptidase 54
14534	Kat2a	1.66288	1.77076e-06	K(lysine) acetyltransferase 2A
20957	Sycp1	1.66259	5.88012e-07	synaptonemal complex protein 1
320365	Fry	1.66142	1.20359e-06	furry homolog (Drosophila)
242705	E2f2	1.66104	1.80508e-06	E2F transcription factor 2
384569	Nova2	1.66096	2.85896e-05	neuro-oncological ventral antigen 2
70930	Nol8	1.66042	2.93471e-06	nucleolar protein 8
235627	Nbeal2	1.66041	6.70733e-06	neurobeachin-like 2
67239	Rpf2	1.65878	8.11413e-07	ribosome production factor 2 homolog (S. cerevisiae)
269224	Pask	1.65823	6.46335e-05	PAS domain containing serine/threonine kinase
234344	Naf1	1.65766	5.4328e-07	nuclear assembly factor 1 homolog (S. cerevisiae)
70285	Rpf1	1.6554	1.78987e-06	ribosome production factor 1 homolog (S. cerevisiae)
105242453	LOC105242453	1.65518	0.000485909	gastrula zinc finger protein XlCGF26.1-like
68678	Smtnl1	1.65514	4.22268e-05	smoothelin-like 1
66972	Slc25a23	1.65466	6.18446e-06	solute carrier family 25 (mitochondrial carrier; phosphate carrier), member 23
24050	Septin3	1.65394	4.19608e-06	septin 3
23999	Twf2	1.65338	7.27715e-07	twinfilin, actin-binding protein, homolog 2 (Drosophila)
386612	Thoc6	1.65311	1.18061e-06	THO complex 6 homolog (Drosophila)
14718	Got1	1.65306	5.60379e-07	glutamic-oxaloacetic transaminase 1, soluble
20768	Sephs2	1.6528	6.14958e-06	selenophosphate synthetase 2
69719	Cad	1.65269	1.44531e-06	carbamoyl-phosphate synthetase 2, aspartate transcarbamylase, and dihydroorotase
26894	Cops7a	1.65216	2.03035e-06	COP9 (constitutive photomorphogenic) homolog, subunit 7a (Arabidopsis thaliana)
27214	Dbf4	1.65035	2.51113e-07	DBF4 homolog (S. cerevisiae)
270076	Gcdh	1.64828	1.0081e-06	glutaryl-Coenzyme A dehydrogenase
20926	Supt6	1.64813	8.52252e-07	suppressor of Ty 6
73804	Kif2c	1.64786	1.60111e-06	kinesin family member 2C
442801	Arhgef15	1.6458	9.65785e-06	Rho guanine nucleotide exchange factor (GEF) 15
53978	Lpar2	1.64536	3.10184e-06	lysophosphatidic acid receptor 2
218832	Polr3a	1.64424	1.89342e-06	polymerase (RNA) III (DNA directed) polypeptide A
224019	Tmem191c	1.64405	6.35321e-06	transmembrane protein 191C
230376	Haus6	1.64192	3.13477e-06	HAUS augmin-like complex, subunit 6
14675	Gna14	1.64181	5.12687e-05	guanine nucleotide binding protein, alpha 14
69962	Mettl18	1.64038	6.12328e-07	methyltransferase like 18
69698	Slc52a3	1.64028	3.13477e-06	solute carrier protein family 52, member 3
20135	Rrm2	1.64018	2.24533e-07	ribonucleotide reductase M2
20739	Spta1	1.63934	5.69035e-05	spectrin alpha, erythrocytic 1
225995	D030056L22Rik	1.63875	8.10902e-07	RIKEN cDNA D030056L22 gene
101861	Ints4	1.63831	9.03078e-07	integrator complex subunit 4
18712	Pim1	1.63779	2.90872e-07	proviral integration site 1
15902	Id2	1.63676	1.52613e-05	inhibitor of DNA binding 2
66603	Gemin2	1.63676	2.51648e-07	gem (nuclear organelle) associated protein 2
105372	Utp15	1.63622	8.7169e-07	UTP15, U3 small nucleolar ribonucleoprotein, homolog (yeast)
11989	Slc7a3	1.6362	2.55892e-06	solute carrier family 7 (cationic amino acid transporter, y+ system), member 3
224481	Tfb1m	1.63614	1.4231e-06	transcription factor B1, mitochondrial
227695	D2Wsu81e	1.63588	5.85858e-07	DNA segment, Chr 2, Wayne State University 81, expressed
109242	Kif24	1.63446	1.31738e-05	kinesin family member 24
13626	Eed	1.63436	5.035e-07	embryonic ectoderm development
20668	Sox13	1.63427	1.63628e-06	SRY (sex determining region Y)-box 13
18263	Odc1	1.63398	2.27237e-07	ornithine decarboxylase, structural 1
66724	Tab3	1.63387	6.46763e-07	TGF-beta activated kinase 1/MAP3K7 binding protein 3
97783	C76336	1.63383	1.18357e-06	expressed sequence C76336
66170	Chchd5	1.633	1.58943e-06	coiled-coil-helix-coiled-coil-helix domain containing 5
70125	2210016H18Rik	1.63276	5.81293e-05	RIKEN cDNA 2210016H18 gene
58184	Rqcd1	1.63082	1.57315e-06	rcd1 (required for cell differentiation) homolog 1 (S. pombe)
66611	Ribc1	1.62994	1.75437e-05	RIB43A domain with coiled-coils 1
70574	Cpm	1.62971	9.74262e-06	carboxypeptidase M
118451	Mrps2	1.62794	3.04682e-07	mitochondrial ribosomal protein S2
21780	Tfam	1.62792	5.24935e-07	transcription factor A, mitochondrial
319530	Zfp750	1.62747	2.32279e-06	zinc finger protein 750
217069	Trim25	1.62741	9.42685e-07	tripartite motif-containing 25
22759	Zfp960	1.62726	1.90265e-06	zinc finger protein 960
51812	Mcrs1	1.62661	3.58592e-07	microspherule protein 1
109163	3010003L21Rik	1.62522	1.01201e-05	RIKEN cDNA 3010003L21 gene
71177	Asun	1.62484	1.44689e-06	asunder, spermatogenesis regulator
58805	Mlxipl	1.62389	5.48532e-05	MLX interacting protein-like
382236	Brwd3	1.62385	1.96846e-06	bromodomain and WD repeat domain containing 3
240066	Zfp870	1.62358	1.16229e-06	zinc finger protein 870
242125	Mab21l3	1.62325	1.06525e-05	mab-21-like 3 (C. elegans)
320265	Fam19a1	1.62288	4.16092e-06	family with sequence similarity 19, member A1
68001	1110004E09Rik	1.62218	2.81794e-06	RIKEN cDNA 1110004E09 gene
76425	Gid8	1.62203	4.43823e-07	GID complex subunit 8 homolog (S. cerevisiae)
68813	Dock5	1.62181	2.60874e-06	dedicator of cytokinesis 5
106564	Ppcs	1.62088	4.14428e-06	phosphopantothenoylcysteine synthetase
15936	Ier2	1.62069	2.38251e-06	immediate early response 2
232670	Tspan33	1.62059	9.38406e-07	tetraspanin 33
70274	Ly6g6e	1.62056	4.5043e-05	lymphocyte antigen 6 complex, locus G6E
259277	Klk8	1.61757	2.01978e-06	kallikrein related-peptidase 8
18606	Enpp2	1.61663	4.39287e-05	ectonucleotide pyrophosphatase/phosphodiesterase 2
67781	Ilf2	1.61594	1.5299e-06	interleukin enhancer binding factor 2
237221	Gemin8	1.61572	2.16574e-06	gem (nuclear organelle) associated protein 8
16912	Psmb9	1.615	7.10164e-06	proteasome (prosome, macropain) subunit, beta type 9 (large multifunctional peptidase 2)
103140	Gstt3	1.61476	6.25996e-06	glutathione S-transferase, theta 3
100608	Noc4l	1.6146	3.97478e-07	nucleolar complex associated 4 homolog (S. cerevisiae)
12534	Cdk1	1.61409	3.69769e-07	cyclin-dependent kinase 1
11799	Birc5	1.61404	4.32442e-07	baculoviral IAP repeat-containing 5
76371	2810408B13Rik	1.61395	4.68159e-06	RIKEN cDNA 2810408B13 gene
21379	LOC105242484	1.61352	7.57609e-07	protein TBRG4-like
93721	Cpn1	1.6135	3.40138e-06	carboxypeptidase N, polypeptide 1
214254	Nudt15	1.61322	7.78768e-05	nudix (nucleoside diphosphate linked moiety X)-type motif 15
232187	Smyd5	1.61302	5.44785e-07	SET and MYND domain containing 5
55982	Paxip1	1.61299	4.99492e-07	PAX interacting (with transcription-activation domain) protein 1
23877	Fiz1	1.61204	3.50508e-06	Flt3 interacting zinc finger protein 1
214572	Prmt7	1.61201	4.29886e-06	protein arginine N-methyltransferase 7
72545	2700008G24Rik	1.61186	4.03717e-05	RIKEN cDNA 2700008G24 gene
170762	Nup155	1.61066	2.46701e-06	nucleoporin 155
57753	Noc3l	1.61065	2.03419e-06	nucleolar complex associated 3 homolog (S. cerevisiae)
56381	Spen	1.60826	8.06749e-06	SPEN homolog, transcriptional regulator (Drosophila)
381157	Greb1l	1.608	1.72654e-05	growth regulation by estrogen in breast cancer-like
78767	Efcab11	1.60786	9.53566e-05	EF-hand calcium binding domain 11
14633	Gli2	1.60718	3.97478e-07	GLI-Kruppel family member GLI2
75339	Mphosph8	1.60613	3.94125e-07	M-phase phosphoprotein 8
68964	Ctc1	1.60538	1.73782e-06	CTS telomere maintenance complex component 1
84505	Setdb1	1.60522	3.366e-07	SET domain, bifurcated 1
68730	Dus1l	1.60518	3.54569e-07	dihydrouridine synthase 1-like (S. cerevisiae)
52633	Nit2	1.60432	1.04913e-06	nitrilase family, member 2
252870	Usp7	1.6043	5.03363e-07	ubiquitin specific peptidase 7
320394	Cenpt	1.60423	5.18843e-07	centromere protein T
19718	Rfc2	1.60414	3.66388e-07	replication factor C (activator 1) 2
80915	Dusp12	1.60338	8.38408e-07	dual specificity phosphatase 12
68079	Pdcd2l	1.60318	3.9461e-06	programmed cell death 2-like
74111	Rbm19	1.60313	2.37692e-06	RNA binding motif protein 19
14235	Foxm1	1.60271	6.94101e-07	forkhead box M1
18127	Nos3	1.60225	7.96701e-07	nitric oxide synthase 3, endothelial cell
68550	Tefm	1.60221	6.26788e-07	transcription elongation factor, mitochondrial
378462	Morn2	1.6022	4.64682e-06	MORN repeat containing 2
216846	Cntrob	1.60198	0.00328897	centrobin, centrosomal BRCA2 interacting protein
234729	Vac14	1.60148	4.44139e-07	Vac14 homolog (S. cerevisiae)
394191	BC046401	1.59979	9.36545e-06	cDNA sequence BC046401
212627	Prpsap2	1.59953	7.27715e-07	phosphoribosyl pyrophosphate synthetase-associated protein 2
224907	Dus3l	1.59952	8.15739e-07	dihydrouridine synthase 3-like (S. cerevisiae)
108075	Ltbp4	1.59951	1.92419e-06	latent transforming growth factor beta binding protein 4
75007	Fam63a	1.59942	3.85533e-07	family with sequence similarity 63, member A
72324	Plxdc1	1.59904	1.09253e-05	plexin domain containing 1
27395	Mrpl15	1.59864	3.49224e-07	mitochondrial ribosomal protein L15
56495	Asna1	1.59836	4.57438e-07	arsA arsenite transporter, ATP-binding, homolog 1 (bacterial)
11640	Akap1	1.59824	3.58824e-07	A kinase (PRKA) anchor protein 1
109689	Arrb1	1.59764	0.000167993	arrestin, beta 1
216543	Cep68	1.59745	1.94415e-06	centrosomal protein 68
66083	Setd6	1.5972	2.15935e-06	SET domain containing 6
76265	Tsen54	1.59684	1.10395e-05	tRNA splicing endonuclease 54 homolog (S. cerevisiae)
14087	Fanca	1.59646	6.83994e-07	Fanconi anemia, complementation group A
116939	Pnpla3	1.59634	1.65613e-06	patatin-like phospholipase domain containing 3
240505	Cdc42bpg	1.59623	3.39715e-06	CDC42 binding protein kinase gamma (DMPK-like)
69684	Aarsd1	1.59619	4.65349e-07	alanyl-tRNA synthetase domain containing 1
71916	Dus4l	1.59612	1.17344e-05	dihydrouridine synthase 4-like (S. cerevisiae)
75604	Tm4sf5	1.59555	8.21823e-06	transmembrane 4 superfamily member 5
321007	Serac1	1.59503	2.72619e-05	serine active site containing 1
17898	Myl7	1.59205	2.82707e-06	myosin, light polypeptide 7, regulatory
66549	Aggf1	1.59169	6.64122e-07	angiogenic factor with G patch and FHA domains 1
433956	Dnaaf5	1.59161	3.75515e-06	dynein, axonemal, assembly factor 5
18817	Plk1	1.59082	2.13667e-06	polo-like kinase 1
56515	Rnf138	1.59018	5.41377e-07	ring finger protein 138
14629	Gclc	1.58966	8.89605e-07	glutamate-cysteine ligase, catalytic subunit
11717	Ampd3	1.58935	1.29607e-05	adenosine monophosphate deaminase 3
227960	Gca	1.58892	1.44101e-05	grancalcin
83456	Mov10l1	1.58887	5.25383e-06	Moloney leukemia virus 10-like 1
---	BB046190	1.58782	3.74126e-06	expressed sequence BB046190
109652	Acy1	1.5875	3.60949e-06	aminoacylase 1
75665	Ccdc64	1.58424	5.91194e-07	coiled-coil domain containing 64
666704	Samd1	1.5821	6.87009e-06	sterile alpha motif domain containing 1
668303	Kif26a	1.58195	6.92695e-07	kinesin family member 26A
69263	Rfc3	1.58172	3.59506e-07	replication factor C (activator 1) 3
71083	Dmrtc1c1	1.58139	5.09685e-06	DMRT-like family C1c1
22174	Tyro3	1.58066	5.29592e-06	TYRO3 protein tyrosine kinase 3
68240	Rpa3	1.58045	1.04166e-06	replication protein A3
19090	Prkdc	1.57949	1.25166e-06	protein kinase, DNA activated, catalytic polypeptide
53357	Pla2g6	1.57877	1.37043e-06	phospholipase A2, group VI
77721	Mrps5	1.57809	9.65167e-07	mitochondrial ribosomal protein S5
66844	Ormdl2	1.57778	2.94979e-07	ORM1-like 2 (S. cerevisiae)
18173	Slc11a1	1.57696	3.53695e-06	solute carrier family 11 (proton-coupled divalent metal ion transporters), member 1
66361	Zfand1	1.57681	9.10622e-07	zinc finger, AN1-type domain 1
66598	3110001I22Rik	1.57629	3.01189e-05	RIKEN cDNA 3110001I22 gene
15571	Elavl3	1.57579	6.40867e-05	ELAV (embryonic lethal, abnormal vision, Drosophila)-like 3 (Hu antigen C)
218506	Mrps27	1.57524	1.73182e-06	mitochondrial ribosomal protein S27
16601	Klf9	1.57497	2.8641e-07	Kruppel-like factor 9
102774	Bbs4	1.57486	5.49523e-06	Bardet-Biedl syndrome 4 (human)
19023	Ppef2	1.5745	4.31719e-05	protein phosphatase, EF hand calcium-binding domain 2
215821	Arfgef3	1.57426	1.62777e-06	ARFGEF family member 3
71393	Kctd6	1.57402	1.73593e-06	potassium channel tetramerisation domain containing 6
12039	Bckdha	1.57388	3.80676e-06	branched chain ketoacid dehydrogenase E1, alpha polypeptide
212123	Dcaf15	1.57348	3.25424e-06	DDB1 and CUL4 associated factor 15
72662	Dis3	1.57226	8.4417e-07	DIS3 mitotic control homolog (S. cerevisiae)
97243	Naa11	1.57133	3.96215e-05	N(alpha)-acetyltransferase 11, NatA catalytic subunit
19348	Kif20a	1.57112	3.37227e-07	kinesin family member 20A
71819	Kif23	1.57094	4.9866e-07	kinesin family member 23
20322	Sord	1.57044	3.95746e-06	sorbitol dehydrogenase
70699	Nup205	1.57025	4.58938e-07	nucleoporin 205
75614	Rab26os	1.57018	2.75734e-05	RAB26, member RAS oncogene family, opposite strand
68729	Trim37	1.56937	2.33458e-05	tripartite motif-containing 37
17294	Mest	1.56814	1.1915e-06	mesoderm specific transcript
52504	Cenpo	1.56792	1.37625e-06	centromere protein O
66645	Pspc1	1.56739	7.4124e-07	paraspeckle protein 1
80986	Ckap2	1.56629	3.62755e-07	cytoskeleton associated protein 2
114716	Spred2	1.56615	5.13087e-07	sprouty-related, EVH1 domain containing 2
26897	Acot1	1.56577	1.97156e-05	acyl-CoA thioesterase 1
67276	Eri1	1.56301	3.76132e-06	exoribonuclease 1
20401	Pdxp	1.56182	1.12044e-06	pyridoxal (pyridoxine, vitamin B6) phosphatase
67916	Plpp3	1.56146	6.58498e-07	phospholipid phosphatase 3
57344	As3mt	1.56119	1.25916e-05	arsenic (+3 oxidation state) methyltransferase
72416	Lrpprc	1.56041	6.46763e-07	leucine-rich PPR-motif containing
69934	Trmt10b	1.56017	1.42864e-06	tRNA methyltransferase 10B
104001	Rtn1	1.56013	2.09619e-06	reticulon 1
74464	Zswim5	1.55994	1.28519e-06	zinc finger SWIM-type containing 5
67211	Armc10	1.55966	1.74128e-06	armadillo repeat containing 10
100040792	Gm11627	1.55964	8.35026e-07	predicted gene 11627
75698	Fam35a	1.55949	1.56458e-06	family with sequence similarity 35, member A
432879	Kbtbd6	1.55819	3.7477e-05	kelch repeat and BTB (POZ) domain containing 6
52430	Echdc2	1.55814	5.21341e-07	enoyl Coenzyme A hydratase domain containing 2
70012	Cep85	1.55813	3.6328e-06	centrosomal protein 85
242662	Rims3	1.55772	4.7392e-05	regulating synaptic membrane exocytosis 3
70434	2610201A13Rik	1.55697	2.50829e-06	RIKEN cDNA 2610201A13 gene
14531	Gcm1	1.55662	9.27597e-06	glial cells missing homolog 1 (Drosophila)
67030	Fancl	1.55533	3.94325e-07	Fanconi anemia, complementation group L
56275	Rbm14	1.55378	4.61454e-06	RNA binding motif protein 14
208084	Pif1	1.55367	3.1645e-06	PIF1 5'-to-3' DNA helicase homolog (S. cerevisiae)
242914	Gm4961	1.55276	5.42238e-05	kinesin superfamily protein 2C pseudogene
20525	Slc2a1	1.5527	7.03149e-07	solute carrier family 2 (facilitated glucose transporter), member 1
11677	Akr1b3	1.55227	4.65349e-07	aldo-keto reductase family 1, member B3 (aldose reductase)
67724	Pop1	1.55223	4.15437e-07	processing of precursor 1, ribonuclease P/MRP family, (S. cerevisiae)
72935	Ddx41	1.55066	4.93526e-07	DEAD (Asp-Glu-Ala-Asp) box polypeptide 41
52150	Kcnk6	1.55054	4.75323e-06	potassium inwardly-rectifying channel, subfamily K, member 6
18193	Nsd1	1.5482	8.50094e-07	nuclear receptor-binding SET-domain protein 1
19687	Rfc1	1.54816	4.92298e-07	replication factor C (activator 1) 1
194908	Pld6	1.548	1.07261e-05	phospholipase D family, member 6
54141	Spag5	1.54787	9.53428e-07	sperm associated antigen 5
106298	Rrn3	1.54746	9.08347e-07	RRN3 RNA polymerase I transcription factor homolog (yeast)
66082	Abhd6	1.54671	2.24708e-06	abhydrolase domain containing 6
71653	Shtn1	1.54659	0.000270888	shootin 1
107995	Cdc20	1.54638	2.06211e-06	cell division cycle 20
73086	Rps6ka5	1.54584	2.4366e-05	ribosomal protein S6 kinase, polypeptide 5
72949	Ccnt2	1.54515	6.46208e-07	cyclin T2
69482	Nup35	1.5451	4.52886e-07	nucleoporin 35
217342	Ube2o	1.54429	1.13872e-06	ubiquitin-conjugating enzyme E2O
67223	Rrp15	1.54424	5.41385e-07	ribosomal RNA processing 15 homolog (S. cerevisiae)
102540	AI480624	1.54405	5.08297e-06	expressed sequence AI480624
57741	Noc2l	1.54384	9.12294e-07	nucleolar complex associated 2 homolog (S. cerevisiae)
73451	Zfp763	1.54369	7.71082e-06	zinc finger protein 763
269400	Rtel1	1.54355	8.61823e-07	regulator of telomere elongation helicase 1
27401	Skp2	1.54354	3.25424e-06	S-phase kinase-associated protein 2 (p45)
30941	Usp21	1.54327	1.43815e-06	ubiquitin specific peptidase 21
66985	Rassf7	1.54255	5.146e-07	Ras association (RalGDS/AF-6) domain family (N-terminal) member 7
212163	8030462N17Rik	1.54223	8.06749e-06	RIKEN cDNA 8030462N17 gene
60321	Wbp11	1.54081	8.86476e-07	WW domain binding protein 11
108105	B3gnt5	1.53956	8.35026e-07	UDP-GlcNAc:betaGal beta-1,3-N-acetylglucosaminyltransferase 5
212398	Frat2	1.53946	4.80034e-06	frequently rearranged in advanced T cell lymphomas 2
56292	Naa10	1.53727	4.22111e-07	N(alpha)-acetyltransferase 10, NatA catalytic subunit
67326	1700037H04Rik	1.53725	1.68664e-06	RIKEN cDNA 1700037H04 gene
238328	Vash1	1.53714	8.49529e-06	vasohibin 1
215193	Diexf	1.53679	1.23908e-06	digestive organ expansion factor homolog (zebrafish)
21463	Tcp11	1.53654	3.7634e-05	t-complex protein 11
236930	Ercc6l	1.53649	1.7847e-06	excision repair cross-complementing rodent repair deficiency complementation group 6 like
260302	Gga3	1.53545	1.62298e-06	golgi associated, gamma adaptin ear containing, ARF binding protein 3
399578	8030447M02Rik	1.53521	6.14958e-06	RIKEN cDNA 8030447M02 gene
22224	Usp10	1.53455	1.10034e-06	ubiquitin specific peptidase 10
217109	Utp18	1.53377	6.68157e-07	UTP18, small subunit (SSU) processome component, homolog (yeast)
230868	Igsf21	1.53363	0.000979548	immunoglobulin superfamily, member 21
67978	Tctn2	1.53314	5.71394e-06	tectonic family member 2
240025	Dact2	1.53306	9.0347e-06	dapper homolog 2, antagonist of beta-catenin (xenopus)
65254	Dpysl5	1.53254	5.80993e-05	dihydropyrimidinase-like 5
73102	Slc22a23	1.53226	1.46298e-05	solute carrier family 22, member 23
77285	9430037O13Rik	1.53216	5.86702e-06	RIKEN cDNA 9430037O13 gene
381045	Ccdc58	1.53115	9.68322e-07	coiled-coil domain containing 58
77744	Bora	1.53075	3.23903e-07	bora, aurora kinase A activator
102162	Taf5l	1.53049	7.49511e-07	TAF5-like RNA polymerase II, p300/CBP-associated factor (PCAF)-associated factor
22782	Slc30a1	1.53048	1.62542e-06	solute carrier family 30 (zinc transporter), member 1
71952	2410016O06Rik	1.53033	6.21673e-07	RIKEN cDNA 2410016O06 gene
102623	AI414108	1.53007	3.28367e-06	expressed sequence AI414108
19153	Prx	1.52925	1.92231e-06	periaxin
13990	Smarcad1	1.52924	1.33763e-06	SWI/SNF-related, matrix-associated actin-dependent regulator of chromatin, subfamily a, containing DEAD/H box 1
68263	Pdhb	1.52913	7.4929e-07	pyruvate dehydrogenase (lipoamide) beta
52658	D10Ertd638e	1.52864	5.98587e-06	DNA segment, Chr 10, ERATO Doi 638, expressed
100503827	Tnfsf13os	1.52861	0.000347854	tumor necrosis factor (ligand) superfamily, member 13, opposite strand
654824	Ankrd37	1.52831	9.73787e-07	ankyrin repeat domain 37
26366	Ceacam10	1.52803	3.34658e-05	carcinoembryonic antigen-related cell adhesion molecule 10
50883	Chek2	1.52766	6.14958e-06	checkpoint kinase 2
213783	Plekhg1	1.52742	3.41251e-06	pleckstrin homology domain containing, family G (with RhoGef domain) member 1
67384	Bag4	1.5274	1.11122e-06	BCL2-associated athanogene 4
110109	Nop2	1.52677	6.46763e-07	NOP2 nucleolar protein
24064	Spry2	1.52669	6.96732e-06	sprouty homolog 2 (Drosophila)
67134	Nop56	1.52554	1.68454e-06	NOP56 ribonucleoprotein
106369	Ypel1	1.52498	6.1561e-05	yippee-like 1 (Drosophila)
13202	Ddt	1.52417	1.85574e-06	D-dopachrome tautomerase
56191	Tro	1.52353	1.89908e-06	trophinin
69726	Smyd3	1.52335	5.29567e-06	SET and MYND domain containing 3
100039042	Gm2016	1.52329	3.68232e-06	predicted gene 2016
12867	Cox7c	1.52302	5.01368e-05	cytochrome c oxidase subunit VIIc
73327	Pradc1	1.52295	2.49169e-06	protease-associated domain containing 1
96935	Susd4	1.52233	2.47744e-05	sushi domain containing 4
245841	Polr2h	1.52201	6.24439e-07	polymerase (RNA) II (DNA directed) polypeptide H
218518	Marveld2	1.52195	3.87844e-05	MARVEL (membrane-associating) domain containing 2
14106	Foxh1	1.5218	1.31248e-05	forkhead box H1
665521	BC080696	1.52083	9.23995e-06	cDNA sequence BC080696
77591	Ddx10	1.52066	6.63478e-07	DEAD (Asp-Glu-Ala-Asp) box polypeptide 10
57314	Nelfcd	1.5206	4.83213e-07	negative elongation factor complex member C/D, Th1l
78088	Sowahb	1.5195	0.000608181	sosondowah ankyrin repeat domain family member B
70603	Mutyh	1.51948	1.67341e-06	mutY homolog (E. coli)
50722	Dkkl1	1.51897	2.69691e-06	dickkopf-like 1
219022	Ttc5	1.51825	1.0515e-06	tetratricopeptide repeat domain 5
103468	Nup107	1.51818	5.24557e-07	nucleoporin 107
80283	Abtb1	1.51804	1.60647e-06	ankyrin repeat and BTB (POZ) domain containing 1
231642	Alkbh2	1.51774	1.11223e-06	alkB, alkylation repair homolog 2 (E. coli)
18700	Piga	1.51749	2.89465e-06	phosphatidylinositol glycan anchor biosynthesis, class A
227059	Slc39a10	1.5168	2.66118e-06	solute carrier family 39 (zinc transporter), member 10
192113	Atp12a	1.51659	0.000119258	ATPase, H+/K+ transporting, nongastric, alpha polypeptide
102308570	Lbhd1	1.51609	1.08732e-06	LBH domain containing 1
12301	Cacybp	1.51537	4.84212e-07	calcyclin binding protein
29861	Dpf1	1.51522	2.20949e-05	D4, zinc and double PHD fingers family 1
11474	Actn3	1.5142	5.13087e-07	actinin alpha 3
209966	Pgbd5	1.51331	0.000282943	piggyBac transposable element derived 5
27260	Plek2	1.51292	0.00138618	pleckstrin 2
108671	Dnajc9	1.51289	6.39421e-07	DnaJ (Hsp40) homolog, subfamily C, member 9
78798	Eml4	1.51279	8.96805e-07	echinoderm microtubule associated protein like 4
68979	Nol11	1.51263	6.3592e-07	nucleolar protein 11
14287	Fpgs	1.51256	5.53239e-06	folylpolyglutamyl synthetase
73712	Dmkn	1.51156	1.99033e-05	dermokine
12745	Clgn	1.51092	0.000282943	calmegin
237880	1700071K01Rik	1.51053	1.60364e-06	RIKEN cDNA 1700071K01 gene
66356	Knop1	1.51029	5.82185e-07	lysine rich nucleolar protein 1
114741	Supt16	1.51026	1.21446e-06	suppressor of Ty 16
328977	Zfp532	1.50969	6.32611e-07	zinc finger protein 532
171567	Nme7	1.50929	1.61645e-06	NME/NM23 family member 7
14872	Gstt2	1.50892	5.5903e-05	glutathione S-transferase, theta 2
22360	Nrsn1	1.50881	4.03288e-06	neurensin 1
66962	Swsap1	1.50825	1.19607e-06	SWIM type zinc finger 7 associated protein 1
107934	Celsr3	1.50736	1.09237e-05	cadherin, EGF LAG seven-pass G-type receptor 3 (flamingo homolog, Drosophila)
56296	Dmrtb1	1.50662	2.01161e-05	DMRT-like family B with proline-rich C-terminal, 1
208943	Myo5c	1.50584	8.93372e-06	myosin VC
20713	Serpini1	1.5056	2.58957e-05	serine (or cysteine) peptidase inhibitor, clade I, member 1
72831	Dhx30	1.50517	7.88135e-07	DEAH (Asp-Glu-Ala-His) box polypeptide 30
20603	Gm14680	1.50376	9.5058e-07	predicted gene 14680
269181	Mgat4a	1.50339	0.00012	mannoside acetylglucosaminyltransferase 4, isoenzyme A
17916	Myo1f	1.50113	7.75659e-06	myosin IF
74365	Lonrf3	1.50103	1.62468e-05	LON peptidase N-terminal domain and ring finger 3
100515	Zfp518b	1.50099	4.57438e-07	zinc finger protein 518B
20499	Slc12a7	1.50052	9.28751e-07	solute carrier family 12, member 7
108121	U2af1	1.50037	3.68564e-07	U2 small nuclear ribonucleoprotein auxiliary factor (U2AF) 1

## Sheet: PGC
Entrez Gene ID	Gene Symbol	logFC	adj.P.Val	Description
434423	Dppa5a	8.50362	5.98063e-09	developmental pluripotency associated 5A
19202	Rhox6	8.0863	1.20866e-08	reproductive homeobox 6
73703	Dppa2	7.98941	4.39428e-09	developmental pluripotency associated 2
21420	Tfap2c	7.98246	9.26892e-09	transcription factor AP-2, gamma
17075	Epcam	7.89635	8.1929e-09	epithelial cell adhesion molecule
73708	Dppa3	7.8753	5.17306e-09	developmental pluripotency-associated 3
13206	Ddx4	7.79073	6.19998e-09	DEAD (Asp-Glu-Ala-Asp) box polypeptide 4
13164	Dazl	7.5116	1.11135e-08	deleted in azoospermia-like
20674	Sox2	7.46688	4.39074e-09	SRY (sex determining region Y)-box 2
71967	Mageb16	7.46642	4.05278e-09	melanoma antigen family B, 16
320202	Lefty2	7.44663	1.7943e-08	left-right determination factor 2
22037	Trap1a	7.4382	4.05278e-09	tumor rejection antigen P1A
109163	3010003L21Rik	7.42134	6.75059e-09	RIKEN cDNA 3010003L21 gene
18999	Pou5f1	7.3785	6.87099e-09	POU domain, class 5, transcription factor 1
71950	Nanog	7.32432	5.46198e-09	Nanog homeobox
18617	Rhox5	7.31769	4.39428e-09	reproductive homeobox 5
104384	Rhox9	7.28809	5.46198e-09	reproductive homeobox 9
73679	Tex19.1	7.28377	3.3855e-08	testis expressed gene 19.1
83557	Lin28a	7.27199	1.7943e-08	lin-28 homolog A (C. elegans)
50709	Hist1h1e	7.22525	4.65354e-09	histone cluster 1, H1e
30054	Rnf17	7.12503	6.85953e-09	ring finger protein 17
109620	Dsp	7.05202	1.66371e-08	desmoplakin
320557	Fam169a	6.98798	7.26211e-09	family with sequence similarity 169, member A
15078	H3f3a	6.90375	5.14362e-09	H3.3 histone A
19716	Bex1	6.89615	1.58265e-08	brain expressed gene 1
57746	Piwil2	6.87855	9.84271e-09	piwi-like RNA-mediated gene silencing 2
12767	Cxcr4	6.87383	4.65354e-09	chemokine (C-X-C motif) receptor 4
18824	Plp2	6.79915	4.05278e-09	proteolipid protein 2
99377	Sall4	6.78649	7.31496e-09	sal-like 4 (Drosophila)
328234	Rnf182	6.78514	5.6044e-09	ring finger protein 182
15569	Elavl2	6.77069	3.75958e-08	ELAV (embryonic lethal, abnormal vision, Drosophila)-like 2 (Hu antigen B)
100041379	Gm13242	6.72989	1.56467e-08	zinc finger protein 980
98558	Mael	6.72247	1.86424e-08	maelstrom homolog (Drosophila)
668620	Zfp936	6.69536	5.57302e-09	zinc finger protein 936
73693	Dppa4	6.66024	2.04921e-08	developmental pluripotency associated 4
381591	L1td1	6.62164	4.05278e-09	LINE-1 type transposase domain containing 1
77485	Stk31	6.38058	6.75059e-09	serine threonine kinase 31
76871	4930422N03Rik	6.3784	9.40308e-09	RIKEN cDNA 4930422N03 gene
207920	Esrp1	6.32737	5.46198e-09	epithelial splicing regulatory protein 1
22202	Uba1y	6.31544	3.38791e-08	ubiquitin-activating enzyme, Chr Y
78706	Platr4	6.29769	3.57808e-08	pluripotency associated transcript 4
75199	Rhox2a	6.29545	2.75984e-08	reproductive homeobox 2A
73333	Slc25a31	6.25482	1.44102e-08	solute carrier family 25 (mitochondrial carrier; adenine nucleotide translocator), member 31
434794	Xlr4a	6.24019	7.14987e-09	X-linked lymphocyte-regulated 4A
71827	Lrrc34	6.14154	1.36661e-07	leucine rich repeat containing 34
26908	Eif2s3y	6.07349	2.33527e-07	eukaryotic translation initiation factor 2, subunit 3, structural gene Y-linked
18613	Pecam1	6.06129	6.33889e-09	platelet/endothelial cell adhesion molecule 1
226352	Epb41l5	6.05991	4.65354e-09	erythrocyte membrane protein band 4.1 like 5
20962	Sycp3	6.03052	2.23698e-08	synaptonemal complex protein 3
381269	Mreg	5.99935	1.01947e-08	melanoregulin
243574	Kbtbd8	5.95868	1.11135e-08	kelch repeat and BTB (POZ) domain containing 8
100043034	Rex2	5.95304	1.30926e-08	reduced expression 2
77963	Hook1	5.94725	6.50431e-09	hook homolog 1 (Drosophila)
12550	Cdh1	5.93212	7.28951e-09	cadherin 1
239435	Aard	5.91813	5.38411e-08	alanine and arginine rich domain containing protein
52428	Rhpn2	5.89128	5.98063e-09	rhophilin, Rho GTPase binding protein 2
13067	Cyct	5.87035	1.99382e-08	cytochrome c, testis
636931	Trim71	5.86956	7.26211e-09	tripartite motif-containing 71
102614	Rpp25	5.86567	7.03057e-09	ribonuclease P/MRP 25 subunit
18109	Mycn	5.86268	5.46198e-09	v-myc myelocytomatosis viral related oncogene, neuroblastoma derived (avian)
94088	Trim6	5.85901	1.94601e-08	tripartite motif-containing 6
22256	Ung	5.85724	7.88893e-09	uracil DNA glycosylase
71981	Tdrd12	5.7791	1.17245e-08	tudor domain containing 12
22702	Zfp42	5.75627	3.3035e-08	zinc finger protein 42
245880	Wasf3	5.74939	5.98063e-09	WAS protein family, member 3
67981	Hormad1	5.74884	1.4353e-08	HORMA domain containing 1
75801	4930447C04Rik	5.73185	1.13734e-07	RIKEN cDNA 4930447C04 gene
76071	Jakmip1	5.71842	2.63672e-07	janus kinase and microtubule interacting protein 1
16590	Kit	5.70249	8.74706e-09	kit oncogene
664609	Rhox4a	5.69263	1.39084e-08	reproductive homeobox 4A
406217	Bex4	5.68017	1.26142e-08	brain expressed gene 4
245128	AU018091	5.64533	2.06368e-08	expressed sequence AU018091
50764	Fbxo15	5.63574	1.50666e-08	F-box protein 15
78283	Map7d2	5.6329	2.23698e-08	MAP7 domain containing 2
66263	1810014B01Rik	5.6238	1.17245e-08	RIKEN cDNA 1810014B01 gene
140557	Smc1b	5.61217	4.35903e-08	structural maintenance of chromosomes 1B
319150	Hist1h3b	5.57954	5.98063e-09	H3 clustered histone 2
383491	Prdm14	5.56952	1.39084e-08	PR domain containing 14
68713	Ifitm1	5.53236	5.98063e-09	interferon induced transmembrane protein 1
326619	Hist1h4a	5.4992	5.98063e-09	H4 clustered histone 1
17450	Morc1	5.46852	2.1671e-07	microrchidia 1
22773	Zic3	5.43389	6.90372e-08	zinc finger protein of the cerebellum 3
15500	Hsf2	5.41112	7.88893e-09	heat shock factor 2
11647	Alpl	5.40632	7.03548e-08	alkaline phosphatase, liver/bone/kidney
622175	E430024I08Rik	5.39852	1.66371e-08	RIKEN cDNA E430024I08 gene
21432	Tcl1	5.37877	1.39084e-08	T cell lymphoma breakpoint 1
77411	Esrp2	5.36393	8.89767e-09	epithelial splicing regulatory protein 2
16581	Kifc2	5.35042	2.33683e-08	kinesin family member C2
210321	BC048679	5.27132	1.70169e-07	cDNA sequence BC048679
74075	Syce1	5.21182	9.18247e-09	synaptonemal complex central element protein 1
627782	Gm6787	5.20491	1.39084e-08	proteasome (prosome, macropain) subunit, beta type 7 pseudogene
50796	Dmrt1	5.19118	4.32548e-07	doublesex and mab-3 related transcription factor 1
83564	Nlrp4c	5.1847	1.66371e-08	NLR family, pyrin domain containing 4C
245945	Rbm47	5.169	2.04921e-08	RNA binding motif protein 47
73677	Psma8	5.15298	1.69985e-08	proteasome (prosome, macropain) subunit, alpha type, 8
67338	Rffl	5.14254	6.33889e-09	ring finger and FYVE like domain containing protein
60510	Syt9	5.13891	6.85953e-09	synaptotagmin IX
195531	Gm13152	5.13031	2.56531e-08	predicted gene 13152
83560	Tex14	5.11802	1.13734e-07	testis expressed gene 14
319670	Eml5	5.09515	1.18242e-08	echinoderm microtubule associated protein like 5
368204	Khdc1a	5.09383	1.59479e-07	KH domain containing 1A
17863	Myb	5.08903	8.26067e-08	myeloblastosis oncogene
12142	Prdm1	5.08785	3.13271e-08	PR domain containing 1, with ZNF domain
233186	Siglecf	5.08132	2.60414e-08	sialic acid binding Ig-like lectin F
215456	Gpat2	5.07605	9.75101e-09	glycerol-3-phosphate acyltransferase 2, mitochondrial
211945	Plekhh1	5.07257	1.82916e-08	pleckstrin homology domain containing, family H (with MyTH4 domain) member 1
74741	C2cd5	5.02585	6.04288e-09	C2 calcium-dependent domain containing 5
50878	Stag3	5.01575	8.87069e-08	stromal antigen 3
21888	Tle4	5.01553	3.54406e-08	transducin-like enhancer of split 4, homolog of Drosophila E(spl)
58865	Tdh	4.97482	1.13561e-07	L-threonine dehydrogenase
69397	1700019A02Rik	4.96376	1.27093e-08	RIKEN cDNA 1700019A02 gene
210719	Mkx	4.96321	1.62689e-08	mohawk homeobox
17388	Mmp15	4.94829	3.63408e-08	matrix metallopeptidase 15
69621	2310031A07Rik	4.92707	1.56127e-08	RIKEN cDNA 2310031A07 gene
12865	Cox7a1	4.9248	3.13633e-08	cytochrome c oxidase subunit VIIa 1
56380	Arid3b	4.90824	1.74146e-08	AT rich interactive domain 3B (BRIGHT-like)
329207	Rbm44	4.88501	2.34295e-07	RNA binding motif protein 44
15874	Iapp	4.87318	2.62675e-08	islet amyloid polypeptide
74766	Yipf2	4.86562	6.51499e-08	Yip1 domain family, member 2
76484	Kndc1	4.85732	7.68528e-08	kinase non-catalytic C-lobe domain (KIND) containing 1
21667	Tdgf1	4.85384	4.20621e-08	teratocarcinoma-derived growth factor 1
24074	Taf7	4.84283	2.07558e-08	TAF7 RNA polymerase II, TATA box binding protein (TBP)-associated factor
105439	Slain1	4.83546	4.01026e-08	SLAIN motif family, member 1
16842	Lef1	4.83308	1.7086e-08	lymphoid enhancer binding factor 1
666744	Gm8267	4.80566	2.32734e-06	predicted gene 8267
66109	Tspan13	4.80205	1.49782e-08	tetraspanin 13
20686	Spa17	4.7868	6.90372e-08	sperm autoantigenic protein 17
64337	Gng13	4.78652	1.20074e-07	guanine nucleotide binding protein (G protein), gamma 13
67080	1700019D03Rik	4.76791	8.95926e-08	RIKEN cDNA 1700019D03 gene
67071	Rps6ka6	4.76493	4.12613e-07	ribosomal protein S6 kinase polypeptide 6
105268	AU016916	4.74865	9.90603e-08	expressed sequence AU016916
21906	Otop1	4.74712	1.12033e-07	otopetrin 1
209558	Enpp3	4.73577	1.96839e-07	ectonucleotide pyrophosphatase/phosphodiesterase 3
76915	Mnd1	4.73165	2.41e-07	meiotic nuclear divisions 1 homolog (S. cerevisiae)
360198	Hist1h3a	4.72216	1.39084e-08	H3 clustered histone 1
382231	8030474K03Rik	4.71747	3.95537e-08	RIKEN cDNA 8030474K03 gene
22445	Xlr3a	4.69476	2.15314e-08	X-linked lymphocyte-regulated 3A
22113	Phlda2	4.68807	1.13036e-07	pleckstrin homology-like domain, family A, member 2
330409	Cecr2	4.67777	4.5963e-08	cat eye syndrome chromosome region, candidate 2
12503	Cd247	4.67604	3.3035e-08	CD247 antigen
75514	1700013H16Rik	4.67508	5.25177e-08	RIKEN cDNA 1700013H16 gene
13446	Doc2a	4.64058	4.74602e-08	double C2, alpha
100416145	Tuba-rs1	4.63971	1.60232e-07	tubulin alpha, related sequence 1
104174	Gldc	4.61095	4.68944e-08	glycine decarboxylase
231004	Samd11	4.61032	6.36116e-08	sterile alpha motif domain containing 11
22286	Utf1	4.60778	2.07558e-08	undifferentiated embryonic cell transcription factor 1
110175	Ggct	4.60682	3.3855e-08	gamma-glutamyl cyclotransferase
68236	Gtsf1l	4.60681	3.70623e-06	gametocyte specific factor 1-like
102448	Xylb	4.60484	6.66354e-08	xylulokinase homolog (H. influenzae)
70785	Dennd1c	4.58281	1.02366e-07	DENN/MADD domain containing 1C
20354	Sema4d	4.57655	2.72075e-08	sema domain, immunoglobulin domain (Ig), transmembrane domain (TM) and short cytoplasmic domain, (semaphorin) 4D
16468	Jarid2	4.54308	3.02418e-08	jumonji, AT rich interactive domain 2
50528	Tmprss2	4.53223	9.78326e-07	transmembrane protease, serine 2
100315604	Gm10401	4.52412	1.12447e-07	predicted gene 10401
73673	Rec114	4.51871	1.60792e-08	REC114 meiotic recombination protein
107815	Scml2	4.50431	2.58588e-07	sex comb on midleg-like 2 (Drosophila)
320974	Lrrn4	4.4805	2.32608e-08	leucine rich repeat neuronal 4
432995	Smim22	4.47364	6.57171e-08	small integral membrane protein 22
52276	Cdca8	4.47329	1.86424e-08	cell division cycle associated 8
72148	Tdrp	4.47196	1.70168e-07	testis development related protein
242819	Rundc3b	4.44707	1.70248e-06	RUN domain containing 3B
74434	Sohlh2	4.44464	1.45047e-07	spermatogenesis and oogenesis specific basic helix-loop-helix 2
20944	Svs5	4.42258	1.16989e-07	seminal vesicle secretory protein 5
14102	Fas	4.41962	2.50543e-08	Fas (TNF receptor superfamily member 6)
52463	Tet1	4.41597	2.046e-07	tet methylcytosine dioxygenase 1
100608	Noc4l	4.41401	1.39084e-08	nucleolar complex associated 4 homolog (S. cerevisiae)
64058	Perp	4.40631	1.07296e-06	PERP, TP53 apoptosis effector
240028	Lnpep	4.39497	2.01678e-08	leucyl/cystinyl aminopeptidase
19891	Rpa2	4.39358	1.99382e-08	replication protein A2
652925	Tmem243	4.38978	1.24187e-08	transmembrane protein 243, mitochondrial
17772	Mtm1	4.38498	3.54406e-08	X-linked myotubular myopathy gene 1
12021	Bard1	4.35763	2.93009e-08	BRCA1 associated RING domain 1
17427	Mns1	4.3433	5.03459e-08	meiosis-specific nuclear structural protein 1
26408	Map3k5	4.33067	3.19622e-07	mitogen-activated protein kinase kinase kinase 5
239759	Liph	4.32926	1.17129e-08	lipase, member H
108653	Rimklb	4.32622	4.35903e-08	ribosomal modification protein rimK-like family member B
67574	Alg13	4.32538	2.29916e-08	asparagine-linked glycosylation 13
212398	Frat2	4.32095	4.89255e-08	frequently rearranged in advanced T cell lymphomas 2
72022	Slc35f2	4.31874	5.34218e-08	solute carrier family 35, member F2
15213	Hey1	4.30699	4.87916e-08	hairy/enhancer-of-split related with YRPW motif 1
226182	Taf5	4.30609	1.40819e-08	TAF5 RNA polymerase II, TATA box binding protein (TBP)-associated factor
70691	3830403N18Rik	4.29565	1.90082e-07	RIKEN cDNA 3830403N18 gene
21387	Tbx4	4.27974	5.53208e-08	T-box 4
20592	Kdm5d	4.27034	2.93808e-07	lysine (K)-specific demethylase 5D
72544	Exosc6	4.26807	2.00802e-08	exosome component 6
71846	Syce2	4.26711	2.8452e-08	synaptonemal complex central element protein 2
14860	Gsta4	4.25048	6.8453e-07	glutathione S-transferase, alpha 4
13867	Erbb3	4.23757	1.24747e-07	v-erb-b2 erythroblastic leukemia viral oncogene homolog 3 (avian)
52020	Umodl1	4.23027	2.0802e-07	uromodulin-like 1
14963	H2-Bl	4.22964	9.93275e-08	histocompatibility 2, blastocyst
12545	Cdc7	4.22653	1.09154e-07	cell division cycle 7 (S. cerevisiae)
13013	Cst9	4.22475	0.000528034	cystatin 9
245469	Pdzd4	4.21905	4.74602e-08	PDZ domain containing 4
71988	Esco2	4.21807	2.77552e-08	establishment of cohesion 1 homolog 2 (S. cerevisiae)
627821	Gm6792	4.21344	3.13271e-08	predicted gene 6792
69697	Camsap3	4.19227	5.05373e-08	calmodulin regulated spectrin-associated protein family, member 3
68857	Dtwd2	4.18873	4.55848e-08	DTW domain containing 2
231327	Ppat	4.18323	1.39084e-08	phosphoribosyl pyrophosphate amidotransferase
54563	Nup210	4.18156	4.5963e-08	nucleoporin 210
240590	Dmrt3	4.171	8.80524e-07	doublesex and mab-3 related transcription factor 3
213236	Dnd1	4.16308	2.56071e-08	dead end homolog 1 (zebrafish)
114249	Npnt	4.15557	6.76986e-08	nephronectin
108101	Fermt3	4.13934	4.47178e-07	fermitin family homolog 3 (Drosophila)
13411	Dnah11	4.13259	4.68591e-08	dynein, axonemal, heavy chain 11
229055	Zbtb10	4.1263	3.3035e-08	zinc finger and BTB domain containing 10
73899	LOC73899	4.11962	3.46058e-07	uncharacterized LOC73899
19725	Rfx2	4.10716	1.40073e-07	regulatory factor X, 2 (influences HLA class II expression)
51960	Kctd18	4.09443	4.0288e-07	potassium channel tetramerisation domain containing 18
231798	Lrch4	4.09339	6.93727e-08	leucine-rich repeats and calponin homology (CH) domain containing 4
18020	Nfatc2ip	4.09251	3.54406e-08	nuclear factor of activated T cells, cytoplasmic, calcineurin dependent 2 interacting protein
83491	Pramel1	4.09199	3.82445e-08	preferentially expressed antigen in melanoma-like 1
11811	Apobec2	4.08388	1.13924e-07	apolipoprotein B mRNA editing enzyme, catalytic polypeptide 2
105596	AU020094	4.06439	2.21694e-08	expressed sequence AU020094
195434	Utp14b	4.05176	6.45382e-08	UTP14, U3 small nucleolar ribonucleoprotein, homolog B (yeast)
19193	Pipox	4.04975	6.55645e-08	pipecolic acid oxidase
54357	Epb41l4b	4.04811	5.98815e-08	erythrocyte membrane protein band 4.1 like 4b
245607	Gprasp2	4.04675	9.94406e-08	G protein-coupled receptor associated sorting protein 2
74437	4933402E13Rik	4.03986	3.93172e-06	RIKEN cDNA 4933402E13 gene
241627	Wdr76	4.03756	6.882e-08	WD repeat domain 76
11891	Rab27a	4.03622	1.13974e-07	RAB27A, member RAS oncogene family
74377	Hsf2bp	4.03107	9.28576e-08	heat shock transcription factor 2 binding protein
16869	Lhx1	4.03033	1.70959e-07	LIM homeobox protein 1
214575	Tdrd5	4.02574	9.92445e-08	tudor domain containing 5
19183	Psmc3ip	4.02541	1.08025e-07	proteasome (prosome, macropain) 26S subunit, ATPase 3, interacting protein
20446	St6galnac2	4.02127	5.06515e-08	ST6 (alpha-N-acetyl-neuraminyl-2,3-beta-galactosyl-1,3)-N-acetylgalactosaminide alpha-2,6-sialyltransferase 2
21916	Tmod1	4.00229	3.5793e-08	tropomodulin 1
211652	Wwc1	3.99977	6.85639e-08	WW, C2 and coiled-coil domain containing 1
270192	Rab6b	3.99737	4.55848e-08	RAB6B, member RAS oncogene family
382243	Gm10439	3.99123	5.73694e-08	predicted gene 10439
66654	Tex12	3.99077	5.49799e-07	testis expressed gene 12
268936	Brpf3	3.98209	2.12357e-08	bromodomain and PHD finger containing, 3
231946	Fam221a	3.97586	5.75531e-08	family with sequence similarity 221, member A
18208	Ntn1	3.97163	2.95105e-07	netrin 1
76858	Nlrp14	3.96328	5.50223e-06	NLR family, pyrin domain containing 14
20743	Sptbn2	3.96214	8.46693e-08	spectrin beta, non-erythrocytic 2
94315	Prcc	3.95821	6.94113e-08	papillary renal cell carcinoma (translocation-associated)
100861869	Gm21283	3.94369	1.95135e-05	predicted gene, 21283
432677	Vrtn	3.93996	1.39348e-06	vertebrae development associated
52480	Snhg14	3.93506	3.76891e-08	small nucleolar RNA host gene 14
27428	Shroom3	3.92587	2.09682e-08	shroom family member 3
114675	4932431P20Rik	3.92581	1.8265e-07	RIKEN cDNA 4932431P20 gene
67524	1700095A21Rik	3.91871	2.21013e-07	RIKEN cDNA 1700095A21 gene
104156	Etv5	3.91281	3.54406e-08	ets variant 5
27756	Lsm2	3.90538	4.56388e-08	LSM2 homolog, U6 small nuclear RNA associated (S. cerevisiae)
76815	Calcoco2	3.90461	3.28195e-07	calcium binding and coiled-coil domain 2
11472	Actn2	3.90026	3.36662e-07	actinin alpha 2
14675	Gna14	3.89943	6.31466e-07	guanine nucleotide binding protein, alpha 14
19726	Rfx3	3.89933	9.64404e-07	regulatory factor X, 3 (influences HLA class II expression)
107986	Ddb2	3.8982	4.35903e-08	damage specific DNA binding protein 2
56306	Fam60a	3.8938	1.28444e-07	SIN3-HDAC complex associated factor
68859	Smim1	3.89183	5.74928e-08	small integral membrane protein 1
234779	Plcg2	3.89146	1.70168e-07	phospholipase C, gamma 2
230824	Grhl3	3.87729	1.35056e-07	grainyhead-like 3 (Drosophila)
105259	AU015559	3.87424	1.43715e-07	expressed sequence AU015559
54725	Cadm1	3.86832	1.04418e-07	cell adhesion molecule 1
69131	Cdk12	3.86614	7.22456e-08	cyclin-dependent kinase 12
21955	Tnnt1	3.86225	4.6015e-06	troponin T1, skeletal, slow
235380	Dmxl2	3.86119	3.64273e-07	Dmx-like 2
72836	Pot1b	3.8611	1.6264e-07	protection of telomeres 1B
22092	Rsph1	3.86043	4.74602e-08	radial spoke head 1 homolog (Chlamydomonas)
22239	Ugt8a	3.85729	1.42402e-07	UDP galactosyltransferase 8A
58220	Pard6b	3.8561	6.5813e-07	par-6 family cell polarity regulator beta
100855	Tbc1d14	3.85216	1.89089e-08	TBC1 domain family, member 14
13511	Dsg2	3.83934	4.05986e-08	desmoglein 2
94244	Fkbp6	3.83162	1.08025e-07	FK506 binding protein 6
57390	Psors1c2	3.83114	4.89255e-08	psoriasis susceptibility 1 candidate 2 (human)
13433	Dnmt1	3.82827	2.00802e-08	DNA methyltransferase (cytosine-5) 1
76832	Hyls1	3.82375	4.55848e-08	hydrolethalus syndrome 1
56643	Slc15a1	3.81987	5.13733e-07	solute carrier family 15 (oligopeptide transporter), member 1
29820	Tnfrsf19	3.81734	2.54077e-08	tumor necrosis factor receptor superfamily, member 19
11877	Arvcf	3.80147	4.56388e-08	armadillo repeat gene deleted in velo-cardio-facial syndrome
227682	Trub2	3.79997	5.58965e-08	TruB pseudouridine (psi) synthase homolog 2 (E. coli)
100303645	D7Ertd143e	3.7977	4.57671e-07	DNA segment, Chr 7, ERATO Doi 143, expressed
83767	Wasf1	3.78424	9.74917e-08	WAS protein family, member 1
100042679	Gm16386	3.78347	4.55577e-07	zinc finger protein 946 pseudogene
68121	Cep70	3.78253	1.05752e-07	centrosomal protein 70
104271	Tex15	3.78132	2.69836e-08	testis expressed gene 15
83553	Tktl1	3.77752	1.03499e-07	transketolase-like 1
16416	Itgb3	3.77581	2.02766e-07	integrin beta 3
71151	Eri2	3.7716	8.38664e-08	exoribonuclease 2
207854	Fmr1nb	3.77126	1.53142e-06	fragile X mental retardation 1 neighbor
240660	Slc35g1	3.76566	6.33285e-08	solute carrier family 35, member G1
13012	Cst8	3.76525	0.000284761	cystatin 8 (cystatin-related epididymal spermatogenic)
70335	Reep6	3.76408	3.22399e-08	receptor accessory protein 6
14756	Gpld1	3.76079	6.11876e-08	glycosylphosphatidylinositol specific phospholipase D1
619677	4930529C04Rik	3.75278	5.33356e-08	RIKEN cDNA 4930529C04 gene
18971	Pold1	3.7499	3.72955e-08	polymerase (DNA directed), delta 1, catalytic subunit
231093	Agbl5	3.74625	9.00601e-07	ATP/GTP binding protein-like 5
14782	Gsr	3.74456	6.76583e-08	glutathione reductase
14620	Gjb3	3.7374	5.05027e-08	gap junction protein, beta 3
17195	Mbl2	3.7353	5.10309e-07	mannose-binding lectin (protein C) 2
102633666	LOC102633666	3.7323	1.4585e-06	uncharacterized LOC102633666
66083	Setd6	3.73021	4.38029e-08	SET domain containing 6
74068	Asz1	3.72782	1.31433e-07	ankyrin repeat, SAM and basic leucine zipper domain containing 1
170799	Rtkn2	3.7241	1.6208e-06	rhotekin 2
22630	Ywhaq	3.71122	2.12703e-08	tyrosine 3-monooxygenase/tryptophan 5-monooxygenase activation protein theta
21414	Tcf7	3.71118	2.87564e-07	transcription factor 7, T cell specific
66898	Baiap2l1	3.7102	1.47187e-05	BAI1-associated protein 2-like 1
246700	Defb19	3.70886	0.00131394	defensin beta 19
83456	Mov10l1	3.70243	3.41672e-07	Moloney leukemia virus 10-like 1
12189	Brca1	3.6988	5.4658e-08	breast cancer 1, early onset
107970	Hist1h1t	3.69662	3.61936e-07	histone cluster 1, H1t
71803	Slc25a18	3.69399	8.81933e-07	solute carrier family 25 (mitochondrial carrier), member 18
20319	Sfrp2	3.69125	9.7872e-06	secreted frizzled-related protein 2
100137727	9130230N09Rik	3.6901	1.02358e-07	RIKEN cDNA 9130230N09 gene
353282	Sfmbt2	3.68773	4.93386e-08	Scm-like with four mbt domains 2
20971	Sdc4	3.68426	4.88185e-07	syndecan 4
54418	Fmn2	3.68314	2.99704e-06	formin 2
14864	Gstm3	3.68119	2.04975e-07	glutathione S-transferase, mu 3
236733	Usp11	3.68048	1.13036e-07	ubiquitin specific peptidase 11
73844	Ankrd45	3.67995	2.54843e-06	ankyrin repeat domain 45
192885	BC005512	3.67011	1.28792e-07	cDNA sequence BC005512
252903	Ap1s3	3.66405	1.03333e-06	adaptor-related protein complex AP-1, sigma 3
75767	Rab11fip1	3.65929	2.15174e-07	RAB11 family interacting protein 1 (class I)
74596	Cds1	3.65749	9.44317e-07	CDP-diacylglycerol synthase 1
101055709	Zfp264	3.64474	1.25855e-05	zinc finger protein 264
17685	Msh2	3.64259	7.64637e-08	mutS homolog 2 (E. coli)
12173	Bnc1	3.63869	5.77164e-06	basonuclin 1
226517	Smg7	3.62287	3.45706e-08	Smg-7 homolog, nonsense mediated mRNA decay factor (C. elegans)
102634761	Gm32266	3.61819	6.11411e-07	predicted gene, 32266
382217	Gm1140	3.61761	6.11022e-07	predicted gene 1140
239083	Ccnb1ip1	3.61335	2.3733e-07	cyclin B1 interacting protein 1
230936	Phf13	3.60207	2.23698e-08	PHD finger protein 13
20527	Slc2a3	3.601	4.89318e-07	solute carrier family 2 (facilitated glucose transporter), member 3
11545	Parp1	3.59869	7.61822e-08	poly (ADP-ribose) polymerase family, member 1
381306	BC055324	3.59668	3.10842e-07	cDNA sequence BC055324
66423	Coprs	3.58904	4.74602e-08	coordinator of PRMT5, differentiation stimulator
53883	Celsr2	3.57964	1.57013e-07	cadherin, EGF LAG seven-pass G-type receptor 2 (flamingo homolog, Drosophila)
68729	Trim37	3.57593	2.81302e-07	tripartite motif-containing 37
67302	Zc3h13	3.57378	5.58965e-08	zinc finger CCCH type containing 13
668212	Efr3b	3.56772	1.7353e-07	EFR3 homolog B (S. cerevisiae)
385493	AU015836	3.56715	6.90372e-08	expressed sequence AU015836
21778	Tex9	3.56662	5.05027e-08	testis expressed gene 9
68738	Acss1	3.56364	4.28312e-07	acyl-CoA synthetase short-chain family member 1
668303	Kif26a	3.56297	3.82445e-08	kinesin family member 26A
27223	Trp53bp1	3.5619	4.5963e-08	transformation related protein 53 binding protein 1
216835	Usp43	3.55874	2.31645e-07	ubiquitin specific peptidase 43
107371	Exoc6	3.55725	4.60039e-07	exocyst complex component 6
69327	1700007K13Rik	3.55493	1.66935e-06	RIKEN cDNA 1700007K13 gene
100526822	Gm9778	3.5413	1.98651e-07	predicted gene 9778
230590	Zyg11a	3.53648	9.90603e-08	zyg-11 family member A, cell cycle regulator
16924	Lnx1	3.53465	2.21191e-07	ligand of numb-protein X 1
380840	Lyrm4	3.5302	1.23233e-07	LYR motif containing 4
75352	4930550L24Rik	3.52405	9.96886e-08	RIKEN cDNA 4930550L24 gene
14687	Gnaz	3.52106	6.18879e-07	guanine nucleotide binding protein, alpha z subunit
330890	Piwil4	3.51561	1.36256e-05	piwi-like RNA-mediated gene silencing 4
67968	Ooep	3.51387	3.48552e-07	oocyte expressed protein
225724	Mapk4	3.51348	7.35527e-07	mitogen-activated protein kinase 4
17865	Mybl2	3.51044	1.10998e-07	myeloblastosis oncogene-like 2
71085	Arhgap19	3.50907	4.20621e-08	Rho GTPase activating protein 19
13214	Defb1	3.50852	4.70994e-07	defensin beta 1
67664	Rnf125	3.50774	1.07181e-06	ring finger protein 125
11980	Atp8a1	3.50639	1.35268e-07	ATPase, aminophospholipid transporter (APLT), class I, type 8A, member 1
237465	Ccdc38	3.50606	1.75103e-07	coiled-coil domain containing 38
106201	AI428301	3.49986	1.26017e-07	expressed sequence AI428301
20957	Sycp1	3.49668	3.89198e-06	synaptonemal complex protein 1
14562	Gdf3	3.49242	5.85933e-07	growth differentiation factor 3
71979	Prr23a3	3.49197	2.41e-07	proline rich 23A, member 3
20871	Aurkc	3.48741	1.09426e-06	aurora kinase C
229675	Rsbn1	3.48475	2.77792e-08	rosbin, round spermatid basic protein 1
16832	Ldhb	3.48331	1.60725e-07	lactate dehydrogenase B
11775	Ap3b2	3.47396	3.82445e-08	adaptor-related protein complex 3, beta 2 subunit
74090	Paqr5	3.46509	6.94113e-08	progestin and adipoQ receptor family member V
223989	Marf1	3.45763	1.41485e-07	meiosis arrest female 1
54610	Tbc1d8	3.45613	1.97386e-06	TBC1 domain family, member 8
69270	Gins1	3.45484	7.47726e-08	GINS complex subunit 1 (Psf1 homolog)
105242453	LOC105242453	3.45373	1.13734e-07	gastrula zinc finger protein XlCGF26.1-like
73614	Rhox13	3.44063	5.62893e-07	reproductive homeobox 13
230737	Gnl2	3.43953	3.33085e-07	guanine nucleotide binding protein-like 2 (nucleolar)
69894	2010107G23Rik	3.43242	8.01037e-07	RIKEN cDNA 2010107G23 gene
170762	Nup155	3.42977	9.09597e-08	nucleoporin 155
16881	Lig1	3.4249	1.00906e-07	ligase I, DNA, ATP-dependent
194854	Gm9	3.42152	9.58893e-07	predicted gene 9
208836	Fanci	3.42105	4.64865e-08	Fanconi anemia, complementation group I
216869	Arrb2	3.41565	1.7545e-07	arrestin, beta 2
13435	Dnmt3a	3.41494	1.45047e-07	DNA methyltransferase 3A
74400	Zfp819	3.41418	5.42522e-08	zinc finger protein 819
102954	Nudt10	3.40759	2.12352e-07	nudix (nucleoside diphosphate linked moiety X)-type motif 10
74007	Btbd11	3.40701	2.81681e-06	BTB (POZ) domain containing 11
67486	Polr3g	3.40622	3.15854e-07	polymerase (RNA) III (DNA directed) polypeptide G
54139	Irf6	3.40414	1.47971e-07	interferon regulatory factor 6
66724	Tab3	3.40191	3.7885e-08	TGF-beta activated kinase 1/MAP3K7 binding protein 3
19704	Upf1	3.39998	1.10998e-07	UPF1 regulator of nonsense transcripts homolog (yeast)
27375	Tjp3	3.39191	1.0409e-06	tight junction protein 3
54384	Mtmr7	3.38871	1.23233e-07	myotubularin related protein 7
102633824	Gm13261	3.37928	1.00824e-07	predicted gene 13261
54392	Ncapg	3.37656	1.17208e-07	non-SMC condensin I complex, subunit G
18690	Phxr5	3.37379	5.89091e-08	per-hexamer repeat gene 5
12404	Cbln1	3.37277	1.10844e-06	cerebellin 1 precursor protein
18762	Prkcz	3.37265	5.57451e-07	protein kinase C, zeta
252837	Ackr4	3.3725	2.50197e-06	atypical chemokine receptor 4
58198	Sall1	3.37155	2.5919e-07	sal-like 1 (Drosophila)
51864	D2Ertd173e	3.37152	5.87066e-07	DNA segment, Chr 2, ERATO Doi 173, expressed
14536	Nr6a1	3.37141	1.87573e-06	nuclear receptor subfamily 6, group A, member 1
71083	Dmrtc1c1	3.36898	1.75375e-06	DMRT-like family C1c1
26942	Spag1	3.36708	1.03339e-06	sperm associated antigen 1
319651	Usp37	3.36688	1.31084e-06	ubiquitin specific peptidase 37
16351	Ipp	3.36584	3.0728e-06	IAP promoted placental gene
233826	Palb2	3.36579	9.56291e-08	partner and localizer of BRCA2
27364	Srr	3.36528	1.13884e-07	serine racemase
72107	Dscc1	3.36492	1.17837e-07	defective in sister chromatid cohesion 1 homolog (S. cerevisiae)
21853	Timeless	3.36479	4.93386e-08	timeless circadian clock 1
327762	Dna2	3.36083	2.99586e-07	DNA replication helicase 2 homolog (yeast)
18508	Pax6	3.35752	2.07605e-07	paired box 6
107435	Hat1	3.35415	3.44674e-08	histone aminotransferase 1
23955	Nek4	3.3515	1.64664e-07	NIMA (never in mitosis gene a)-related expressed kinase 4
21954	Tnni3	3.34499	9.71422e-07	troponin I, cardiac 3
54624	Paf1	3.34196	6.57171e-08	Paf1, RNA polymerase II associated factor, homolog (S. cerevisiae)
67849	Cdca5	3.34194	9.93275e-08	cell division cycle associated 5
320365	Fry	3.34038	1.18106e-07	furry homolog (Drosophila)
17702	Msx2	3.33944	8.48395e-07	msh homeobox 2
434728	Fthl17-ps1	3.33097	4.89255e-08	ferritin, heavy polypeptide-like 17, pseudogene 1
192678	Rassf3	3.33063	7.0486e-08	Ras association (RalGDS/AF-6) domain family member 3
75146	Tmem180	3.32947	4.0385e-07	transmembrane protein 180
22658	Pcgf2	3.32868	1.10505e-07	polycomb group ring finger 2
381338	Lonrf2	3.31988	2.48682e-06	LON peptidase N-terminal domain and ring finger 2
69050	1810013A23Rik	3.31288	5.12795e-07	RIKEN cDNA 1810013A23 gene
60534	Fancg	3.3127	1.98035e-07	Fanconi anemia, complementation group G
53318	Pdlim3	3.30963	5.28101e-07	PDZ and LIM domain 3
77065	Ints7	3.30785	1.1081e-07	integrator complex subunit 7
225215	Rsl24d1	3.3051	1.5966e-07	ribosomal L24 domain containing 1
231999	Plekha8	3.2979	1.10998e-07	pleckstrin homology domain containing, family A (phosphoinositide binding specific) member 8
19691	Recql	3.29653	4.34888e-07	RecQ protein-like
16564	Kif21a	3.2954	1.84699e-06	kinesin family member 21A
102636217	Gm26806	3.29285	7.13551e-07	predicted gene, 26806
100832	AU022537	3.29102	7.75335e-07	expressed sequence AU022537
231760	Rimbp2	3.29037	2.25759e-07	RIMS binding protein 2
278672	Duxbl1	3.28944	5.38591e-07	double homeobox B-like 1
18996	Pou4f1	3.28876	1.80506e-07	POU domain, class 4, transcription factor 1
223262	Timm8a2	3.28855	9.89492e-06	translocase of inner mitochondrial membrane 8A2
17245	Mdm1	3.2858	1.35268e-07	transformed mouse 3T3 cell double minute 1
242705	E2f2	3.28387	7.09099e-07	E2F transcription factor 2
434778	Ccdc160	3.28259	4.53302e-07	coiled-coil domain containing 160
272009	Srsf12	3.28182	1.45939e-07	serine/arginine-rich splicing factor 12
71799	Ptcd1	3.28162	7.22456e-08	pentatricopeptide repeat domain 1
103172	Chchd10	3.28159	1.13734e-07	coiled-coil-helix-coiled-coil-helix domain containing 10
100039175	Gm9780	3.28132	4.4883e-08	predicted gene 9780
71384	5430440L12Rik	3.27609	9.97556e-08	RIKEN cDNA 5430440L12 gene
50887	Hmgn5	3.27585	2.09641e-06	high-mobility group nucleosome binding domain 5
104245	Slc6a5	3.27053	7.07672e-08	solute carrier family 6 (neurotransmitter transporter, glycine), member 5
67917	Zcchc3	3.26687	1.7177e-07	zinc finger, CCHC domain containing 3
17864	Mybl1	3.26071	7.89834e-08	myeloblastosis oncogene-like 1
381668	Fbrsl1	3.26006	2.91056e-07	fibrosin-like 1
52222	D7Ertd128e	3.25629	9.46316e-08	DNA segment, Chr 7, ERATO Doi 128, expressed
12069	Bex2	3.25599	3.59749e-05	brain expressed X-linked 2
70584	Pak4	3.25306	1.18423e-07	p21 (RAC1) activated kinase 4
68355	2010204K13Rik	3.2528	2.68955e-07	RIKEN cDNA 2010204K13 gene
217666	L2hgdh	3.24614	9.21329e-08	L-2-hydroxyglutarate dehydrogenase
26886	Cenph	3.2429	4.93386e-08	centromere protein H
81879	Tfcp2l1	3.24092	2.33512e-06	transcription factor CP2-like 1
623474	Rad54b	3.24024	2.23628e-07	RAD54 homolog B (S. cerevisiae)
52187	Rragd	3.23703	1.10814e-07	Ras-related GTP binding D
75329	Atf7ip2	3.2355	9.90603e-08	activating transcription factor 7 interacting protein 2
11861	Arl4a	3.23487	4.34234e-07	ADP-ribosylation factor-like 4A
53624	Cldn7	3.23242	8.14187e-07	claudin 7
233887	Zfp553	3.22955	7.68528e-08	zinc finger protein 553
109206	5930412I24Rik	3.2274	1.82915e-07	RIKEN cDNA 5930412I24 gene
64918	Bhmt2	3.22381	2.07816e-07	betaine-homocysteine methyltransferase 2
271842	Rpusd2	3.22036	2.13618e-07	RNA pseudouridylate synthase domain containing 2
19893	Rpgr	3.21965	9.46316e-08	retinitis pigmentosa GTPase regulator
66645	Pspc1	3.20974	5.05373e-08	paraspeckle protein 1
12780	Abcc2	3.20947	5.88782e-07	ATP-binding cassette, sub-family C (CFTR/MRP), member 2
105988	Espl1	3.20731	2.98452e-07	extra spindle pole bodies 1, separase
12970	Crygs	3.20608	1.80772e-06	crystallin, gamma S
100048658	Ddx43	3.20559	5.11488e-05	DEAD (Asp-Glu-Ala-Asp) box polypeptide 43
619548	Defb42	3.20131	1.65646e-07	defensin beta 42
58186	Rad18	3.20023	6.57171e-08	RAD18 E3 ubiquitin protein ligase
69784	1500009L16Rik	3.20016	2.90477e-06	RIKEN cDNA 1500009L16 gene
76779	Cluap1	3.19951	7.05897e-08	clusterin associated protein 1
236266	Alms1	3.19659	4.42606e-07	Alstrom syndrome 1
17175	Masp2	3.19587	0.000190732	mannan-binding lectin serine peptidase 2
19143	St14	3.1946	1.2211e-06	suppression of tumorigenicity 14 (colon carcinoma)
28084	Vps25	3.19371	1.59302e-07	vacuolar protein sorting 25 (yeast)
227058	Dnah7b	3.1922	5.20983e-06	dynein, axonemal, heavy chain 7B
75430	Anapc15	3.19113	6.33285e-08	anaphase prompoting complex C subunit 15
16529	Kcnk5	3.18929	1.12825e-07	potassium channel, subfamily K, member 5
50518	a	3.18892	5.74838e-06	nonagouti
71816	Rnf180	3.18801	4.97615e-06	ring finger protein 180
232599	Gm4876	3.18556	2.25569e-07	predicted gene 4876
53871	Pkd2l2	3.18428	4.27144e-07	polycystic kidney disease 2-like 2
14176	Fgf5	3.18272	5.5492e-06	fibroblast growth factor 5
53627	Porcn	3.17753	8.46413e-07	porcupine homolog (Drosophila)
217648	Gm527	3.17696	7.05897e-08	predicted gene 527
16319	Incenp	3.17304	4.05986e-08	inner centromere protein
77376	C030013D06Rik	3.16894	8.97455e-06	RIKEN cDNA C030013D06 gene
52458	D15Ertd55e	3.16657	3.87811e-07	DNA segment, Chr 15, ERATO Doi 55, expressed
208144	Dhx37	3.166	2.3336e-07	DEAH (Asp-Glu-Ala-His) box polypeptide 37
11307	Abcg1	3.16569	8.31696e-07	ATP-binding cassette, sub-family G (WHITE), member 1
67439	Xab2	3.1649	7.34391e-08	XPA binding protein 2
68549	Sgol2a	3.16365	2.51524e-07	shugoshin-like 2a (S. pombe)
228913	Zfp217	3.16351	9.90603e-08	zinc finger protein 217
217653	Mis18bp1	3.16302	7.97714e-07	MIS18 binding protein 1
71458	Bcor	3.16267	1.50116e-07	BCL6 interacting corepressor
70088	Meaf6	3.15643	1.70168e-07	MYST/Esa1-associated factor 6
12006	Axin2	3.155	1.00332e-06	axin2
242785	Klhl21	3.1504	6.78895e-07	kelch-like 21
233529	Kctd14	3.14842	4.42998e-06	potassium channel tetramerisation domain containing 14
20768	Sephs2	3.14325	2.046e-07	selenophosphate synthetase 2
57432	Zc3h8	3.14109	9.49476e-08	zinc finger CCCH type containing 8
105244272	Gm39913	3.13756	1.57392e-06	predicted gene, 39913
21763	Tex2	3.13545	7.61156e-08	testis expressed gene 2
54339	Tes3-ps	3.1351	1.76552e-07	testis derived transcript 3, pseudogene
71801	Plekhf2	3.13448	7.08435e-08	pleckstrin homology domain containing, family F (with FYVE domain) member 2
18712	Pim1	3.13134	6.97963e-08	proviral integration site 1
231646	Myo1h	3.1286	1.26597e-07	myosin 1H
68312	Gstm7	3.1242	3.50921e-05	glutathione S-transferase, mu 7
237911	Brip1	3.12187	1.27157e-07	BRCA1 interacting protein C-terminal helicase 1
106393	Srl	3.1201	3.98282e-07	sarcalumenin
54650	Sfmbt1	3.11876	4.17865e-06	Scm-like with four mbt domains 1
70979	Fancd2os	3.11674	4.34663e-07	Fancd2 opposite strand
216974	Proca1	3.11671	3.19278e-07	protein interacting with cyclin A1
574438	Xlr5a	3.11432	1.43968e-07	X-linked lymphocyte-regulated 5A
53422	Ybx2	3.11411	1.02919e-07	Y box protein 2
69928	Apitd1	3.11271	2.60426e-07	apoptosis-inducing, TAF9-like domain 1
328162	Trmt61a	3.11257	1.55779e-06	tRNA methyltransferase 61A
245841	Polr2h	3.11049	4.7336e-08	polymerase (RNA) II (DNA directed) polypeptide H
64707	Suv39h2	3.10932	5.71178e-08	suppressor of variegation 3-9 homolog 2 (Drosophila)
63986	Gmfg	3.10869	1.60525e-06	glia maturation factor, gamma
210529	Mettl14	3.10771	6.57171e-08	methyltransferase like 14
26401	Map3k1	3.10589	5.61537e-08	mitogen-activated protein kinase kinase kinase 1
70619	5730510P18Rik	3.10565	2.37503e-06	RIKEN cDNA 5730510P18 gene
270190	Ephb1	3.10082	4.88402e-07	Eph receptor B1
56808	Cacna2d2	3.1001	3.69259e-06	calcium channel, voltage-dependent, alpha 2/delta subunit 2
237246	BC022960	3.09733	3.85621e-06	cDNA sequence BC022960
108800	Ston2	3.09719	8.00539e-08	stonin 2
67515	Ttc33	3.09711	1.22328e-07	tetratricopeptide repeat domain 33
69798	1810044D09Rik	3.09613	8.44224e-07	RIKEN cDNA 1810044D09 gene
233765	Plekha7	3.09542	7.67289e-07	pleckstrin homology domain containing, family A member 7
76747	Dapl1	3.08828	2.02388e-05	death associated protein-like 1
668339	Gm9112	3.08698	3.67795e-07	predicted gene 9112
18637	Pfdn2	3.08442	6.57171e-08	prefoldin 2
320299	Iqcb1	3.0791	7.05897e-08	IQ calmodulin-binding motif containing 1
70000	2410024N13Rik	3.07895	3.06134e-06	RIKEN cDNA 2410024N13 gene
18119	Nodal	3.07893	3.35664e-07	nodal
77110	Gpbp1l1	3.07777	1.05328e-07	GC-rich promoter binding protein 1-like 1
218973	Wdhd1	3.07417	1.34097e-07	WD repeat and HMG-box DNA binding protein 1
244448	Triml1	3.06857	1.12697e-06	tripartite motif family-like 1
22117	Tst	3.06825	3.34268e-07	thiosulfate sulfurtransferase, mitochondrial
14704	Gng3	3.066	2.7841e-06	guanine nucleotide binding protein (G protein), gamma 3
69714	Tfpt	3.06121	6.17087e-08	TCF3 (E2A) fusion partner
68734	Smek1	3.06055	6.57171e-08	SMEK homolog 1, suppressor of mek1 (Dictyostelium)
234865	Nup133	3.06017	4.74602e-08	nucleoporin 133
66422	Dctpp1	3.05576	4.35903e-08	dCTP pyrophosphatase 1
100270744	Btbd18	3.05371	2.17809e-06	BTB (POZ) domain containing 18
74895	Ccdc181	3.05265	1.11214e-07	coiled-coil domain containing 181
98314	D2hgdh	3.04977	6.43725e-08	D-2-hydroxyglutarate dehydrogenase
67701	Wfdc2	3.04313	3.33073e-07	WAP four-disulfide core domain 2
223809	Smgc	3.04275	1.01149e-06	submandibular gland protein C
76927	Tsacc	3.04146	1.6007e-07	TSSK6 activating co-chaperone
73608	Marveld3	3.03969	7.77835e-07	MARVEL (membrane-associating) domain containing 3
228839	Tgif2	3.03752	8.23643e-08	TGFB-induced factor homeobox 2
14028	Evx1	3.03395	1.08025e-07	even skipped homeotic gene 1 homolog
70040	2610037D02Rik	3.02989	9.68591e-06	RIKEN cDNA 2610037D02 gene
19289	Igdcc3	3.02785	1.69704e-06	immunoglobulin superfamily, DCC subclass, member 3
236930	Ercc6l	3.02743	1.60992e-07	excision repair cross-complementing rodent repair deficiency complementation group 6 like
11522	Adh1	3.02701	5.38209e-07	alcohol dehydrogenase 1 (class I)
74401	4933406J08Rik	3.0266	5.30837e-07	RIKEN cDNA 4933406J08 gene
319192	Hist2h2aa2	3.0236	1.9669e-07	histone cluster 2, H2aa2
68646	Nadk2	3.02248	1.23233e-07	NAD kinase 2, mitochondrial
210356	Nckap5	3.01838	7.91963e-06	NCK-associated protein 5
668158	Ccdc85c	3.00998	2.36488e-07	coiled-coil domain containing 85C
72103	Aplf	3.00418	9.34473e-07	aprataxin and PNKP like factor
214901	Chtf18	3.00374	9.05456e-08	CTF18, chromosome transmission fidelity factor 18
26909	Exo1	3.00354	1.52246e-07	exonuclease 1
55981	Pigb	3.00094	2.24811e-07	phosphatidylinositol glycan anchor biosynthesis, class B
74108	Parn	2.99953	6.44273e-08	poly(A)-specific ribonuclease (deadenylation nuclease)
50767	Pnpla6	2.99825	2.55277e-07	patatin-like phospholipase domain containing 6
14862	Gstm1	2.99753	1.08025e-07	glutathione S-transferase, mu 1
100072	Camta1	2.99679	1.06155e-06	calmodulin binding transcription activator 1
105246933	Gm42127	2.99389	2.05622e-06	predicted gene, 42127
17688	Msh6	2.9924	9.31563e-08	mutS homolog 6 (E. coli)
17766	Nudt1	2.99009	5.83927e-07	nudix (nucleoside diphosphate linked moiety X)-type motif 1
26366	Ceacam10	2.98984	2.3578e-06	carcinoembryonic antigen-related cell adhesion molecule 10
72535	Aldh1b1	2.98897	2.02511e-06	aldehyde dehydrogenase 1 family, member B1
14645	Glul	2.98655	1.08025e-07	glutamate-ammonia ligase (glutamine synthetase)
65255	Asb4	2.9847	1.3695e-06	ankyrin repeat and SOCS box-containing 4
223255	Stk24	2.98371	1.32022e-07	serine/threonine kinase 24
83555	Tex13	2.98134	3.79283e-07	testis expressed gene 13
68270	Dnaaf1	2.97802	1.15239e-07	dynein, axonemal assembly factor 1
232969	Zfp428	2.97504	1.28874e-07	zinc finger protein 428
22758	Zscan12	2.97292	1.17073e-07	zinc finger and SCAN domain containing 12
54366	Ctnnal1	2.97099	8.80524e-07	catenin (cadherin associated protein), alpha-like 1
78174	Cox7b2	2.97036	4.57671e-07	cytochrome c oxidase subunit VIIb2
51869	Rif1	2.97033	3.2446e-07	Rap1 interacting factor 1 homolog (yeast)
97165	Hmgb2	2.96776	6.81291e-08	high mobility group box 2
234733	Ddx19b	2.96742	4.42606e-07	DEAD (Asp-Glu-Ala-Asp) box polypeptide 19b
17215	Mcm3	2.96045	1.34979e-07	minichromosome maintenance deficient 3 (S. cerevisiae)
19126	Prom1	2.95995	2.75544e-07	prominin 1
230810	Slc30a2	2.9583	9.23756e-07	solute carrier family 30 (zinc transporter), member 2
18424	Otx2	2.9581	0.000276336	orthodenticle homolog 2
17907	Mylpf	2.95471	3.01072e-07	myosin light chain, phosphorylatable, fast skeletal muscle
---	BB283300	2.95145	1.27969e-07	expressed sequence BB283300
30959	Ddx25	2.94862	2.41255e-06	DEAD (Asp-Glu-Ala-Asp) box polypeptide 25
18569	Pdcd4	2.94843	2.26763e-07	programmed cell death 4
229487	Gatb	2.94741	8.98347e-08	glutamyl-tRNA(Gln) amidotransferase, subunit B
66628	Thg1l	2.94464	1.81081e-07	tRNA-histidine guanylyltransferase 1-like (S. cerevisiae)
193043	Zfp3	2.94177	1.23043e-06	zinc finger protein 3
112422	2610305D13Rik	2.94133	4.34958e-06	RIKEN cDNA 2610305D13 gene
100039280	Cphx3	2.94103	8.66521e-07	cytoplasmic polyadenylated homeobox 3
77022	2700099C18Rik	2.93942	2.27303e-07	NDC80 homolog, kinetochore complex component pseudogene
14531	Gcm1	2.9388	5.61851e-05	glial cells missing homolog 1 (Drosophila)
56746	Tex101	2.93851	1.54096e-05	testis expressed gene 101
114479	Slc5a5	2.93799	3.54911e-05	solute carrier family 5 (sodium iodide symporter), member 5
13619	Phc1	2.93749	1.08025e-07	polyhomeotic-like 1 (Drosophila)
100039691	Lncenc1	2.93603	5.72169e-06	long non-coding RNA, embryonic stem cells expressed 1
269633	Wdr86	2.93574	2.61564e-07	WD repeat domain 86
242894	Actr3b	2.9329	1.16074e-06	ARP3 actin-related protein 3B
211401	Mtss1	2.92701	5.12161e-08	metastasis suppressor 1
654467	Gm10052	2.92632	5.06515e-08	predicted pseudogene 10052
117599	Helb	2.92482	1.83931e-06	helicase (DNA) B
239647	Pced1b	2.92166	2.36897e-06	PC-esterase domain containing 1B
77506	8030497O21Rik	2.918	6.24156e-07	RIKEN cDNA 8030497O21 gene
70472	Atad2	2.91494	7.42329e-08	ATPase family, AAA domain containing 2
241274	Pnpla7	2.91463	2.49957e-07	patatin-like phospholipase domain containing 7
383619	Aim2	2.91264	6.95392e-06	absent in melanoma 2
240216	E230025N22Rik	2.91229	7.96859e-07	Riken cDNA E230025N22 gene
67177	Cdt1	2.90923	2.24811e-07	chromatin licensing and DNA replication factor 1
71206	Katnal2	2.90803	7.77023e-08	katanin p60 subunit A-like 2
330914	Arhgap32	2.90665	1.5966e-07	Rho GTPase activating protein 32
239796	Mb21d2	2.90533	1.09779e-05	Mab-21 domain containing 2
70645	LOC100862416	2.90445	3.97693e-07	protein Mis18-beta-like
432467	Hnrnph3	2.90312	2.2361e-07	heterogeneous nuclear ribonucleoprotein H3
78428	Pym1	2.90228	9.55372e-08	PYM homolog 1, exon junction complex associated factor
208869	Dock3	2.89939	4.77339e-06	dedicator of cyto-kinesis 3
27056	Irf5	2.89898	1.82264e-07	interferon regulatory factor 5
108699	Chn1	2.8978	7.03548e-08	chimerin 1
209966	Pgbd5	2.89592	2.88939e-05	piggyBac transposable element derived 5
21749	Terf1	2.89366	7.05897e-08	telomeric repeat binding factor 1
13056	Cyb561	2.89313	1.04445e-06	cytochrome b-561
240023	Pnldc1	2.8905	4.42642e-07	poly(A)-specific ribonuclease (PARN)-like domain containing 1
14000	Drosha	2.89045	1.70168e-07	drosha, ribonuclease type III
171543	Bmf	2.88875	4.57854e-07	BCL2 modifying factor
75135	4930526I15Rik	2.88833	2.17725e-07	RIKEN cDNA 4930526I15 gene
546143	Ccpg1os	2.88044	1.32289e-07	cell cycle progression 1, opposite strand
22767	Zfy1	2.87926	3.75653e-05	zinc finger protein 1, Y-linked
66282	Tma16	2.87693	1.04418e-07	translation machinery associated 16 homolog (S. cerevisiae)
71841	Tcp11x2	2.87684	2.69036e-07	t-complex 11 family, X-linked 2
71728	Stk11ip	2.87662	1.69074e-06	serine/threonine kinase 11 interacting protein
53420	Syt5	2.87533	2.44689e-06	synaptotagmin V
74405	Efhc2	2.87209	1.37312e-05	EF-hand domain (C-terminal) containing 2
236366	5730507C01Rik	2.87076	2.25094e-07	RIKEN cDNA 5730507C01 gene
71132	Cabyr	2.86907	1.50507e-06	calcium-binding tyrosine-(Y)-phosphorylation regulated (fibrousheathin 2)
319520	Dusp4	2.86735	9.19173e-07	dual specificity phosphatase 4
192157	Socs7	2.86358	1.49365e-07	suppressor of cytokine signaling 7
15505	Hsph1	2.86005	1.13924e-07	heat shock 105kDa/110kDa protein 1
231452	Sdad1	2.85818	2.3701e-07	SDA1 domain containing 1
21335	Tacc3	2.85683	6.57171e-08	transforming, acidic coiled-coil containing protein 3
80384	Tex21	2.85585	9.18985e-08	testis expressed gene 21
14275	Folr1	2.85231	1.90103e-05	folate receptor 1 (adult)
54484	Mkrn1	2.85183	1.18106e-07	makorin, ring finger protein, 1
72080	Sapcd2	2.84879	1.43243e-07	suppressor APC domain containing 2
101358	Fbxl14	2.84666	1.47666e-07	F-box and leucine-rich repeat protein 14
545192	Baiap3	2.84508	6.11428e-07	BAI1-associated protein 3
69716	Trip13	2.84506	1.31341e-07	thyroid hormone receptor interactor 13
22360	Nrsn1	2.84325	1.0015e-06	neurensin 1
68310	Zmym1	2.84214	1.42482e-07	zinc finger, MYM domain containing 1
77864	Ypel2	2.84053	1.6777e-06	yippee-like 2 (Drosophila)
70127	Dpf3	2.8405	1.52446e-07	D4, zinc and double PHD fingers, family 3
69528	1700030J22Rik	2.83969	1.96839e-07	RIKEN cDNA 1700030J22 gene
101602	AI467606	2.83831	1.42815e-05	expressed sequence AI467606
218518	Marveld2	2.83591	4.30015e-06	MARVEL (membrane-associating) domain containing 2
26399	Map2k6	2.83423	1.18615e-06	mitogen-activated protein kinase kinase 6
73873	Fam161a	2.83128	1.20232e-06	family with sequence similarity 161, member A
20404	Sh3gl2	2.83073	4.25834e-07	SH3-domain GRB2-like 2
237222	Ofd1	2.82746	1.10379e-06	oral-facial-digital syndrome 1 gene homolog (human)
329727	Dennd2c	2.82735	5.82306e-07	DENN/MADD domain containing 2C
75459	Syce3	2.82646	4.06024e-07	synaptonemal complex central element protein 3
75565	Sgf29	2.8257	1.13464e-07	SAGA complex associated factor 29
268935	Scube3	2.82505	2.42687e-05	signal peptide, CUB domain, EGF-like 3
74174	Gtsf1	2.8242	7.00769e-07	gametocyte specific factor 1
17691	Sik1	2.82336	8.96719e-07	salt inducible kinase 1
69718	Ipmk	2.82335	7.53955e-07	inositol polyphosphate multikinase
73681	Trmt11	2.82082	9.98765e-08	tRNA methyltransferase 11
195733	Grhl1	2.81979	7.1167e-07	grainyhead-like 1 (Drosophila)
232288	Frmd4b	2.8195	8.33024e-06	FERM domain containing 4B
105445	Dock9	2.81767	3.70635e-07	dedicator of cytokinesis 9
13237	Defa3	2.80581	8.8387e-07	defensin, alpha, 3
73998	Herc3	2.80429	9.0742e-07	hect domain and RLD 3
56078	Car5b	2.80353	2.5112e-05	carbonic anhydrase 5b, mitochondrial
333789	N4bp2	2.8027	6.59572e-08	NEDD4 binding protein 2
67455	Klhl13	2.80085	1.15229e-05	kelch-like 13
237859	Nsrp1	2.79822	1.31433e-07	nuclear speckle regulatory protein 1
21681	Alyref	2.79817	1.52541e-07	Aly/REF export factor
227541	Camk1d	2.79506	4.34663e-07	calcium/calmodulin-dependent protein kinase ID
18045	Nfyb	2.79458	1.23233e-07	nuclear transcription factor-Y beta
76416	Znrd1as	2.79434	7.28847e-07	Znrd1 antisense
14734	Gpc3	2.79292	2.02467e-07	glypican 3
227449	Zcchc2	2.79027	6.29922e-07	zinc finger, CCHC domain containing 2
83558	Tex11	2.7892	2.42429e-06	testis expressed gene 11
66067	Gtpbp8	2.78917	1.38041e-07	GTP-binding protein 8 (putative)
116811	Zim3	2.78764	6.90669e-05	zinc finger, imprinted 3
20352	Sema4b	2.78712	1.00385e-05	sema domain, immunoglobulin domain (Ig), transmembrane domain (TM) and short cytoplasmic domain, (semaphorin) 4B
71836	Shcbp1l	2.78626	6.11006e-06	Shc SH2-domain binding protein 1-like
17121	Mxd3	2.78183	1.68226e-07	Max dimerization protein 3
270802	BC048403	2.78093	1.52446e-07	cDNA sequence BC048403
67155	Smarca2	2.78019	6.1922e-07	SWI/SNF related, matrix associated, actin dependent regulator of chromatin, subfamily a, member 2
227937	Pkp4	2.78017	1.22328e-07	plakophilin 4
74173	Rab10os	2.78015	1.47914e-07	RAB10, member RAS oncogene family, opposite strand
20111	Rps6ka1	2.77857	1.76222e-06	ribosomal protein S6 kinase polypeptide 1
13544	Dvl3	2.77782	1.33973e-07	dishevelled 3, dsh homolog (Drosophila)
21379	LOC105242484	2.77715	1.21982e-07	protein TBRG4-like
67522	1700097N02Rik	2.77658	1.83382e-06	RIKEN cDNA 1700097N02 gene
27355	Pald1	2.77598	3.01072e-07	phosphatase domain containing, paladin 1
105243129	LOC105243129	2.77567	1.93434e-07	uncharacterized LOC105243129
235674	Acaa1b	2.7739	5.32029e-06	acetyl-Coenzyme A acyltransferase 1B
97998	Deptor	2.77258	3.83774e-06	DEP domain containing MTOR-interacting protein
73145	3110037L02Rik	2.77238	4.60058e-07	RIKEN cDNA 3110037L02 gene
94222	Olig3	2.77236	3.22966e-07	oligodendrocyte transcription factor 3
268783	Mtmr12	2.77099	1.35268e-07	myotubularin related protein 12
26565	Pla2g10	2.77089	1.5966e-07	phospholipase A2, group X
94218	Cnnm3	2.77041	1.36661e-07	cyclin M3
100043597	Srcap	2.77012	1.41329e-07	Snf2-related CREBBP activator protein
268465	Eme1	2.76815	2.22917e-07	essential meiotic endonuclease 1 homolog 1 (S. pombe)
22145	Tuba4a	2.7677	8.81933e-07	tubulin, alpha 4A
331531	AV320801	2.7672	7.5487e-05	expressed sequence AV320801
102502	Pls1	2.76586	1.23854e-06	plastin 1 (I-isoform)
19206	Ptch1	2.76557	9.18057e-07	patched homolog 1
217351	Tnrc6c	2.76541	7.96442e-08	trinucleotide repeat containing 6C
17919	Myo5b	2.7635	1.47099e-05	myosin VB
78365	Lhx1os	2.759	3.46058e-07	LIM homeobox 1, opposite strand
229584	Pogz	2.75532	2.59036e-07	pogo transposable element with ZNF domain
12817	Col13a1	2.75457	4.84539e-07	collagen, type XIII, alpha 1
100034363	Tmsb15b2	2.75313	6.70368e-07	thymosin beta 15b2
219140	Spata13	2.75258	5.85933e-07	spermatogenesis associated 13
67239	Rpf2	2.7512	1.11841e-07	ribosome production factor 2 homolog (S. cerevisiae)
69635	Dapk1	2.74627	4.60993e-07	death associated protein kinase 1
232875	Zscan18	2.7446	1.13482e-05	zinc finger and SCAN domain containing 18
332175	Zdhhc23	2.74341	2.05376e-07	zinc finger, DHHC domain containing 23
67824	Nmral1	2.74286	2.68955e-07	NmrA-like family domain containing 1
74189	Phactr3	2.7415	1.39867e-05	phosphatase and actin regulator 3
70238	Rnf168	2.74112	1.36661e-07	ring finger protein 168
56458	Foxo1	2.74058	5.20278e-07	forkhead box O1
22284	Usp9x	2.73989	9.56291e-08	ubiquitin specific peptidase 9, X chromosome
268490	Lsm12	2.73971	1.00426e-07	LSM12 homolog (S. cerevisiae)
227327	B3gnt7	2.73958	2.86936e-05	UDP-GlcNAc:betaGal beta-1,3-N-acetylglucosaminyltransferase 7
12481	Cd2	2.73873	5.86066e-07	CD2 antigen
22666	Zbtb14	2.73799	1.16054e-07	zinc finger and BTB domain containing 14
433287	Gm15455	2.73762	1.08334e-07	predicted gene 15455
14859	Gsta3	2.73689	1.23147e-06	glutathione S-transferase, alpha 3
20425	Shmt1	2.73687	4.41293e-07	serine hydroxymethyltransferase 1 (soluble)
78478	Tmsb15a	2.73667	1.54794e-06	thymosin beta 15a
69193	Platr10	2.73504	3.47024e-06	pluripotency associated transcript 10
217069	Trim25	2.73284	1.16678e-07	tripartite motif-containing 25
217140	Scrn2	2.73227	2.02766e-07	secernin 2
445267	Nphs1os	2.73036	5.36392e-06	nephrosis 1 homolog, nephrin, opposite strand
80515	Chd3os	2.72941	8.95803e-07	chromodomain helicase DNA binding protein 3, opposite strand
70365	Speer5-ps1	2.72717	2.72529e-07	spermatogenesis associated glutamate (E)-rich protein 5, pseudogene 1
333182	Cox6b2	2.72488	6.79937e-07	cytochrome c oxidase subunit VIb polypeptide 2
73254	Ccdc18	2.7243	1.61309e-07	coiled-coil domain containing 18
69743	Casz1	2.72385	5.0527e-07	castor zinc finger 1
71304	Wbscr25	2.72178	8.03521e-07	Williams Beuren syndrome chromosome region 25 (human)
218865	Chdh	2.72068	6.3298e-07	choline dehydrogenase
13360	Dhcr7	2.7205	1.36661e-07	7-dehydrocholesterol reductase
12649	Chek1	2.72032	1.08334e-07	checkpoint kinase 1
66611	Ribc1	2.71928	8.76074e-07	RIB43A domain with coiled-coils 1
63955	Cables1	2.71882	7.99203e-07	CDK5 and Abl enzyme substrate 1
237615	Ankrd52	2.71786	2.07609e-06	ankyrin repeat domain 52
240174	Thada	2.71735	3.12384e-07	thyroid adenoma associated
232798	Leng8	2.70894	4.30983e-07	leukocyte receptor cluster (LRC) member 8
207227	Stxbp5l	2.70737	4.07549e-07	syntaxin binding protein 5-like
66634	Mcm8	2.7067	5.20645e-07	minichromosome maintenance deficient 8 (S. cerevisiae)
69713	LOC105247253	2.70668	3.51469e-07	peptidyl-prolyl cis-trans isomerase NIMA-interacting 4
223696	Tomm22	2.7047	3.31397e-07	translocase of outer mitochondrial membrane 22 homolog (yeast)
73666	Thoc3	2.70391	1.33796e-07	THO complex 3
170798	AY036118	2.70383	8.14916e-08	cDNA sequence AY036118
71393	Kctd6	2.7033	1.93434e-07	potassium channel tetramerisation domain containing 6
232680	Cpa2	2.70236	9.9333e-06	carboxypeptidase A2, pancreatic
69707	Iqcg	2.70214	3.88151e-06	IQ motif containing G
57776	Ttyh1	2.7019	2.12426e-06	tweety homolog 1 (Drosophila)
320200	A830080L01Rik	2.70099	1.60875e-07	RIKEN cDNA A830080L01 gene
320696	Ccdc158	2.69721	5.76853e-06	coiled-coil domain containing 158
57741	Noc2l	2.69649	1.42402e-07	nucleolar complex associated 2 homolog (S. cerevisiae)
50500	Ttpa	2.69534	4.27148e-06	tocopherol (alpha) transfer protein
269637	Cnpy1	2.69331	1.44314e-05	canopy 1 homolog (zebrafish)
212377	Mms22l	2.69189	1.31226e-07	MMS22-like, DNA repair protein
16551	Kif11	2.69179	1.12447e-07	kinesin family member 11
213326	Scyl2	2.69054	5.25121e-07	SCY1-like 2 (S. cerevisiae)
52670	Cpsf4l	2.69053	4.03952e-07	cleavage and polyadenylation specific factor 4-like
76367	Trp53rkb	2.68622	3.49323e-06	transformation related protein 53 regulating kinase B
378462	Morn2	2.68495	1.06155e-06	MORN repeat containing 2
382083	Snx22	2.68406	2.07707e-07	sorting nexin 22
72949	Ccnt2	2.68403	9.96886e-08	cyclin T2
21401	Tcea3	2.67863	2.31645e-07	transcription elongation factor A (SII), 3
26445	Psmb2	2.67658	1.34979e-07	proteasome (prosome, macropain) subunit, beta type 2
74430	4930452B06Rik	2.67423	4.11852e-07	RIKEN cDNA 4930452B06 gene
78651	Lsm6	2.67082	8.14916e-08	LSM6 homolog, U6 small nuclear RNA associated (S. cerevisiae)
12607	Cebpz	2.67047	1.36661e-07	CCAAT/enhancer binding protein zeta
227394	Slco4c1	2.66845	7.68861e-07	solute carrier organic anion transporter family, member 4C1
20935	Surf6	2.66826	2.06175e-07	surfeit gene 6
226180	Ina	2.6666	5.13491e-06	internexin neuronal intermediate filament protein, alpha
328186	Gm10336	2.66569	7.87391e-07	predicted gene 10336
194655	Klf11	2.6632	5.84747e-07	Kruppel-like factor 11
234366	Gatad2a	2.66216	3.28706e-07	GATA zinc finger domain containing 2A
14009	Etv1	2.66212	2.07853e-05	ets variant 1
98009	C77534	2.66116	4.37059e-07	expressed sequence C77534
70333	Cd3eap	2.66058	1.35268e-07	CD3E antigen, epsilon polypeptide associated protein
18646	Prf1	2.66023	1.7353e-07	perforin 1 (pore forming protein)
269623	Rbm48	2.65889	4.56526e-06	RNA binding motif protein 48
19348	Kif20a	2.65717	1.16678e-07	kinesin family member 20A
633285	Rbm46	2.65615	5.67583e-07	RNA binding motif protein 46
243846	Ccdc9	2.65388	5.82879e-07	coiled-coil domain containing 9
114874	Ddhd1	2.64883	6.97843e-06	DDHD domain containing 1
330173	2610524H06Rik	2.6463	4.89526e-07	RIKEN cDNA 2610524H06 gene
235472	Prtg	2.64305	3.74416e-07	protogenin homolog (Gallus gallus)
102632332	Gm16121	2.64146	6.19167e-06	predicted gene 16121
110380	Shroom2	2.6353	7.02276e-07	shroom family member 2
382207	Jade3	2.63505	5.14118e-06	jade family PHD finger 3
65246	Xpo7	2.63498	1.13924e-07	exportin 7
70564	Fam213a	2.63422	5.61888e-07	family with sequence similarity 213, member A
68339	Ccdc88c	2.63266	2.03427e-06	coiled-coil domain containing 88C
12532	Cdc25c	2.63088	2.36483e-07	cell division cycle 25C
23834	Cdc6	2.62853	1.60258e-06	cell division cycle 6
53626	Insm1	2.62819	1.08463e-07	insulinoma-associated 1
71354	Wdr31	2.62646	2.06867e-06	WD repeat domain 31
114714	Rad51c	2.62476	4.88402e-07	RAD51 homolog C
12696	Cirbp	2.62475	1.59805e-06	cold inducible RNA binding protein
240641	Kif20b	2.62281	2.46234e-07	kinesin family member 20B
434197	Fam169b	2.62279	1.03339e-06	family with sequence similarity 169, member B
11614	Nr0b1	2.62234	6.10702e-05	nuclear receptor subfamily 0, group B, member 1
74254	Gpn1	2.62176	2.15463e-07	GPN-loop GTPase 1
57775	Usp29	2.62075	1.97322e-06	ubiquitin specific peptidase 29
277978	Exoc3l	2.61958	9.73774e-06	exocyst complex component 3-like
66497	Cmss1	2.61795	1.72594e-07	cms small ribosomal subunit 1
75678	Ippk	2.61604	5.60345e-07	inositol 1,3,4,5,6-pentakisphosphate 2-kinase
71182	4933417G07Rik	2.61426	3.32326e-07	SEC13 homolog pseudogene
72462	Rrp1b	2.6111	9.77896e-07	ribosomal RNA processing 1 homolog B (S. cerevisiae)
14979	H2-Ke6	2.61096	2.79294e-07	H2-K region expressed gene 6
17060	Blnk	2.60983	7.44892e-07	B cell linker
66614	Gpatch4	2.60957	4.27567e-07	G patch domain containing 4
30962	Slc7a9	2.60664	9.16882e-06	solute carrier family 7 (cationic amino acid transporter, y+ system), member 9
231858	Radil	2.60633	2.9334e-05	Ras association and DIL domains
67900	Mtfp1	2.60372	1.66076e-05	mitochondrial fission process 1
382019	Zfp882	2.59913	1.39948e-06	zinc finger protein 882
73463	Als2cr11	2.59654	1.82811e-05	amyotrophic lateral sclerosis 2 (juvenile) chromosome region, candidate 11 (human)
75645	Ccdc172	2.59308	1.76026e-05	coiled-coil domain containing 172
67374	Jam2	2.59287	3.00076e-05	junction adhesion molecule 2
66740	4931417E11Rik	2.5911	8.27486e-07	RIKEN cDNA 4931417E11 gene
108167440	AU020206	2.58906	1.64664e-07	expressed sequence AU020206
230917	Tmem201	2.58853	1.20593e-07	transmembrane protein 201
110958	M1ap	2.58714	2.89302e-06	meiosis 1 associated protein
72309	Tmem158	2.58663	1.08079e-06	transmembrane protein 158
72672	Zfp518a	2.58234	2.55924e-06	zinc finger protein 518A
56874	Rnf32	2.58128	4.56203e-07	ring finger protein 32
108961	E2f8	2.58042	4.32017e-06	E2F transcription factor 8
100039706	Gm2381	2.57962	3.14107e-06	zinc finger protein 936 pseudogene
69952	Tunar	2.577	1.5744e-05	Tcl1 upstream neural differentiation associated RNA
69386	Hist1h4h	2.57694	2.42781e-07	H4 clustered histone 8
268567	Tmem229b	2.5767	2.11258e-06	transmembrane protein 229B
116848	Baz2a	2.57604	1.04593e-07	bromodomain adjacent to zinc finger domain, 2A
22184	Zrsr2	2.57503	2.15174e-07	zinc finger (CCCH type), RNA binding motif and serine/arginine rich 2
68226	Efcab2	2.57472	2.3111e-06	EF-hand calcium binding domain 2
56774	Slc6a14	2.57454	6.92656e-07	solute carrier family 6 (neurotransmitter transporter), member 14
75317	Parpbp	2.57385	3.2769e-07	PARP1 binding protein
54720	Rcan1	2.57214	3.40748e-07	regulator of calcineurin 1
243963	Zfp473	2.57129	1.75747e-06	zinc finger protein 473
99738	Kcnc4	2.57058	1.57762e-05	potassium voltage gated channel, Shaw-related subfamily, member 4
12583	Cdo1	2.57029	1.41329e-07	cysteine dioxygenase 1, cytosolic
238831	Ppwd1	2.56782	1.05762e-06	peptidylprolyl isomerase domain and WD repeat containing 1
12190	Brca2	2.56642	1.47472e-07	breast cancer 2, early onset
75296	Fgfr1op	2.56516	2.41294e-07	Fgfr1 oncogene partner
20359	Sema6b	2.5646	7.02276e-07	sema domain, transmembrane domain (TM), and cytoplasmic domain, (semaphorin) 6B
69871	Ppp1r35	2.56323	6.74424e-07	protein phosphatase 1, regulatory subunit 35
67629	Spc24	2.56272	1.02363e-07	SPC24, NDC80 kinetochore complex component, homolog (S. cerevisiae)
11979	Atp7b	2.5617	6.62593e-07	ATPase, Cu++ transporting, beta polypeptide
21752	Tert	2.56095	4.0199e-07	telomerase reverse transcriptase
15446	Hpgd	2.56091	1.06409e-05	hydroxyprostaglandin dehydrogenase 15 (NAD)
194908	Pld6	2.55586	1.9017e-06	phospholipase D family, member 6
14183	Fgfr2	2.55131	3.48275e-07	fibroblast growth factor receptor 2
329502	Pla2g4e	2.55067	3.47262e-06	phospholipase A2, group IVE
224008	Spidr	2.5504	1.96839e-07	scaffolding protein involved in DNA repair
216456	Gls2	2.54956	7.17477e-07	glutaminase 2 (liver, mitochondrial)
230661	Tesk2	2.54928	1.35268e-07	testis-specific kinase 2
15170	Ptpn6	2.54729	2.68477e-06	protein tyrosine phosphatase, non-receptor type 6
71970	Zbed5	2.54694	1.04272e-06	zinc finger, BED type containing 5
14867	Gstm6	2.54552	2.51425e-05	glutathione S-transferase, mu 6
100504701	Gm20362	2.54547	3.41544e-07	predicted gene, 20362
14300	Frg1	2.54386	3.2533e-07	FSHD region gene 1
234736	Rfwd3	2.54026	2.17182e-07	ring finger and WD repeat domain 3
18108	Nmt2	2.53853	1.34284e-07	N-myristoyltransferase 2
67456	Ergic2	2.53765	1.36022e-07	ERGIC and golgi 2
103468	Nup107	2.53765	2.70013e-07	nucleoporin 107
237823	Pfas	2.53527	6.54447e-07	phosphoribosylformylglycinamidine synthase (FGAR amidotransferase)
108912	Cdca2	2.5311	2.06463e-07	cell division cycle associated 2
13226	Defa-rs7	2.5284	3.80564e-07	defensin, alpha, related sequence 7
72587	Pan3	2.52785	1.40016e-07	PAN3 polyA specific ribonuclease subunit homolog (S. cerevisiae)
97243	Naa11	2.52749	5.67994e-07	N(alpha)-acetyltransferase 11, NatA catalytic subunit
14622	Gjb5	2.52733	8.40091e-07	gap junction protein, beta 5
75568	Capsl	2.52375	1.26935e-05	calcyphosine-like
76022	Gon4l	2.52372	3.98282e-07	gon-4-like (C.elegans)
269582	Clspn	2.52348	4.16379e-07	claspin
110074	Dut	2.52239	1.64078e-07	deoxyuridine triphosphatase
211651	Fancd2	2.52218	1.45507e-07	Fanconi anemia, complementation group D2
75597	Ndufaf2	2.52009	5.88782e-07	NADH dehydrogenase (ubiquinone) 1 alpha subcomplex, assembly factor 2
66935	Cir1	2.51893	4.5629e-07	corepressor interacting with RBPJ, 1
384763	Zfp667	2.51725	9.10701e-06	zinc finger protein 667
26557	Homer2	2.51707	0.000110791	homer homolog 2 (Drosophila)
237877	Atad5	2.51628	2.61992e-07	ATPase family, AAA domain containing 5
50927	Nasp	2.51416	1.45047e-07	nuclear autoantigenic sperm protein (histone-binding)
13494	Drg1	2.51236	2.75446e-07	developmentally regulated GTP binding protein 1
228730	Kiz	2.51221	7.13144e-07	kizuna centrosomal protein
102640298	Gm36401	2.51054	4.7188e-07	predicted gene, 36401
51885	Tubgcp4	2.5099	3.43599e-07	tubulin, gamma complex associated protein 4
66899	Fip1l1	2.50935	1.52542e-07	FIP1 like 1 (S. cerevisiae)
94185	Tnfrsf21	2.50924	4.24227e-06	tumor necrosis factor receptor superfamily, member 21
70120	Yars2	2.50848	1.34348e-06	tyrosyl-tRNA synthetase 2 (mitochondrial)
70930	Nol8	2.50786	7.4602e-07	nucleolar protein 8
22639	Zfa-ps	2.50708	5.18724e-07	zinc finger protein, autosomal, pseudogene
100038419	E330027M22Rik	2.50614	3.33482e-06	RIKEN cDNA gene, E330027M22Rik
12877	Cpeb1	2.50276	1.61216e-06	cytoplasmic polyadenylation element binding protein 1
14858	Gsta2	2.50121	3.31559e-06	glutathione S-transferase, alpha 2 (Yc2)
74205	Acsl3	2.49915	1.44836e-07	acyl-CoA synthetase long-chain family member 3
11812	Apoc1	2.49802	1.98097e-05	apolipoprotein C-I
77626	Smpd4	2.49673	3.91409e-07	sphingomyelin phosphodiesterase 4
100503924	Fcor	2.49637	7.17696e-07	Foxo1 corepressor
234825	Klhdc4	2.49457	2.07903e-07	kelch domain containing 4
234725	Zfp612	2.49359	2.08558e-07	zinc finger protein 612
72388	Ripk4	2.49347	8.66786e-05	receptor-interacting serine-threonine kinase 4
27205	Podxl	2.4926	1.70169e-07	podocalyxin-like
217216	BC030867	2.4921	7.76359e-07	cDNA sequence BC030867
214552	Cep164	2.49156	2.59124e-06	centrosomal protein 164
216350	Tspan8	2.4903	1.63964e-05	tetraspanin 8
12371	Casp9	2.48905	2.85924e-06	caspase 9
240087	Mdc1	2.48899	3.28503e-06	mediator of DNA damage checkpoint 1
71198	Otud1	2.4887	5.83544e-07	OTU domain containing 1
81489	Dnajb1	2.48781	1.44836e-07	DnaJ (Hsp40) homolog, subfamily B, member 1
75957	Mir17hg	2.48722	1.5133e-06	Mir17 host gene (non-protein coding)
72556	Zfp566	2.48716	4.18474e-07	zinc finger protein 566
22044	Trh	2.48392	5.52097e-06	thyrotropin releasing hormone
77929	Yipf6	2.48317	4.32548e-07	Yip1 domain family, member 6
72634	Tdrkh	2.48247	4.62753e-07	tudor and KH domain containing protein
76781	Mettl4	2.48236	1.41465e-06	methyltransferase like 4
71653	Shtn1	2.48217	2.44436e-06	shootin 1
23969	Pacsin1	2.48199	1.87586e-06	protein kinase C and casein kinase substrate in neurons 1
378425	Nlrp12	2.48189	3.76233e-05	NLR family, pyrin domain containing 12
71983	Tmco6	2.4816	2.6316e-07	transmembrane and coiled-coil domains 6
16876	Lhx9	2.48125	2.3701e-07	LIM homeobox protein 9
100302730	5830417I10Rik	2.48043	3.90738e-07	RIKEN cDNA 5830417I10 gene
224860	Plcl2	2.47886	1.60248e-07	phospholipase C-like 2
214616	Spata5l1	2.47877	4.07059e-06	spermatogenesis associated 5-like 1
233064	Wdr62	2.47806	3.83316e-06	WD repeat domain 62
207667	Skor1	2.47407	3.63921e-05	SKI family transcriptional corepressor 1
66371	Chmp4c	2.47023	8.92223e-06	charged multivesicular body protein 4C
72171	Shq1	2.47009	3.21701e-07	SHQ1 homolog (S. cerevisiae)
209584	Tyw3	2.46975	2.79931e-07	tRNA-yW synthesizing protein 3 homolog (S. cerevisiae)
12316	Aspm	2.4696	1.60066e-06	asp (abnormal spindle)-like, microcephaly associated (Drosophila)
68145	Etaa1	2.46753	5.24368e-07	Ewing tumor-associated antigen 1
76380	Cep112	2.46714	1.13417e-06	centrosomal protein 112
213350	Pddc1	2.46701	3.32326e-07	Parkinson disease 7 domain containing 1
17216	Mcm2	2.46631	8.28552e-07	minichromosome maintenance deficient 2 mitotin (S. cerevisiae)
50996	Pdcd7	2.46631	6.0954e-07	programmed cell death 7
23873	Faim	2.46297	1.74064e-06	Fas apoptotic inhibitory molecule
619312	G730013B05Rik	2.46167	7.95619e-06	RIKEN cDNA G730013B05 gene
277360	Prex1	2.45962	7.35982e-06	phosphatidylinositol-3,4,5-trisphosphate-dependent Rac exchange factor 1
74335	Xrcc3	2.45893	1.20274e-05	X-ray repair complementing defective repair in Chinese hamster cells 3
106821	Oard1	2.45859	3.40604e-07	O-acyl-ADP-ribose deacylase 1
66367	2310022A10Rik	2.45826	3.00165e-07	RIKEN cDNA 2310022A10 gene
320685	Dctd	2.4559	1.47567e-06	dCMP deaminase
13804	Endog	2.45525	2.90368e-06	endonuclease G
103135	Pan2	2.45266	3.18921e-07	PAN2 polyA specific ribonuclease subunit homolog (S. cerevisiae)
71782	Ankle2	2.45255	1.70168e-07	ankyrin repeat and LEM domain containing 2
70767	Prpf3	2.45198	3.69552e-07	PRP3 pre-mRNA processing factor 3 homolog (yeast)
232560	Caprin2	2.45182	1.74363e-06	caprin family member 2
223775	Pim3	2.44944	5.57451e-07	proviral integration site 3
100040531	Dynlt1f	2.44624	1.01113e-05	dynein light chain Tctex-type 1F
214579	Aldh5a1	2.44618	3.03276e-06	aldhehyde dehydrogenase family 5, subfamily A1
19075	Prim1	2.44488	1.43715e-07	DNA primase, p49 subunit
269224	Pask	2.44436	1.43746e-05	PAS domain containing serine/threonine kinase
100340	Smpdl3b	2.4432	8.63211e-05	sphingomyelin phosphodiesterase, acid-like 3B
30939	Pttg1	2.44232	2.72222e-07	pituitary tumor-transforming gene 1
67379	Dedd2	2.44224	8.7193e-07	death effector domain-containing DNA binding protein 2
72381	2210409E12Rik	2.44217	1.25541e-06	transcription elongation factor B (SIII), polypeptide 2 pseudogene
224742	Abcf1	2.44191	1.70168e-07	ATP-binding cassette, sub-family F (GCN20), member 1
15354	Hmgb3	2.44173	2.27037e-07	high mobility group box 3
228889	Ddx27	2.43966	2.25759e-07	DEAD (Asp-Glu-Ala-Asp) box polypeptide 27
58230	Rnf8	2.43886	2.92264e-07	ring finger protein 8
16764	Aff3	2.43885	9.77896e-07	AF4/FMR2 family, member 3
15962	Ifna1	2.43794	3.34444e-07	interferon alpha 1
19130	Prox1	2.43635	4.32639e-06	prospero homeobox 1
68053	Ubxn2b	2.43585	3.5766e-06	UBX domain protein 2B
70432	Rufy2	2.43402	6.41278e-06	RUN and FYVE domain-containing 2
546024	Crxos	2.43281	2.54572e-06	cone-rod homeobox, opposite strand
382253	Cdkl5	2.43233	7.99207e-06	cyclin-dependent kinase-like 5
224170	Dzip3	2.43143	1.57255e-06	DAZ interacting protein 3, zinc finger
613117	4930571B16Rik	2.42512	2.09053e-05	RIKEN cDNA 4930571B16 gene
100705	Acacb	2.42475	1.6832e-06	acetyl-Coenzyme A carboxylase beta
230806	Aim1l	2.4228	1.60066e-06	absent in melanoma 1-like
11481	Acvr2b	2.42026	5.4943e-07	activin receptor IIB
68001	1110004E09Rik	2.41845	3.87337e-07	RIKEN cDNA 1110004E09 gene
12428	Ccna2	2.41439	3.8726e-07	cyclin A2
66625	Pnisr	2.41356	1.68704e-07	PNN interacting serine/arginine-rich
230868	Igsf21	2.41347	7.7746e-05	immunoglobulin superfamily, member 21
231724	Rad9b	2.40992	1.00653e-06	RAD9 homolog B
81004	Tbl1xr1	2.40926	1.4555e-07	transducin (beta)-like 1X-linked receptor 1
382066	Prdm10	2.40816	7.11564e-07	PR domain containing 10
83563	Usp26	2.40796	0.00022319	ubiquitin specific peptidase 26
105511	Fam170b	2.40617	3.78432e-07	family with sequence similarity 170, member B
54648	Ccdc120	2.4046	5.98577e-06	coiled-coil domain containing 120
212391	Lcor	2.40349	1.80133e-07	ligand dependent nuclear receptor corepressor
68079	Pdcd2l	2.40237	7.24091e-07	programmed cell death 2-like
71544	Arhgap42	2.401	4.93322e-07	Rho GTPase activating protein 42
20670	Sox15	2.39858	3.42103e-06	SRY (sex determining region Y)-box 15
73139	Cenpv	2.39726	4.65179e-07	centromere protein V
69159	Rhebl1	2.39713	1.57431e-05	Ras homolog enriched in brain like 1
67050	Nkap	2.39681	5.85736e-07	NFKB activating protein
219022	Ttc5	2.3953	1.31821e-06	tetratricopeptide repeat domain 5
213006	Mfsd4	2.39465	1.21212e-06	major facilitator superfamily domain containing 4
217946	Cdca7l	2.3943	1.11054e-06	cell division cycle associated 7 like
432769	Zfp708	2.39404	2.03479e-07	zinc finger protein 708
319530	Zfp750	2.39328	5.87066e-07	zinc finger protein 750
14156	Fen1	2.39279	5.08341e-07	flap structure specific endonuclease 1
20216	Acsm3	2.39189	0.000317569	acyl-CoA synthetase medium-chain family member 3
100043489	1300002E11Rik	2.39081	1.2626e-05	RIKEN cDNA 1300002E11 gene
69163	Mrpl44	2.38855	1.03198e-06	mitochondrial ribosomal protein L44
21933	Tnfrsf10b	2.38782	3.14737e-06	tumor necrosis factor receptor superfamily, member 10b
72486	Rnf219	2.38488	2.68686e-06	ring finger protein 219
224794	Enpp4	2.38484	7.02276e-07	ectonucleotide pyrophosphatase/phosphodiesterase 4
17686	Msh3	2.38418	2.54042e-07	mutS homolog 3 (E. coli)
100504526	Gm20269	2.38413	9.20986e-06	predicted gene, 20269
---	AA667102	2.38399	2.78548e-06	expressed sequence AA667102
12449	Ccnf	2.38292	4.33529e-07	cyclin F
73469	Rnf38	2.38214	6.38526e-07	ring finger protein 38
101565	Ccp110	2.38183	1.23084e-06	centriolar coiled coil protein 110
237211	Fancb	2.38164	6.78578e-07	Fanconi anemia, complementation group B
67678	Lsm3	2.38034	1.7353e-07	LSM3 homolog, U6 small nuclear RNA associated (S. cerevisiae)
66704	Rbm4b	2.37815	2.85807e-06	RNA binding motif protein 4B
329003	Zfp516	2.37776	1.64125e-07	zinc finger protein 516
68024	Hist1h2bc	2.3766	1.70253e-07	histone cluster 1, H2bc
18417	Cldn11	2.37599	3.63711e-05	claudin 11
68816	Ppil1	2.375	7.90523e-07	peptidylprolyl isomerase (cyclophilin)-like 1
71834	Zbtb43	2.37481	1.26833e-06	zinc finger and BTB domain containing 43
12144	Blm	2.37361	7.90442e-07	Bloom syndrome, RecQ helicase-like
12286	Cacna1a	2.37326	2.87361e-07	calcium channel, voltage-dependent, P/Q type, alpha 1A subunit
231207	Cpeb2	2.37319	8.27731e-07	cytoplasmic polyadenylation element binding protein 2
66094	Lsm7	2.37239	2.07496e-07	LSM7 homolog, U6 small nuclear RNA associated (S. cerevisiae)
76843	Dtl	2.36789	2.09019e-06	denticleless homolog (Drosophila)
241289	Ppp1r26	2.36786	1.09786e-05	protein phosphatase 1, regulatory subunit 26
22782	Slc30a1	2.36782	2.98343e-07	solute carrier family 30 (zinc transporter), member 1
74044	Ttf2	2.36698	4.79119e-07	transcription termination factor, RNA polymerase II
71507	8430437B07Rik	2.3659	3.97704e-07	RIKEN cDNA 8430437B07 gene
14227	Fkbp2	2.365	1.59359e-07	FK506 binding protein 2
382090	Cep162	2.36499	4.29595e-07	centrosomal protein 162
100009600	Zglp1	2.36492	3.5428e-05	zinc finger, GATA-like protein 1
108000	Cenpf	2.36157	2.03829e-07	centromere protein F
78353	2500002B13Rik	2.36147	7.48761e-05	RIKEN cDNA 2500002B13 gene
170755	Sgk3	2.36073	1.90457e-06	serum/glucocorticoid regulated kinase 3
241494	Zfp385b	2.36025	8.74954e-07	zinc finger protein 385B
76786	2510003B16Rik	2.36	8.5996e-07	RIKEN cDNA 2510003B16 gene
72341	Elp6	2.35877	5.0748e-06	elongator acetyltransferase complex subunit 6
269344	Ell3	2.35836	5.86988e-05	elongation factor RNA polymerase II-like 3
13528	Dtnb	2.3582	3.7434e-07	dystrobrevin, beta
105244087	Gm39761	2.35799	1.76345e-06	predicted gene, 39761
446099	Nlrp4e	2.35466	8.08554e-07	NLR family, pyrin domain containing 4E
329679	Fnip2	2.35437	1.81076e-06	folliculin interacting protein 2
75641	1700029I15Rik	2.35412	8.26911e-07	RIKEN cDNA 1700029I15 gene
73451	Zfp763	2.35374	7.6174e-07	zinc finger protein 763
67196	Ube2t	2.3509	4.82262e-07	ubiquitin-conjugating enzyme E2T (putative)
218038	Amph	2.35062	7.87391e-07	amphiphysin
75040	Efcab10	2.34985	3.11195e-06	EF-hand calcium binding domain 10
74091	Npl	2.34632	5.24607e-05	N-acetylneuraminate pyruvate lyase
72416	Lrpprc	2.34517	4.33529e-07	leucine-rich PPR-motif containing
66362	Exosc3	2.34461	9.18057e-07	exosome component 3
72097	2010300C02Rik	2.34421	1.0332e-06	RIKEN cDNA 2010300C02 gene
72459	Htatsf1	2.3437	3.92624e-07	HIV TAT specific factor 1
18392	Orc1	2.3429	3.34268e-07	origin recognition complex, subunit 1
50914	Olig1	2.34074	6.90949e-05	oligodendrocyte transcription factor 1
67144	Lrrc40	2.34063	5.99638e-07	leucine rich repeat containing 40
78313	2410006F04Rik	2.33971	6.9183e-07	RIKEN cDNA 2410006F04 gene
245684	Cnksr2	2.33904	5.26543e-07	connector enhancer of kinase suppressor of Ras 2
110460	Acat2	2.33821	1.49365e-07	acetyl-Coenzyme A acetyltransferase 2
108156	Mthfd1	2.33699	2.06463e-07	methylenetetrahydrofolate dehydrogenase (NADP+ dependent), methenyltetrahydrofolate cyclohydrolase, formyltetrahydrofolate synthase
74645	Fam46c	2.33662	0.000117342	family with sequence similarity 46, member C
66911	Nudt16l1	2.33464	8.03521e-07	nudix (nucleoside diphosphate linked moiety X)-type motif 16-like 1
236904	Klhl15	2.33455	6.41374e-07	kelch-like 15
381280	A730008H23Rik	2.33389	1.28735e-05	Holliday junction recognition protein
22137	Ttk	2.33219	2.15174e-07	Ttk protein kinase
12591	Cdx2	2.32853	9.20986e-06	caudal type homeobox 2
69662	2310061I04Rik	2.32673	4.33119e-07	RIKEN cDNA 2310061I04 gene
209176	Ido2	2.32648	3.74889e-06	indoleamine 2,3-dioxygenase 2
170728	Rtn4ip1	2.32482	2.1211e-07	reticulon 4 interacting protein 1
21983	Tpbg	2.32446	3.62093e-07	trophoblast glycoprotein
58206	Zbtb32	2.32435	1.89205e-07	zinc finger and BTB domain containing 32
20908	Stx3	2.32336	8.46413e-07	syntaxin 3
214189	Scgn	2.32256	3.48962e-06	secretagogin, EF-hand calcium binding protein
218215	Rnf144b	2.32206	2.49919e-06	ring finger protein 144B
70615	Ankrd24	2.32102	4.45533e-06	ankyrin repeat domain 24
18005	Nek2	2.31789	4.77643e-06	NIMA (never in mitosis gene a)-related expressed kinase 2
110593	Prdm2	2.31631	1.96959e-06	PR domain containing 2, with ZNF domain
76820	Fam49a	2.31599	8.58853e-05	family with sequence similarity 49, member A
70769	Nolc1	2.31517	2.05376e-07	nucleolar and coiled-body phosphoprotein 1
106633	Ift140	2.31506	1.11313e-06	intraflagellar transport 140
83383	Tfap4	2.31412	6.90939e-06	transcription factor AP4
101861	Ints4	2.31237	3.71114e-07	integrator complex subunit 4
67246	2810474O19Rik	2.31197	1.98651e-07	RIKEN cDNA 2810474O19 gene
114741	Supt16	2.31138	3.48275e-07	suppressor of Ty 16
234875	Ttc13	2.31115	1.3198e-06	tetratricopeptide repeat domain 13
94232	Ubqln4	2.3111	9.34473e-07	ubiquilin 4
231549	Lrrc8d	2.31101	3.71114e-07	leucine rich repeat containing 8D
73086	Rps6ka5	2.3109	2.3701e-07	ribosomal protein S6 kinase, polypeptide 5
12652	Chga	2.30955	5.88782e-07	chromogranin A
71511	9030601B04Rik	2.30699	1.18615e-06	RIKEN cDNA 9030601B04 gene
231326	Aasdh	2.30681	0.000105048	aminoadipate-semialdehyde dehydrogenase
15201	Hells	2.30664	2.32917e-07	helicase, lymphoid specific
77639	C030041B07Rik	2.30602	1.75893e-05	RIKEN cDNA C030041B07 gene
75590	Dusp9	2.3034	5.33094e-06	dual specificity phosphatase 9
75339	Mphosph8	2.30219	6.15828e-07	M-phase phosphoprotein 8
239273	Abcc4	2.30161	1.69074e-06	ATP-binding cassette, sub-family C (CFTR/MRP), member 4
67298	Gprasp1	2.30098	1.72871e-06	G protein-coupled receptor associated sorting protein 1
66578	Mis18a	2.30095	3.14107e-06	MIS18 kinetochore protein homolog A (S. pombe)
78767	Efcab11	2.30041	9.85578e-06	EF-hand calcium binding domain 11
66044	Dtd1	2.29548	1.52528e-06	D-tyrosyl-tRNA deacylase 1
26447	Poli	2.29528	1.62634e-07	polymerase (DNA directed), iota
17187	Max	2.29513	5.6364e-06	Max protein
77062	5330422M15Rik	2.2937	7.1167e-07	RIKEN cDNA 5330422M15 gene
76295	Atp11b	2.29276	3.87337e-07	ATPase, class VI, type 11B
26457	Slc27a1	2.29228	7.79688e-07	solute carrier family 27 (fatty acid transporter), member 1
69192	Dhx16	2.2912	3.24904e-06	DEAH (Asp-Glu-Ala-His) box polypeptide 16
245007	Zbtb38	2.29118	4.79149e-06	zinc finger and BTB domain containing 38
17345	Mki67	2.29096	3.09315e-07	antigen identified by monoclonal antibody Ki 67
73212	3110082I17Rik	2.29049	2.47126e-07	RIKEN cDNA 3110082I17 gene
78286	Nav2	2.29024	1.86639e-05	neuron navigator 2
75316	Taf1d	2.28886	7.006e-07	TATA box binding protein (Tbp)-associated factor, RNA polymerase I, D
74412	Gle1	2.28715	1.00653e-06	GLE1 RNA export mediator (yeast)
51886	Fubp1	2.28414	5.85933e-07	far upstream element (FUSE) binding protein 1
72997	Kantr	2.28407	6.6578e-06	Kdm5c adjacent non-coding transcript
219134	Shisa2	2.28213	1.66104e-05	shisa family member 2
226151	Fam178a	2.27871	6.46084e-07	family with sequence similarity 178, member A
238692	Zfp874a	2.27766	9.29166e-07	zinc finger protein 874a
71567	Mcm9	2.27642	2.00265e-06	minichromosome maintenance complex component 9
214505	Gnptg	2.27548	2.70878e-06	N-acetylglucosamine-1-phosphotransferase, gamma subunit
68147	Gar1	2.27546	3.28412e-07	GAR1 ribonucleoprotein homolog (yeast)
80749	Lrfn1	2.27482	9.92884e-07	leucine rich repeat and fibronectin type III domain containing 1
19361	Rad51	2.27343	7.83011e-07	RAD51 homolog
18952	Septin4	2.27308	1.13145e-05	septin 4
63872	Zfp296	2.27249	8.81699e-06	zinc finger protein 296
73316	Calr3	2.27073	1.08173e-06	calreticulin 3
72787	Ndc1	2.2705	6.33336e-07	NDC1 transmembrane nucleoporin
70052	Prpf4	2.27032	7.07779e-07	PRP4 pre-mRNA processing factor 4 homolog (yeast)
79456	Recql4	2.26998	4.56203e-07	RecQ protein-like 4
229543	Ints3	2.26946	1.27058e-06	integrator complex subunit 3
209357	Gtf2h3	2.26715	4.02776e-07	general transcription factor IIH, polypeptide 3
77015	Mpped2	2.26575	1.66993e-06	metallophosphoesterase domain containing 2
56399	Akap8	2.26512	4.12744e-07	A kinase (PRKA) anchor protein 8
232854	Zfp418	2.26375	1.4956e-05	zinc finger protein 418
67725	Nudt13	2.26106	1.18068e-05	nudix (nucleoside diphosphate linked moiety X)-type motif 13
78245	Acbd7	2.26009	3.28875e-05	acyl-Coenzyme A binding domain containing 7
56370	Tagln3	2.2596	5.15184e-06	transgelin 3
20965	Syn2	2.25854	0.00020492	synapsin II
66671	Ccnh	2.25741	5.20599e-07	cyclin H
52609	Cbx7	2.25732	8.88729e-06	chromobox 7
18598	Pdha2	2.25709	1.53893e-05	pyruvate dehydrogenase E1 alpha 2
21687	Tek	2.25607	0.00111876	endothelial-specific receptor tyrosine kinase
12905	Cradd	2.25572	1.92295e-06	CASP2 and RIPK1 domain containing adaptor with death domain
80292	Zxdc	2.25534	8.66521e-07	ZXD family zinc finger C
106248	Qtrtd1	2.2551	3.12384e-07	queuine tRNA-ribosyltransferase domain containing 1
215113	Slc43a2	2.25389	1.27456e-05	solute carrier family 43, member 2
319636	Fsd1l	2.25346	1.0849e-06	fibronectin type III and SPRY domain containing 1-like
100042874	Gm10256	2.2534	0.000231816	predicted gene 10256
104457	0610010K14Rik	2.25206	5.57451e-07	RIKEN cDNA 0610010K14 gene
75284	Bcdin3d	2.2514	2.6795e-06	BCDIN3 domain containing
18583	Pde7a	2.25132	1.21238e-06	phosphodiesterase 7A
11797	Birc2	2.25125	7.77835e-07	baculoviral IAP repeat-containing 2
16450	Jag2	2.25011	2.55313e-06	jagged 2
73648	2410012E07Rik	2.24892	6.5028e-05	RIKEN cDNA 2410012E07 gene
192285	Phf21a	2.24814	9.05863e-07	PHD finger protein 21A
101694	AI854517	2.24766	3.58134e-06	expressed sequence AI854517
13131	Dab1	2.24756	1.75392e-06	disabled 1
15968	Ifna5	2.24629	5.92343e-05	interferon alpha 5
---	4930516B21Rik	2.24532	3.90591e-05	RIKEN cDNA 4930516B21 gene
19366	Rad54l	2.2453	1.16567e-06	RAD54 like (S. cerevisiae)
12867	Cox7c	2.245	3.13998e-06	cytochrome c oxidase subunit 7C
67809	Rmdn3	2.24471	3.12384e-07	regulator of microtubule dynamics 3
16792	Laptm5	2.24434	1.03224e-05	lysosomal-associated protein transmembrane 5
104479	Ccdc117	2.24287	4.84539e-07	coiled-coil domain containing 117
71147	Oxsm	2.24224	1.02245e-06	3-oxoacyl-ACP synthase, mitochondrial
20496	Slc12a2	2.24083	5.31627e-07	solute carrier family 12, member 2
56495	Asna1	2.24078	5.76624e-07	arsA arsenite transporter, ATP-binding, homolog 1 (bacterial)
215708	Fam73a	2.23974	1.00158e-06	family with sequence similarity 73, member A
66972	Slc25a23	2.23887	9.63723e-05	solute carrier family 25 (mitochondrial carrier; phosphate carrier), member 23
19260	Ptpn22	2.2378	5.88064e-06	protein tyrosine phosphatase, non-receptor type 22 (lymphoid)
22228	Ucp2	2.23621	2.44025e-06	uncoupling protein 2 (mitochondrial, proton carrier)
14417	Gad2	2.23559	4.64518e-06	glutamic acid decarboxylase 2
66790	Grtp1	2.23556	3.26122e-06	GH regulated TBC protein 1
211586	Tfdp2	2.23458	5.83582e-07	transcription factor Dp 2
80880	Kank3	2.23435	9.45118e-05	KN motif and ankyrin repeat domains 3
434234	2610020H08Rik	2.23387	2.28826e-05	RIKEN cDNA 2610020H08 gene
102640359	LOC102640359	2.23246	1.20545e-05	uncharacterized LOC102640359
22791	Dnajc2	2.23203	8.26222e-07	DnaJ (Hsp40) homolog, subfamily C, member 2
269473	Lrig2	2.23172	8.08554e-07	leucine-rich repeats and immunoglobulin-like domains 2
171211	Edaradd	2.23112	2.1878e-05	EDAR (ectodysplasin-A receptor)-associated death domain
110391	LOC102643271	2.22745	2.18977e-07	quinoid dihydropteridine reductase
100043240	Gm15583	2.22635	3.88932e-07	predicted gene 15583
227099	Pms1	2.22612	5.18724e-07	postmeiotic segregation increased 1 (S. cerevisiae)
102423	Hinfp	2.226	1.55579e-06	histone H4 transcription factor
67370	Zfp606	2.22524	1.08079e-06	zinc finger protein 606
54419	Cldn6	2.22508	0.000186987	claudin 6
238673	Zfp367	2.22419	2.15678e-07	zinc finger protein 367
20637	Snrnp70	2.2226	4.83229e-07	small nuclear ribonucleoprotein 70 (U1)
18693	Pick1	2.22259	4.5425e-07	protein interacting with C kinase 1
269397	Ss18l1	2.2212	4.2409e-06	synovial sarcoma translocation gene on chromosome 18-like 1
70925	Cdkn2aip	2.22097	5.22805e-06	CDKN2A interacting protein
66432	Slc7a6os	2.22043	2.64749e-07	solute carrier family 7, member 6 opposite strand
26900	Ddx3y	2.21941	1.03683e-06	DEAD (Asp-Glu-Ala-Asp) box polypeptide 3, Y-linked
100503474	Platr22	2.21901	1.46936e-06	pluripotency associated transcript 22
76464	Casc5	2.21847	5.55356e-06	cancer susceptibility candidate 5
229473	D930015E06Rik	2.21781	3.51939e-07	RIKEN cDNA D930015E06 gene
76366	Mtif3	2.21733	4.49249e-07	mitochondrial translational initiation factor 3
216119	Ybey	2.21601	5.73046e-05	ybeY metallopeptidase
270627	Taf1	2.21408	6.79206e-07	TAF1 RNA polymerase II, TATA box binding protein (TBP)-associated factor
52455	D11Ertd49e	2.21256	2.41583e-07	DNA segment, Chr 11, ERATO Doi 49, expressed
72504	Taf4b	2.21249	2.0802e-07	TAF4B RNA polymerase II, TATA box binding protein (TBP)-associated factor
14615	Gjc1	2.21158	7.86011e-07	gap junction protein, gamma 1
17765	Mtf2	2.20918	4.50647e-07	metal response element binding transcription factor 2
98363	Efhd1	2.20907	5.00223e-06	EF hand domain containing 1
18986	Pou2f1	2.20887	4.06024e-07	POU domain, class 2, transcription factor 1
218639	Arl15	2.20717	9.1812e-07	ADP-ribosylation factor-like 15
20744	Strbp	2.20666	6.71005e-07	spermatid perinuclear RNA binding protein
66419	Mrpl11	2.20564	4.15405e-07	mitochondrial ribosomal protein L11
26411	Map4k1	2.20527	2.28279e-06	mitogen-activated protein kinase kinase kinase kinase 1
70434	2610201A13Rik	2.20497	6.45794e-07	RIKEN cDNA 2610201A13 gene
72027	Slc39a4	2.20438	9.00334e-07	solute carrier family 39 (zinc transporter), member 4
78798	Eml4	2.20391	4.13624e-07	echinoderm microtubule associated protein like 4
77822	Ube4bos1	2.20373	3.20799e-06	ubiquitination factor E4B, opposite strand 1
58180	Hic2	2.20181	4.52973e-06	hypermethylated in cancer 2
276829	Smtnl2	2.20151	8.42998e-06	smoothelin-like 2
14457	Gas7	2.20081	0.000137292	growth arrest specific 7
19118	Prm1	2.19798	3.39409e-07	protamine 1
17279	Melk	2.19773	3.0763e-07	maternal embryonic leucine zipper kinase
22596	Xrcc5	2.1932	5.24223e-07	X-ray repair complementing defective repair in Chinese hamster cells 5
67426	Adck3	2.18978	7.12213e-06	aarF domain containing kinase 3
69812	Abhd11os	2.1894	1.00516e-05	abhydrolase domain containing 11, opposite strand
19712	Rest	2.18824	9.23756e-07	RE1-silencing transcription factor
74666	4930432K21Rik	2.18759	6.83256e-06	RIKEN cDNA 4930432K21 gene
59014	Rrs1	2.18748	2.70013e-07	RRS1 ribosome biogenesis regulator homolog (S. cerevisiae)
15894	Icam1	2.18629	9.86193e-06	intercellular adhesion molecule 1
56717	Mtor	2.18628	5.59855e-07	mechanistic target of rapamycin (serine/threonine kinase)
68172	Rpl39l	2.18567	3.7434e-07	ribosomal protein L39-like
68980	Wdr53	2.18498	1.13466e-06	WD repeat domain 53
433470	AA467197	2.18281	0.000566494	expressed sequence AA467197
225896	Ubxn1	2.18261	2.22173e-07	UBX domain protein 1
66233	Dmap1	2.17919	2.41e-07	DNA methyltransferase 1-associated protein 1
24066	Spry4	2.17869	2.17228e-06	sprouty homolog 4 (Drosophila)
52902	D10Bwg1070e	2.17602	1.48406e-06	DNA segment, Chr 10, Brigham & Women's Genetics 1070 expressed
171463	Il17rd	2.1759	7.77835e-07	interleukin 17 receptor D
56524	Mpp6	2.17501	2.87361e-07	membrane protein, palmitoylated 6 (MAGUK p55 subfamily member 6)
72140	Cep89	2.1738	1.44126e-06	centrosomal protein 89
218850	Fam208a	2.17351	7.032e-07	family with sequence similarity 208, member A
107305	Vps37c	2.17218	6.50377e-07	vacuolar protein sorting 37C (yeast)
218210	Nup153	2.17045	1.41365e-06	nucleoporin 153
71735	Lrwd1	2.16709	7.98935e-07	leucine-rich repeats and WD repeat domain containing 1
18025	Nfe2l3	2.16681	0.000143209	nuclear factor, erythroid derived 2, like 3
75426	Igfbpl1	2.16628	3.9451e-05	insulin-like growth factor binding protein-like 1
399568	BC052040	2.16583	3.98282e-07	cDNA sequence BC052040
228019	Mettl8	2.16433	2.1119e-05	methyltransferase like 8
72278	Ccpg1	2.16427	5.12077e-07	cell cycle progression 1
20466	Sin3a	2.16375	6.38526e-07	transcriptional regulator, SIN3A (yeast)
67733	Itgb3bp	2.16339	2.11258e-06	integrin beta 3 binding protein (beta3-endonexin)
18074	Nid2	2.16302	8.97858e-07	nidogen 2
13048	Cux2	2.16186	4.15193e-07	cut-like homeobox 2
70024	Mcm10	2.16158	4.13624e-07	minichromosome maintenance deficient 10 (S. cerevisiae)
217995	Heatr1	2.16132	3.84139e-07	HEAT repeat containing 1
100042533	Gm11578	2.16094	6.27097e-05	predicted gene 11578
67922	Fam32a	2.16079	5.887e-07	family with sequence similarity 32, member A
68612	Ube2c	2.16047	3.70687e-07	ubiquitin-conjugating enzyme E2C
71876	Cenpu	2.15964	1.2681e-06	centromere protein U
21405	Hnf1a	2.15906	9.77606e-06	HNF1 homeobox A
211134	Lzts1	2.15831	9.25963e-06	leucine zipper, putative tumor suppressor 1
105239	Rnf44	2.15815	2.60793e-07	ring finger protein 44
94223	Dgcr8	2.15772	1.15721e-06	DiGeorge syndrome critical region gene 8
226409	Zranb3	2.15575	1.18957e-05	zinc finger, RAN-binding domain containing 3
21957	Tnnt3	2.15435	1.52817e-06	troponin T3, skeletal, fast
214254	LOC105242521	2.15278	2.06161e-06	probable 8-oxo-dGTP diphosphatase NUDT15
56711	Plag1	2.15164	5.0033e-05	pleiomorphic adenoma gene 1
22172	Tyms-ps	2.15127	6.90949e-05	thymidylate synthase, pseudogene
20713	Serpini1	2.14873	3.1091e-05	serine (or cysteine) peptidase inhibitor, clade I, member 1
320145	Sp8	2.1483	1.04291e-05	trans-acting transcription factor 8
208366	Rpp40	2.1471	3.47283e-06	ribonuclease P 40 subunit
27993	Imp4	2.14431	8.97732e-07	IMP4, U3 small nucleolar ribonucleoprotein, homolog (yeast)
215627	Zbtb8b	2.14386	4.95694e-06	zinc finger and BTB domain containing 8b
76522	Lsm8	2.1436	2.56061e-07	LSM8 homolog, U6 small nuclear RNA associated (S. cerevisiae)
20016	Polr1c	2.14338	3.44603e-07	polymerase (RNA) I polypeptide C
270163	Myo9a	2.14319	5.71528e-06	myosin IXa
69847	Wnk4	2.14283	3.15336e-06	WNK lysine deficient protein kinase 4
13824	Epb41l4a	2.1422	1.17605e-06	erythrocyte membrane protein band 4.1 like 4a
16969	Zbtb7a	2.14177	3.69594e-06	zinc finger and BTB domain containing 7a
29808	Mga	2.14123	3.48275e-07	MAX gene associated
242914	Gm4961	2.14056	3.30555e-06	kinesin superfamily protein 2C pseudogene
22290	Uty	2.14029	0.0002122	ubiquitously transcribed tetratricopeptide repeat gene, Y chromosome
140580	Elmo1	2.13865	2.99878e-06	engulfment and cell motility 1
58523	Elp2	2.13772	2.52455e-07	elongator acetyltransferase complex subunit 2
14472	Gbx2	2.13745	2.23068e-05	gastrulation brain homeobox 2
57441	Gmnn	2.13732	1.0409e-06	geminin
60532	Wtap	2.13603	4.28435e-07	Wilms tumour 1-associating protein
69577	Fastkd3	2.13593	2.72181e-07	FAST kinase domains 3
627214	Fam196a	2.13432	8.42933e-05	family with sequence similarity 196, member A
319582	6430573F11Rik	2.1339	5.6406e-06	RIKEN cDNA 6430573F11 gene
75717	Cul5	2.13313	2.55288e-07	cullin 5
20823	Ssb	2.13099	4.63047e-07	Sjogren syndrome antigen B
224903	Safb	2.13088	4.44887e-07	scaffold attachment factor B
671878	Gm14680	2.13021	1.11777e-06	spermine synthase, pseudogene
226419	Dyrk3	2.12864	3.92359e-05	dual-specificity tyrosine-(Y)-phosphorylation regulated kinase 3
66310	Dpy30	2.1285	7.09188e-07	dpy-30 homolog (C. elegans)
67772	Chd8	2.12808	3.71114e-07	chromodomain helicase DNA binding protein 8
217716	Mlh3	2.12682	1.15406e-06	mutL homolog 3 (E coli)
71336	Rbks	2.12467	2.68158e-06	ribokinase
225655	Slmo1	2.12448	2.16214e-06	slowmo homolog 1 (Drosophila)
211896	Depdc7	2.12323	2.08148e-05	DEP domain containing 7
102639192	Gm35558	2.12289	1.23531e-05	predicted gene, 35558
212153	Ccdc191	2.12156	2.77149e-06	coiled-coil domain containing 191
102334	Ankrd10	2.12124	2.75025e-06	ankyrin repeat domain 10
56275	Rbm14	2.11959	7.11986e-07	RNA binding motif protein 14
381305	Rc3h1	2.11837	1.83294e-06	RING CCCH (C3H) domains 1
387524	Znrf2	2.11542	5.13733e-07	zinc and ring finger 2
19024	Ppfibp2	2.11247	4.45049e-06	PTPRF interacting protein, binding protein 2 (liprin beta 2)
110382	C8b	2.11162	3.7244e-05	complement component 8, beta polypeptide
74120	Zfp263	2.11115	7.45977e-07	zinc finger protein 263
18563	Pcx	2.11099	5.96419e-06	pyruvate carboxylase
78244	Dnajc21	2.11092	5.57451e-07	DnaJ (Hsp40) homolog, subfamily C, member 21
14228	Fkbp4	2.11015	8.18665e-07	FK506 binding protein 4
77632	Pramef12	2.1092	1.81026e-06	PRAME family member 12
77271	9430024F10Rik	2.10865	1.728e-06	RIKEN cDNA 9430024F10 gene
73338	Itpripl1	2.10727	4.60087e-06	inositol 1,4,5-triphosphate receptor interacting protein-like 1
97159	A430005L14Rik	2.10683	6.92656e-07	RIKEN cDNA A430005L14 gene
226075	Glis3	2.10637	2.73539e-06	GLIS family zinc finger 3
69912	Nup43	2.10301	3.8726e-07	nucleoporin 43
106337	AU022434	2.10258	6.25575e-06	expressed sequence AU022434
74528	Mgme1	2.10253	1.61539e-06	mitochondrial genome maintainance exonuclease 1
217340	Rnf157	2.10148	4.52596e-07	ring finger protein 157
21915	Dtymk	2.10137	3.24173e-07	deoxythymidylate kinase
233405	Vps33b	2.10079	2.54195e-06	vacuolar protein sorting 33B (yeast)
13548	Dyrk1a	2.09873	4.85156e-07	dual-specificity tyrosine-(Y)-phosphorylation regulated kinase 1a
76167	Snrnp35	2.09772	6.21959e-07	small nuclear ribonucleoprotein 35 (U11/U12)
66743	Rnf220	2.09699	6.04597e-07	ring finger protein 220
380684	Nefh	2.09592	9.09258e-05	neurofilament, heavy polypeptide
218832	Polr3a	2.09213	1.17874e-06	polymerase (RNA) III (DNA directed) polypeptide A
226539	Dars2	2.09211	3.52434e-07	aspartyl-tRNA synthetase 2 (mitochondrial)
54338	Slc23a2	2.09132	4.75172e-07	solute carrier family 23 (nucleobase transporters), member 2
77783	A930008B05Rik	2.0909	4.87687e-07	RIKEN cDNA A930008B05 gene
68723	Hrnr	2.08843	0.00655199	hornerin
76263	Gstk1	2.08805	4.75794e-06	glutathione S-transferase kappa 1
23829	C1ql1	2.08661	4.97126e-06	complement component 1, q subcomponent-like 1
67851	1700021F05Rik	2.08596	9.05863e-07	RIKEN cDNA 1700021F05 gene
72195	Supt7l	2.0855	3.12384e-07	suppressor of Ty 7-like
66817	Tmem170	2.08441	4.62507e-05	transmembrane protein 170
80893	Tmprss5	2.0823	3.0763e-07	transmembrane protease, serine 5 (spinesin)
12724	Clcn2	2.08198	1.10145e-05	chloride channel, voltage-sensitive 2
76479	Smndc1	2.08136	3.47156e-07	survival motor neuron domain containing 1
52504	Cenpo	2.08043	1.03956e-06	centromere protein O
66332	1700018B24Rik	2.07939	0.000123478	enhancer of rudimentary homolog pseudogene
21429	Ubtf	2.07892	2.94764e-07	upstream binding transcription factor, RNA polymerase I
380855	Rsl1	2.07792	3.15562e-06	regulator of sex limited protein 1
13361	Dhfr	2.0779	4.25431e-06	dihydrofolate reductase
109136	Mmaa	2.07774	1.10534e-06	methylmalonic aciduria (cobalamin deficiency) type A
22367	Vrk1	2.07722	2.85428e-07	vaccinia related kinase 1
225995	D030056L22Rik	2.07665	1.45748e-06	RIKEN cDNA D030056L22 gene
223669	Zfp7	2.07486	9.32004e-07	zinc finger protein 7
231003	Klhl17	2.07259	3.48275e-07	kelch-like 17
56216	Stx1b	2.07245	0.000111472	syntaxin 1B
74769	Pik3cb	2.0715	6.79251e-06	phosphatidylinositol 3-kinase, catalytic, beta polypeptide
208628	Kntc1	2.07145	7.7184e-07	kinetochore associated 1
68563	Dpm3	2.07117	1.93381e-05	dolichyl-phosphate mannosyltransferase polypeptide 3
22768	Zfy2	2.07076	1.20232e-06	zinc finger protein 2, Y-linked
14163	Fgd1	2.07043	3.34711e-06	FYVE, RhoGEF and PH domain containing 1
23863	Dand5	2.07042	3.15336e-06	DAN domain family, member 5
67145	Tomm34	2.07038	3.71362e-07	translocase of outer mitochondrial membrane 34
211378	6720489N17Rik	2.06943	6.22598e-06	RIKEN cDNA 6720489N17 gene
66824	Pycard	2.06941	8.8387e-07	PYD and CARD domain containing
109229	Fam118b	2.06927	1.08352e-06	family with sequence similarity 118, member B
215819	Nhsl1	2.06913	5.30837e-07	NHS-like 1
56321	Aatf	2.0677	2.12842e-06	apoptosis antagonizing transcription factor
77106	Tmem181a	2.06634	4.52019e-07	transmembrane protein 181A
66531	Cmc2	2.06589	3.48275e-07	COX assembly mitochondrial protein 2
68162	A930003A15Rik	2.06577	9.02046e-06	RIKEN cDNA A930003A15 gene
73680	Zbtb8a	2.0651	1.22383e-06	zinc finger and BTB domain containing 8a
546071	Mast3	2.06509	1.67167e-06	microtubule associated serine/threonine kinase 3
99805	AU021871	2.06441	5.98235e-05	expressed sequence AU021871
26458	Slc27a2	2.06312	6.05257e-05	solute carrier family 27 (fatty acid transporter), member 2
74464	Zswim5	2.06245	9.85759e-05	zinc finger SWIM-type containing 5
102639888	LOC102639888	2.06214	1.30009e-05	uncharacterized LOC102639888
67153	Rnaseh2b	2.06105	5.05601e-07	ribonuclease H2, subunit B
108169050	Usp46os2	2.05966	5.04668e-06	ubiquitin specific peptidase 46, opposite strand 2
12224	Klf5	2.05866	4.89586e-07	Kruppel-like factor 5
238024	Fn3krp	2.05841	0.000168174	fructosamine 3 kinase related protein
70427	Mier2	2.05729	5.28573e-06	mesoderm induction early response 1, family member 2
68265	Iqcf3	2.05652	7.76524e-07	IQ motif containing F3
108153	Adamts7	2.05558	4.34955e-05	a disintegrin-like and metallopeptidase (reprolysin type) with thrombospondin type 1 motif, 7
68058	Chd1l	2.05546	5.81839e-07	chromodomain helicase DNA binding protein 1-like
269003	Sap130	2.05477	7.45641e-07	Sin3A associated protein
244713	Zfp317	2.05446	8.5545e-07	zinc finger protein 317
14375	Xrcc6	2.05415	9.64404e-07	X-ray repair complementing defective repair in Chinese hamster cells 6
66622	Ubr7	2.05401	4.34888e-07	ubiquitin protein ligase E3 component n-recognin 7 (putative)
20474	Six4	2.05281	1.0409e-06	sine oculis-related homeobox 4
100379611	Gm11767	2.05197	2.50581e-05	predicted gene 11767
434179	Gm5595	2.05038	0.000172497	predicted gene 5595
23954	Nek3	2.04992	9.37849e-07	NIMA (never in mitosis gene a)-related expressed kinase 3
70799	Cep192	2.04937	4.48618e-07	centrosomal protein 192
224273	Crybg3	2.048	6.21959e-07	beta-gamma crystallin domain containing 3
16554	Kif13b	2.04777	1.40684e-05	kinesin family member 13B
432879	Kbtbd6	2.04683	1.21704e-05	kelch repeat and BTB (POZ) domain containing 6
227695	D2Wsu81e	2.04601	3.91136e-07	DNA segment, Chr 2, Wayne State University 81, expressed
20341	Selenbp1	2.0451	2.60293e-06	selenium binding protein 1
75828	Hormad2	2.04432	4.77921e-07	HORMA domain containing 2
14172	Fgf18	2.04336	2.78541e-05	fibroblast growth factor 18
268491	Meioc	2.04243	0.00241247	meiosis specific with coiled-coil domain
14463	Gata4	2.04144	1.07587e-05	GATA binding protein 4
100503572	Bbip1	2.04126	2.70948e-06	BBSome interacting protein 1
105245607	Gm41038	2.04069	3.22474e-06	predicted gene, 41038
81006	Gpr63	2.04055	1.65781e-05	G protein-coupled receptor 63
17288	Mep1b	2.03947	3.98604e-05	meprin 1 beta
50754	Fbxw7	2.03883	1.52847e-06	F-box and WD-40 domain protein 7
110749	Chaf1b	2.03848	4.68935e-06	chromatin assembly factor 1, subunit B (p60)
382252	A830080D01Rik	2.03805	4.65179e-07	RIKEN cDNA A830080D01 gene
69305	Dcps	2.03754	1.0688e-06	decapping enzyme, scavenger
76020	5830409B07Rik	2.03726	3.82539e-06	RIKEN cDNA 5830409B07 gene
66264	Ccdc28b	2.03726	1.16074e-06	coiled coil domain containing 28B
76459	Car12	2.03716	5.01029e-05	carbonic anyhydrase 12
13660	Ehd1	2.03708	3.77442e-07	EH-domain containing 1
207818	Smagp	2.03702	7.96505e-05	small cell adhesion glycoprotein
57815	Spata5	2.03659	1.03282e-06	spermatogenesis associated 5
66916	Ndufb7	2.03658	9.76467e-07	NADH dehydrogenase (ubiquinone) 1 beta subcomplex, 7
72351	Ptar1	2.03581	2.28129e-06	protein prenyltransferase alpha subunit repeat containing 1
55988	Snx12	2.03532	5.35713e-07	sorting nexin 12
104732	4930427A07Rik	2.03436	9.11327e-07	RIKEN cDNA 4930427A07 gene
217325	Llgl2	2.03436	1.63242e-06	lethal giant larvae homolog 2 (Drosophila)
433003	Gm5481	2.03416	2.08823e-05	predicted gene 5481
102642664	LOC102642664	2.03369	2.81681e-06	uncharacterized LOC102642664
67037	Pmf1	2.03364	1.06882e-06	polyamine-modulated factor 1
26415	Mapk13	2.03314	8.9247e-06	mitogen-activated protein kinase 13
108671	Dnajc9	2.03168	6.22495e-07	DnaJ (Hsp40) homolog, subfamily C, member 9
76130	Las1l	2.03133	7.26252e-07	LAS1-like (S. cerevisiae)
100504361	Gm14230	2.03067	5.82879e-07	predicted gene 14230
17220	Mcm7	2.03047	3.88483e-07	minichromosome maintenance deficient 7 (S. cerevisiae)
67333	Stk35	2.02904	5.02964e-06	serine/threonine kinase 35
69893	Coa7	2.02721	3.15336e-06	cytochrome c oxidase assembly factor 7
72106	Jmjd8	2.02613	2.50197e-06	jumonji domain containing 8
214133	Tet2	2.02611	0.000117249	tet methylcytosine dioxygenase 2
19267	Ptpre	2.0257	9.04368e-06	protein tyrosine phosphatase, receptor type, E
14755	Pigq	2.02372	7.17209e-07	phosphatidylinositol glycan anchor biosynthesis, class Q
102391	AA408954	2.02308	2.5338e-05	expressed sequence AA408954
215512	Fam117a	2.02223	1.58387e-06	family with sequence similarity 117, member A
216233	Socs2	2.02199	3.6057e-07	suppressor of cytokine signaling 2
12841	Col9a3	2.02075	0.00255114	collagen, type IX, alpha 3
26941	Slc9a3r1	2.02054	1.64936e-06	solute carrier family 9 (sodium/hydrogen exchanger), member 3 regulator 1
235604	Camkv	2.01966	1.70546e-06	CaM kinase-like vesicle-associated
109299	C330006A16Rik	2.01707	1.30767e-06	RIKEN cDNA C330006A16 gene
14824	Grn	2.01697	3.29008e-07	granulin
60525	Acss2	2.01583	3.70387e-05	acyl-CoA synthetase short-chain family member 2
215707	Ccdc92	2.01562	5.3409e-07	coiled-coil domain containing 92
213948	Atg9b	2.01506	2.039e-06	autophagy related 9B
214572	Prmt7	2.01482	1.39889e-06	protein arginine N-methyltransferase 7
54525	Syt7	2.01387	1.94686e-05	synaptotagmin VII
75406	Ndufs7	2.01316	5.38209e-07	NADH dehydrogenase (ubiquinone) Fe-S protein 7
56310	Gps2	2.01277	1.15336e-06	G protein pathway suppressor 2
212190	Ubxn10	2.01051	1.25485e-05	UBX domain protein 10
50769	Atp8a2	2.01036	1.18615e-06	ATPase, aminophospholipid transporter-like, class I, type 8A, member 2
103080	Septin10	2.00794	3.53767e-06	septin 10
434204	Whamm	2.0066	8.02521e-07	WAS protein homolog associated with actin, golgi membranes and microtubules
56196	Tdp2	2.00541	2.08451e-06	tyrosyl-DNA phosphodiesterase 2
72180	Zfp661	2.00413	6.59763e-06	zinc finger protein 661
18226	Nup62	2.0041	3.156e-07	nucleoporin 62
14359	Fxr1	2.00367	6.81354e-07	fragile X mental retardation gene 1, autosomal homolog
381337	Fam178b	2.00221	2.09028e-05	family with sequence similarity 178, member B
26972	Spo11	2.00199	0.000704851	SPO11 meiotic protein covalently bound to DSB
207683	Igsf11	2.00184	0.000193931	immunoglobulin superfamily, member 11
13590	Lefty1	2.00126	5.67052e-06	left right determination factor 1
98952	Fam102a	1.99843	5.58218e-07	family with sequence similarity 102, member A
71313	Fsip1	1.998	0.000265826	fibrous sheath-interacting protein 1
67561	Wdr48	1.99747	7.88126e-07	WD repeat domain 48
104871	Spata7	1.99674	1.98566e-06	spermatogenesis associated 7
52116	D8Ertd317e	1.99654	0.000461548	DNA segment, Chr 8, ERATO Doi 317, expressed
103086	AA409749	1.9958	4.49881e-05	expressed sequence AA409749
17454	Mov10	1.99569	2.06749e-06	Moloney leukemia virus 10
22171	Tyms	1.99505	5.80153e-07	thymidylate synthase
241062	Pgap1	1.99478	2.35769e-06	post-GPI attachment to proteins 1
66797	Cntnap2	1.99443	6.97843e-06	contactin associated protein-like 2
213582	Map9	1.9942	4.92417e-06	microtubule-associated protein 9
20733	Spint2	1.99354	1.68756e-06	serine protease inhibitor, Kunitz type 2
72568	Lin9	1.99317	6.71126e-05	lin-9 homolog (C. elegans)
80886	Senp3	1.99169	3.36821e-07	SUMO/sentrin specific peptidase 3
332359	Tigd3	1.99129	4.97853e-06	tigger transposable element derived 3
268934	Grm4	1.99044	1.52723e-06	glutamate receptor, metabotropic 4
69487	Ndufaf5	1.98926	4.32548e-07	NADH dehydrogenase (ubiquinone) complex I, assembly factor 5
108062	Cstf2	1.98875	9.12198e-07	cleavage stimulation factor, 3' pre-RNA subunit 2
16973	Lrp5	1.98862	1.62573e-05	low density lipoprotein receptor-related protein 5
20849	Stat4	1.98829	0.00243544	signal transducer and activator of transcription 4
102540	AI480624	1.988	2.81548e-06	expressed sequence AI480624
105171	Arrdc3	1.98676	2.29733e-06	arrestin domain containing 3
320558	Sycp2	1.98542	0.00070007	synaptonemal complex protein 2
59095	Fxyd6	1.98486	1.35164e-06	FXYD domain-containing ion transport regulator 6
56226	Espn	1.98361	5.56718e-06	espin
207704	Gtpbp10	1.98333	3.33689e-06	GTP-binding protein 10 (putative)
230822	Ncmap	1.98242	3.71088e-05	noncompact myelin associated protein
211499	Tmem87a	1.98123	8.35042e-07	transmembrane protein 87A
19395	Rasgrp2	1.9812	1.57877e-05	RAS, guanyl releasing protein 2
12759	Clu	1.97882	0.00177488	clusterin
67708	Pcnxl4	1.97786	3.62284e-06	pecanex-like 4 (Drosophila)
225876	Kdm2a	1.97734	4.38878e-07	lysine (K)-specific demethylase 2A
74196	Ttc27	1.97708	1.32108e-06	tetratricopeptide repeat domain 27
67141	Fbxo5	1.97702	4.49691e-07	F-box protein 5
231070	Insig1	1.97613	2.78548e-06	insulin induced gene 1
67270	Mrpl42	1.97338	4.34663e-07	mitochondrial ribosomal protein L42
232670	Tspan33	1.97293	1.1473e-05	tetraspanin 33
445007	Nup85	1.97189	1.83291e-06	nucleoporin 85
19365	Rad52	1.9718	1.31084e-06	RAD52 homolog (S. cerevisiae)
18725	Pira2	1.97117	1.32584e-05	paired-Ig-like receptor A2
381410	Zfp408	1.97076	4.94334e-06	zinc finger protein 408
30044	Opn4	1.97072	5.90741e-05	opsin 4 (melanopsin)
21884	Fabp9	1.96877	0.000216744	fatty acid binding protein 9, testis
30050	Fbxw2	1.96868	1.94253e-06	F-box and WD-40 domain protein 2
57028	Pdxp	1.9669	8.46413e-07	pyridoxal (pyridoxine, vitamin B6) phosphatase
381695	N4bp2l2	1.96683	4.06589e-05	NEDD4 binding protein 2-like 2
67095	Trak1	1.96673	1.04359e-06	trafficking protein, kinesin binding 1
64050	Yeats4	1.96657	4.89318e-07	YEATS domain containing 4
11792	Apex1	1.96646	6.07395e-07	apurinic/apyrimidinic endonuclease 1
20532	Slc3a1	1.96633	2.48178e-06	solute carrier family 3, member 1
14198	Fhit	1.96379	8.15286e-06	fragile histidine triad gene
13006	Smc3	1.96279	5.28615e-07	structural maintenance of chromosomes 3
69499	Tsr2	1.96153	1.15155e-06	TSR2 20S rRNA accumulation
68080	Gpn3	1.95511	3.64301e-07	GPN-loop GTPase 3
70956	Tex19.2	1.9542	9.86488e-07	testis expressed gene 19.2
69962	Mettl18	1.95324	5.5521e-07	methyltransferase like 18
239839	Ccdc14	1.95231	5.20666e-06	coiled-coil domain containing 14
68202	Ndufa5	1.95135	3.32857e-06	NADH dehydrogenase (ubiquinone) 1 alpha subcomplex, 5
50905	Il17rb	1.95132	1.50304e-06	interleukin 17 receptor B
77547	8030498B09Rik	1.95114	1.08173e-06	RIKEN cDNA 8030498B09 gene
101498	AI194348	1.95105	0.00016314	expressed sequence AI194348
240613	9930021J03Rik	1.94885	5.98896e-07	RIKEN cDNA 9930021J03 gene
74419	Tktl2	1.94861	1.66104e-05	transketolase-like 2
106298	Rrn3	1.94858	5.64466e-06	RRN3 RNA polymerase I transcription factor homolog (yeast)
109242	Kif24	1.94843	1.41353e-05	kinesin family member 24
12034	Phb2	1.94769	1.23147e-06	prohibitin 2
23856	Dido1	1.9471	8.05854e-07	death inducer-obliterator 1
230801	Pigv	1.94674	9.69608e-06	phosphatidylinositol glycan anchor biosynthesis, class V
338363	Tmem241	1.94572	1.60977e-06	transmembrane protein 241
12648	Chd1	1.94507	7.77219e-07	chromodomain helicase DNA binding protein 1
66442	Spc25	1.94397	2.01075e-06	SPC25, NDC80 kinetochore complex component, homolog (S. cerevisiae)
14629	Gclc	1.94232	8.79732e-07	glutamate-cysteine ligase, catalytic subunit
56739	Rec8	1.94219	0.000159805	REC8 meiotic recombination protein
74470	Cep72	1.94135	1.06174e-05	centrosomal protein 72
69263	Rfc3	1.94112	1.34206e-06	replication factor C (activator 1) 3
208768	Sde2	1.94102	1.39153e-06	SDE2 telomere maintenance homolog (S. pombe)
67866	Wfdc1	1.94072	1.65902e-05	WAP four-disulfide core domain 1
212880	Ddx46	1.94069	6.21569e-07	DEAD (Asp-Glu-Ala-Asp) box polypeptide 46
102991	AU022751	1.94041	0.00128119	expressed sequence AU022751
432999	A930007A09Rik	1.94014	3.74439e-06	RIKEN cDNA A930007A09 gene
69291	1700001L05Rik	1.93786	3.99509e-06	RIKEN cDNA 1700001L05 gene
56503	Ankrd49	1.93612	9.05863e-07	ankyrin repeat domain 49
55989	Nop58	1.93233	4.60876e-07	NOP58 ribonucleoprotein
71275	Noxred1	1.93209	1.72197e-05	NADP+ dependent oxidoreductase domain containing 1
109065	Dnaaf2	1.93142	3.19142e-06	dynein, axonemal assembly factor 2
18221	Nudc	1.9305	4.86099e-07	nuclear distribution gene C homolog (Aspergillus)
332221	Zscan10	1.93025	4.26288e-05	zinc finger and SCAN domain containing 10
66897	Naa16	1.92974	6.41417e-07	N(alpha)-acetyltransferase 16, NatA auxiliary subunit
67285	Cwc27	1.92969	7.34228e-06	CWC27 spliceosome-associated protein homolog (S. cerevisiae)
20668	Sox13	1.92963	8.62072e-06	SRY (sex determining region Y)-box 13
27368	Tbl2	1.9294	7.62115e-07	transducin (beta)-like 2
76974	Urah	1.92937	0.000273505	urate (5-hydroxyiso-) hydrolase
233335	Synm	1.92905	3.3312e-05	synemin, intermediate filament protein
57905	Isy1	1.92717	1.0531e-06	ISY1 splicing factor homolog (S. cerevisiae)
234130	Dkk4	1.92656	4.32358e-05	dickkopf homolog 4 (Xenopus laevis)
234396	Ankle1	1.9264	2.57491e-06	ankyrin repeat and LEM domain containing 1
320771	C030040A22Rik	1.9257	0.00186327	RIKEN cDNA C030040A22 gene
381293	Kif14	1.92565	2.54487e-05	kinesin family member 14
68240	Rpa3	1.92558	1.53516e-06	replication protein A3
244891	Scaper	1.92554	1.09938e-05	S phase cyclin A-associated protein in the ER
72657	2700094K13Rik	1.92534	3.75304e-07	RIKEN cDNA 2700094K13 gene
20655	Sod1	1.92404	1.30806e-06	superoxide dismutase 1, soluble
77945	Rpgrip1	1.92396	3.88574e-07	retinitis pigmentosa GTPase regulator interacting protein 1
15388	Hnrnpl	1.92393	2.13442e-06	heterogeneous nuclear ribonucleoprotein L
14806	Grik2	1.92274	7.72104e-07	glutamate receptor, ionotropic, kainate 2 (beta 2)
217721	Mfsd7c	1.92265	2.20812e-05	major facilitator superfamily domain containing 7C
68603	Pmvk	1.92249	1.19423e-06	phosphomevalonate kinase
226089	Ric1	1.92153	3.66329e-06	RAB6A GEF complex partner 1
192198	Lrrc4	1.92118	8.96758e-06	leucine rich repeat containing 4
170676	Peg10	1.92104	0.000680196	paternally expressed 10
102635685	Gm32960	1.92082	2.87994e-05	predicted gene, 32960
97389	C80893	1.91959	1.22528e-06	expressed sequence C80893
20492	Slbp	1.9164	7.21052e-07	stem-loop binding protein
104923	Adi1	1.91494	9.62811e-07	acireductone dioxygenase 1
70284	2310040G07Rik	1.91455	5.6364e-06	RIKEN cDNA 2310040G07 gene
105522	Ankrd28	1.91416	2.70286e-06	ankyrin repeat domain 28
234373	Sugp2	1.91409	6.36144e-06	SURP and G patch domain containing 2
83602	Gtf2a1	1.9131	1.03339e-06	general transcription factor II A, 1
66468	Ska1	1.91137	3.62626e-06	spindle and kinetochore associated complex subunit 1
100043674	Gm9840	1.90752	4.83229e-07	ring-box 1, pseudogene
21357	Tarbp2	1.90613	1.88436e-06	TAR (HIV) RNA binding protein 2
75273	Pelp1	1.90484	9.12198e-07	proline, glutamic acid and leucine rich protein 1
78912	Sp2	1.9046	0.00068175	Sp2 transcription factor
320162	Cep95	1.90437	8.2779e-06	centrosomal protein 95
57785	Rangrf	1.90383	2.31366e-06	RAN guanine nucleotide release factor
17957	Napb	1.90272	5.68244e-06	N-ethylmaleimide sensitive fusion protein attachment protein beta
244141	Nars2	1.90239	1.728e-06	asparaginyl-tRNA synthetase 2 (mitochondrial)(putative)
107029	Me2	1.90141	9.34473e-07	malic enzyme 2, NAD(+)-dependent, mitochondrial
66011	Ranbp17	1.89991	3.05996e-06	RAN binding protein 17
227094	Tmem194b	1.89856	1.13853e-05	transmembrane protein 194B
72016	1600002H07Rik	1.89776	2.36401e-06	RIKEN cDNA 1600002H07 gene
72503	2610507B11Rik	1.89714	6.85521e-07	RIKEN cDNA 2610507B11 gene
320209	Ddx11	1.89672	1.42266e-05	DEAD/H (Asp-Glu-Ala-Asp/His) box helicase 11
56190	Rbm38	1.89545	1.00653e-06	RNA binding motif protein 38
64898	Lpin2	1.89527	1.49303e-05	lipin 2
15466	Hrh2	1.8951	4.67547e-05	histamine receptor H2
67223	Rrp15	1.89211	9.77362e-07	ribosomal RNA processing 15 homolog (S. cerevisiae)
68262	Agpat4	1.89195	1.57255e-06	1-acylglycerol-3-phosphate O-acyltransferase 4 (lysophosphatidic acid acyltransferase, delta)
78600	Pde6h	1.89123	1.50177e-06	phosphodiesterase 6H, cGMP-specific, cone, gamma
50876	Tmod2	1.8907	0.000123539	tropomodulin 2
76311	1110019D14Rik	1.8885	1.46075e-06	RIKEN cDNA 1110019D14 gene
12236	Bub1b	1.88726	1.38529e-06	budding uninhibited by benzimidazoles 1 homolog, beta (S. cerevisiae)
17173	Ascl2	1.88601	1.32111e-05	achaete-scute complex homolog 2 (Drosophila)
319627	A630035D09Rik	1.88525	1.94438e-05	RIKEN cDNA A630035D09 gene
12319	Car8	1.88439	0.000103187	carbonic anhydrase 8
230770	Tmem39b	1.88392	3.49383e-06	transmembrane protein 39b
66412	Arrdc4	1.88372	1.01907e-05	arrestin domain containing 4
16765	Stmn1	1.8825	1.65351e-06	stathmin 1
11907	Ate1	1.88224	2.85807e-06	arginyltransferase 1
228005	Ppig	1.88196	1.67817e-06	peptidyl-prolyl isomerase G (cyclophilin G)
74012	Rap2b	1.88058	4.1764e-06	RAP2B, member of RAS oncogene family
18769	Pkig	1.88019	4.6427e-06	protein kinase inhibitor, gamma
94061	Mrpl1	1.8787	1.26665e-06	mitochondrial ribosomal protein L1
56505	Ruvbl1	1.87681	2.01075e-06	RuvB-like protein 1
108150	Galnt7	1.87608	6.6155e-06	UDP-N-acetyl-alpha-D-galactosamine: polypeptide N-acetylgalactosaminyltransferase 7
68183	Bcas2	1.87579	7.05055e-07	breast carcinoma amplified sequence 2
74069	Serpina3a	1.87578	0.00120858	serine (or cysteine) peptidase inhibitor, clade A, member 3A
219114	Ska3	1.87551	2.16736e-06	spindle and kinetochore associated complex subunit 3
69306	Efcab9	1.87543	6.42636e-06	EF-hand calcium binding domain 9
22348	Slc32a1	1.87469	9.84388e-06	solute carrier family 32 (GABA vesicular transporter), member 1
72170	Chchd4	1.87408	1.34206e-06	coiled-coil-helix-coiled-coil-helix domain containing 4
320595	Phf8	1.87311	7.03147e-06	PHD finger protein 8
14389	Gab2	1.87286	8.33732e-06	growth factor receptor bound protein 2-associated protein 2
78748	Rassf10	1.87177	3.99711e-06	Ras association (RalGDS/AF-6) domain family (N-terminal) member 10
319188	Hist1h2bp	1.87171	8.70548e-05	histone cluster 1, H2bp
12752	Cln3	1.8715	4.61948e-06	ceroid lipofuscinosis, neuronal 3, juvenile (Batten, Spielmeyer-Vogt disease)
191578	Helq	1.87133	6.96722e-07	helicase, POLQ-like
234776	Atmin	1.87083	2.58215e-06	ATM interactor
56531	Ylpm1	1.8702	2.12426e-06	YLP motif containing 1
77036	1700109H08Rik	1.86924	6.7204e-06	RIKEN cDNA 1700109H08 gene
12217	Bsn	1.86673	3.63672e-06	bassoon
20501	Slc16a1	1.86658	1.84542e-06	solute carrier family 16 (monocarboxylic acid transporters), member 1
73828	Dcaf4	1.86523	5.83647e-07	DDB1 and CUL4 associated factor 4
15109	Hal	1.865	3.23102e-05	histidine ammonia lyase
17218	Mcm5	1.86384	2.68709e-06	minichromosome maintenance deficient 5, cell division cycle 46 (S. cerevisiae)
108853	Mtrf1l	1.86371	7.37564e-06	mitochondrial translational release factor 1-like
270156	AU019823	1.86362	7.1926e-05	expressed sequence AU019823
399101	Snhg3	1.86281	1.76207e-06	small nucleolar RNA host gene 3
64453	Zfp280b	1.8622	1.19231e-06	zinc finger protein 280B
67417	Ears2	1.86145	2.11258e-06	glutamyl-tRNA synthetase 2 (mitochondrial)(putative)
214627	Papd5	1.86089	6.90316e-07	PAP associated domain containing 5
14652	Glp1r	1.85993	2.24665e-05	glucagon-like peptide 1 receptor
234594	Cnot1	1.8582	8.41354e-07	CCR4-NOT transcription complex, subunit 1
67371	Gtf3c6	1.85812	3.82411e-06	general transcription factor IIIC, polypeptide 6, alpha
17761	Map7	1.85756	5.92604e-07	microtubule-associated protein 7
50911	Exosc9	1.85733	1.55948e-06	exosome component 9
66311	Cenpw	1.85724	1.07259e-05	centromere protein W
71648	Optn	1.85699	9.39572e-06	optineurin
71870	Cfap45	1.8567	4.72084e-05	cilia and flagella associated protein 45
381318	Nsl1	1.8562	4.80573e-05	NSL1, MIND kinetochore complex component, homolog (S. cerevisiae)
102635781	Gm38481	1.85557	6.72338e-07	predicted gene, 38481
218977	Dlgap5	1.85539	1.06986e-06	discs, large (Drosophila) homolog-associated protein 5
15382	Hnrnpa1	1.85521	1.2352e-05	heterogeneous nuclear ribonucleoprotein A1
110312	Pmch	1.85473	3.50856e-06	pro-melanin-concentrating hormone
320633	Zbtb26	1.85215	3.30795e-05	zinc finger and BTB domain containing 26
193452	Zfp184	1.85179	7.43759e-05	zinc finger protein 184 (Kruppel-like)
70737	Cgn	1.85048	2.05361e-05	cingulin
192119	Dicer1	1.85038	1.10222e-06	dicer 1, ribonuclease type III
70218	Kif18b	1.85034	2.3593e-05	kinesin family member 18B
16525	Kcnk1	1.8497	9.84811e-07	potassium channel, subfamily K, member 1
20255	Scg3	1.84938	5.94942e-05	secretogranin III
574418	Serinc4	1.84911	5.1805e-06	serine incorporator 4
20815	Srpk1	1.84907	7.85631e-07	serine/arginine-rich protein specific kinase 1
213469	Lgi3	1.84838	7.55682e-06	leucine-rich repeat LGI family, member 3
73945	Otud4	1.84789	6.97667e-07	OTU domain containing 4
50776	Polg2	1.84773	3.49431e-06	polymerase (DNA directed), gamma 2, accessory subunit
74343	Crtc2	1.84691	2.08486e-06	CREB regulated transcription coactivator 2
66492	Zmat2	1.84667	9.77896e-07	zinc finger, matrin type 2
109342	Slc5a10	1.84585	1.39904e-06	solute carrier family 5 (sodium/glucose cotransporter), member 10
17930	Myom2	1.84562	0.000288877	myomesin 2
110637	Grik4	1.84509	1.40202e-06	glutamate receptor, ionotropic, kainate 4
67378	Bbs2	1.84503	3.71963e-05	Bardet-Biedl syndrome 2 (human)
18797	Plcb3	1.84423	1.89376e-06	phospholipase C, beta 3
110417	Pigh	1.84413	1.12691e-05	phosphatidylinositol glycan anchor biosynthesis, class H
58227	Fam184b	1.84327	3.86722e-06	family with sequence similarity 184, member B
20301	Ccl27a	1.84258	4.65879e-06	chemokine (C-C motif) ligand 27A
17979	Ncoa3	1.8424	3.08426e-06	nuclear receptor coactivator 3
382038	Urb2	1.84219	3.57419e-06	URB2 ribosome biogenesis 2 homolog (S. cerevisiae)
19362	Rad51ap1	1.84143	1.15516e-06	RAD51 associated protein 1
320716	D430047D06Rik	1.83981	3.22081e-05	RIKEN cDNA D430047D06 gene
76429	Lhpp	1.83976	1.85676e-05	phospholysine phosphohistidine inorganic pyrophosphate phosphatase
54712	Plxnc1	1.83904	7.20018e-05	plexin C1
77766	Elp4	1.83789	1.34283e-06	elongation protein 4 homolog (S. cerevisiae)
102115	Dohh	1.83788	1.12587e-06	deoxyhypusine hydroxylase/monooxygenase
269181	Mgat4a	1.83733	6.08635e-06	mannoside acetylglucosaminyltransferase 4, isoenzyme A
13819	Epas1	1.83344	9.22554e-05	endothelial PAS domain protein 1
72135	Pygo1	1.83288	1.94199e-05	pygopus 1
100044236	Copg2os2	1.83288	0.00129375	coatomer protein complex, subunit gamma 2, opposite strand 2
73671	Sult6b1	1.83127	0.000111205	sulfotransferase family, cytosolic, 6B, member 1
320435	Rinl	1.83126	3.24563e-05	Ras and Rab interactor-like
320808	Dcaf5	1.831	2.26548e-05	DDB1 and CUL4 associated factor 5
66874	Ncbp3	1.83074	4.1702e-06	nuclear cap binding subunit 3
20537	Slc5a1	1.83071	0.00546457	solute carrier family 5 (sodium/glucose cotransporter), member 1
78004	Prr15	1.82992	0.0050972	proline rich 15
69568	Vkorc1l1	1.82967	9.32399e-07	vitamin K epoxide reductase complex, subunit 1-like 1
170761	Pdzd3	1.82903	6.13447e-05	PDZ domain containing 3
212514	Spice1	1.82884	1.55067e-05	spindle and centriole associated protein 1
16865	Eif2d	1.82848	1.21212e-06	eukaryotic translation initiation factor 2D
56045	Samhd1	1.82806	2.28143e-06	SAM domain and HD domain, 1
14087	Fanca	1.82738	7.23436e-07	Fanconi anemia, complementation group A
68479	Phf5a	1.82737	1.56775e-06	PHD finger protein 5A
68221	Wfdc15a	1.8271	1.54442e-05	WAP four-disulfide core domain 15A
73988	4930438A08Rik	1.82674	1.71726e-06	RIKEN cDNA 4930438A08 gene
328110	Prpf39	1.82644	9.78913e-07	PRP39 pre-mRNA processing factor 39 homolog (yeast)
12626	Cetn3	1.82572	2.08182e-06	centrin 3
666892	Gm8350	1.8257	7.22551e-06	predicted gene 8350
20024	Sub1	1.82539	2.28713e-06	SUB1 homolog (S. cerevisiae)
68067	3010026O09Rik	1.82483	2.02406e-05	RIKEN cDNA 3010026O09 gene
385377	Pnma5	1.82464	0.000979952	paraneoplastic antigen family 5
30930	Vps26a	1.82439	2.10653e-06	vacuolar protein sorting 26 homolog A (yeast)
402753	D630033A02Rik	1.82384	0.00366124	RIKEN cDNA D630033A02 gene
22278	Usf1	1.82346	3.96569e-06	upstream transcription factor 1
75335	4930549O18Rik	1.82281	0.000192659	RIKEN cDNA 4930549O18 gene
67052	Ndc80	1.82264	1.57894e-06	NDC80 homolog, kinetochore complex component (S. cerevisiae)
235439	Herc1	1.82218	4.95389e-06	hect (homologous to the E6-AP (UBE3A) carboxyl terminus) domain and RCC1 (CHC1)-like domain (RLD) 1
71766	Raver1	1.82139	2.56195e-06	ribonucleoprotein, PTB-binding 1
235323	Usp28	1.82114	1.92715e-06	ubiquitin specific peptidase 28
69237	Gtpbp4	1.81985	1.16538e-06	GTP binding protein 4
228355	Madd	1.81846	7.40665e-06	MAP-kinase activating death domain
54003	Nell2	1.81753	7.42274e-07	NEL-like 2
69878	Snrpf	1.81721	2.22708e-06	small nuclear ribonucleoprotein polypeptide F
14081	Acsl1	1.81585	4.41325e-06	acyl-CoA synthetase long-chain family member 1
68209	Rnaseh2c	1.81454	2.61638e-06	ribonuclease H2, subunit C
76916	Timmdc1	1.81414	1.66076e-05	translocase of inner mitochondrial membrane domain containing 1
77252	9430038I01Rik	1.81386	2.72908e-06	RIKEN cDNA 9430038I01 gene
102626	Mapkapk3	1.81355	4.97852e-05	mitogen-activated protein kinase-activated protein kinase 3
80707	Wwox	1.81333	3.74682e-06	WW domain-containing oxidoreductase
72899	Macrod2	1.81302	7.22989e-07	MACRO domain containing 2
66593	Diablo	1.81242	8.76074e-07	diablo homolog (Drosophila)
18541	Pcnt	1.81194	4.43083e-06	pericentrin (kendrin)
12282	Hyou1	1.81183	5.44192e-06	hypoxia up-regulated 1
75578	Fggy	1.81173	2.26405e-05	FGGY carbohydrate kinase domain containing
67493	Mettl16	1.81131	8.33534e-07	methyltransferase like 16
69051	Pycr2	1.81019	6.35214e-06	pyrroline-5-carboxylate reductase family, member 2
66471	Anp32e	1.81004	9.96631e-07	acidic (leucine-rich) nuclear phosphoprotein 32 family, member E
26424	Nr5a2	1.80963	1.94988e-05	nuclear receptor subfamily 5, group A, member 2
16882	Lig3	1.80888	1.25901e-06	ligase III, DNA, ATP-dependent
16574	Kif5c	1.80855	3.05762e-05	kinesin family member 5C
66523	2810004N23Rik	1.80836	9.85684e-07	RIKEN cDNA 2810004N23 gene
67419	3632451O06Rik	1.80774	0.000109719	RIKEN cDNA 3632451O06 gene
56309	Mycbp	1.80687	1.50304e-06	c-myc binding protein
14766	Adgrg1	1.80646	8.3855e-05	adhesion G protein-coupled receptor G1
20745	Spock1	1.80462	3.5087e-06	sparc/osteonectin, cwcv and kazal-like domains proteoglycan 1
60455	Tmem8	1.80436	7.04807e-06	transmembrane protein 8 (five membrane-spanning domains)
66844	Ormdl2	1.80405	3.81429e-06	ORM1-like 2 (S. cerevisiae)
12309	S100g	1.80383	5.17277e-05	S100 calcium binding protein G
402731	2900046D03Rik	1.8038	0.000105766	RIKEN cDNA 2900046D03 gene
69902	Mrto4	1.80367	5.86982e-07	mRNA turnover 4, homolog (S. cerevisiae)
14726	Pdpn	1.80318	1.21212e-06	podoplanin
102631730	4930512M02Rik	1.80299	3.01529e-06	RIKEN cDNA 4930512M02 gene
66184	Rps4l	1.80278	2.01857e-06	ribosomal protein S4-like
66480	Rpl15	1.80264	4.22693e-06	ribosomal protein L15
71726	Smug1	1.80228	3.98008e-06	single-strand selective monofunctional uracil DNA glycosylase
245695	Tceanc	1.80196	3.30846e-05	transcription elongation factor A (SII) N-terminal and central domain containing
108911	Rcc2	1.80147	9.1502e-06	regulator of chromosome condensation 2
231670	Fbxo21	1.79902	1.74886e-06	F-box protein 21
319615	Zfp944	1.79884	1.185e-06	zinc finger protein 944
225362	Reep2	1.79826	9.38395e-06	receptor accessory protein 2
100434	Slc44a1	1.7982	1.58513e-06	solute carrier family 44, member 1
70550	5730416F02Rik	1.79739	9.81562e-07	capping protein (actin filament), gelsolin-like pseudogene
72168	Aifm3	1.79737	7.50804e-06	apoptosis-inducing factor, mitochondrion-associated 3
11828	Aqp3	1.79722	3.88833e-06	aquaporin 3
56334	Tmed2	1.79626	2.53039e-05	transmembrane emp24 domain trafficking protein 2
60365	Rbm8a	1.79612	7.26252e-07	RNA binding motif protein 8a
50795	Sh3bgr	1.79524	0.000108144	SH3-binding domain glutamic acid-rich protein
67838	Dnajb11	1.79511	3.23436e-06	DnaJ (Hsp40) homolog, subfamily B, member 11
17472	Gbp4	1.79446	7.80483e-06	guanylate binding protein 4
11539	Adora1	1.79435	7.71985e-05	adenosine A1 receptor
353170	Txlng	1.79329	2.68972e-06	taxilin gamma
329324	Syt14	1.79314	2.01028e-05	synaptotagmin XIV
381644	Cep135	1.79262	4.8909e-06	centrosomal protein 135
66341	Eid3	1.79245	2.68477e-06	EP300 interacting inhibitor of differentiation 3
26992	Brd7	1.79108	8.97858e-07	bromodomain containing 7
78329	2310010J17Rik	1.79076	6.30218e-05	RIKEN cDNA 2310010J17 gene
71270	4933438K21Rik	1.79073	7.52953e-05	RIKEN cDNA 4933438K21 gene
625599	Gml	1.78925	0.00132775	glycosylphosphatidylinositol anchored molecule like
97236	C79130	1.78902	8.74564e-06	expressed sequence C79130
71860	Cfap52	1.78674	0.000971588	cilia and flagella associated protein 52
110786	Iglc2	1.78647	5.94404e-05	immunoglobulin lambda constant 2
619307	9430078G10Rik	1.78564	7.33451e-05	RIKEN cDNA 9430078G10 gene
230866	Emc1	1.78509	1.9017e-06	ER membrane protein complex subunit 1
71242	Spata24	1.78469	4.52723e-06	spermatogenesis associated 24
100503652	Gm16845	1.78408	0.000810002	predicted gene, 16845
64660	Mrps24	1.78398	2.97562e-06	mitochondrial ribosomal protein S24
11920	Atm	1.7833	4.88893e-06	ataxia telangiectasia mutated
252870	Usp7	1.7833	4.92417e-06	ubiquitin specific peptidase 7
102640109	Gm36258	1.78255	9.10418e-06	predicted gene, 36258
96999	C80425	1.78121	6.09925e-06	expressed sequence C80425
67656	4930548H24Rik	1.78116	3.42644e-05	RIKEN cDNA 4930548H24 gene
67683	Pbdc1	1.7811	1.58855e-06	polysaccharide biosynthesis domain containing 1
666938	Bend4	1.78026	8.81602e-05	BEN domain containing 4
207921	Fam228b	1.7798	3.32843e-05	family with sequence similarity 228, member B
94040	Clmn	1.77934	5.6406e-06	calmin
227325	Dner	1.77924	2.04954e-05	delta/notch-like EGF repeat containing
17356	Mllt4	1.77879	2.31366e-06	myeloid/lymphoid or mixed-lineage leukemia (trithorax homolog, Drosophila); translocated to, 4
67966	Zcchc10	1.77718	1.31084e-06	zinc finger, CCHC domain containing 10
70377	Derl3	1.77708	9.36352e-05	Der1-like domain family, member 3
223770	Brd1	1.77701	6.57775e-07	bromodomain containing 1
100503518	Gm11827	1.77695	3.71315e-06	predicted gene 11827
77011	Ticrr	1.77653	1.06799e-05	TOPBP1-interacting checkpoint and replication regulator
12850	Coq7	1.77556	6.92028e-06	demethyl-Q 7
52202	Rbm34	1.77462	9.65198e-06	RNA binding motif protein 34
22697	Zscan21	1.77396	3.37696e-06	zinc finger and SCAN domain containing 21
217431	Nol10	1.77372	7.68885e-05	nucleolar protein 10
212547	Nepro	1.77341	1.60066e-06	nucleolus and neural progenitor protein
71382	Pex1	1.77304	1.17518e-05	peroxisomal biogenesis factor 1
66132	1110008L16Rik	1.77285	3.24241e-05	RIKEN cDNA 1110008L16 gene
319322	Sf3b2	1.77225	1.06584e-05	splicing factor 3b, subunit 2
319386	D130062J10Rik	1.77192	0.000190307	RIKEN cDNA D130062J10 gene
75570	Nhej1	1.77171	1.34231e-05	nonhomologous end-joining factor 1
72047	Ddx42	1.7706	8.76074e-07	DEAD (Asp-Glu-Ala-Asp) box polypeptide 42
76073	Pcgf5	1.76969	6.45958e-07	polycomb group ring finger 5
66162	Bola2	1.76762	1.96808e-06	bolA-like 2 (E. coli)
233532	Rsf1	1.76695	1.10534e-06	remodeling and spacing factor 1
207259	Zbtb7c	1.76646	1.09779e-05	zinc finger and BTB domain containing 7C
67222	LOC102641936	1.76585	3.78617e-06	serum response factor-binding protein 1
110957	D1Pas1	1.76398	1.60708e-05	DNA segment, Chr 1, Pasteur Institute 1
20926	Supt6	1.76341	1.47567e-06	suppressor of Ty 6
208518	Cep78	1.76276	1.41365e-06	centrosomal protein 78
52637	Cisd1	1.76266	6.87303e-07	CDGSH iron sulfur domain 1
74052	Ttc21a	1.76254	4.54987e-06	tetratricopeptide repeat domain 21A
140917	Dclre1b	1.76234	3.85173e-06	DNA cross-link repair 1B, PSO2 homolog (S. cerevisiae)
66381	Rnf113a2	1.76223	8.77453e-07	ring finger protein 113A2
74691	Tdrd9	1.76212	7.55316e-06	tudor domain containing 9
50933	Uchl3	1.76196	1.33076e-06	ubiquitin carboxyl-terminal esterase L3 (ubiquitin thiolesterase)
11548	Adra1b	1.7608	8.28851e-07	adrenergic receptor, alpha 1b
228994	Ythdf1	1.76031	7.99941e-07	YTH domain family 1
18803	Plcg1	1.76009	3.03788e-06	phospholipase C, gamma 1
98662	AW061147	1.7597	0.000144368	expressed sequence AW061147
207425	Wdr11	1.75963	1.03282e-06	WD repeat domain 11
28135	Cep63	1.75871	8.34166e-06	centrosomal protein 63
70861	Akr1cl	1.75825	0.00142792	aldo-keto reductase family 1, member C-like
17535	Mre11a	1.75824	8.83001e-07	meiotic recombination 11 homolog A (S. cerevisiae)
13486	Dr1	1.75783	1.96727e-05	down-regulator of transcription 1
105377	Slf1	1.75719	7.61212e-07	SMC5-SMC6 complex localization factor 1
71844	Nupl1	1.75595	1.54558e-06	nucleoporin like 1
19192	Psme3	1.75551	1.50994e-06	proteaseome (prosome, macropain) activator subunit 3 (PA28 gamma, Ki)
70948	Wdr20rt	1.75501	0.000161055	WD repeat domain 20, retrogene
76157	Slc35d3	1.75485	8.53136e-05	solute carrier family 35, member D3
68916	Cdkal1	1.7547	1.32108e-06	CDK5 regulatory subunit associated protein 1-like 1
18572	Pdcd11	1.75369	4.31758e-06	programmed cell death 11
68298	Ncapd2	1.75364	2.59513e-06	non-SMC condensin I complex, subunit D2
209334	Gen1	1.75161	1.69878e-06	Gen homolog 1, endonuclease (Drosophila)
319266	A130010J15Rik	1.75133	1.58148e-05	RIKEN cDNA A130010J15 gene
11932	Atp1b2	1.75016	0.000180454	ATPase, Na+/K+ transporting, beta 2 polypeptide
66391	Zbtb11os1	1.74811	7.99425e-07	zinc finger and BTB domain containing 11, opposite strand 1
71472	Usp19	1.74682	1.26833e-06	ubiquitin specific peptidase 19
78893	Cnot10	1.74616	6.65358e-06	CCR4-NOT transcription complex, subunit 10
230904	Fbxo2	1.74579	2.18287e-05	F-box protein 2
97287	Mtmr14	1.74472	6.84847e-07	myotubularin related protein 14
67621	Bend5	1.74456	7.03716e-06	BEN domain containing 5
100048916	4930474H06Rik	1.74388	0.000284269	RIKEN cDNA 4930474H06 gene
101185	Pot1a	1.74365	1.64377e-05	protection of telomeres 1A
55936	Ctps2	1.74309	3.56232e-06	cytidine 5'-triphosphate synthase 2
53975	Ddx20	1.74304	2.6951e-06	DEAD (Asp-Glu-Ala-Asp) box polypeptide 20
233056	Zfp790	1.7409	1.20165e-05	zinc finger protein 790
75220	4930535I16Rik	1.74068	1.593e-05	RIKEN cDNA 4930535I16 gene
230082	Nol6	1.74038	4.36846e-06	nucleolar protein family 6 (RNA-associated)
16588	Kin	1.73876	2.29733e-06	antigenic determinant of rec-A protein
70235	Poc1a	1.73872	2.00406e-05	POC1 centriolar protein homolog A (Chlamydomonas)
319594	Hif1an	1.73813	1.65357e-06	hypoxia-inducible factor 1, alpha subunit inhibitor
68607	Serhl	1.73775	5.75418e-06	serine hydrolase-like
99167	Ssx2ip	1.73764	2.78077e-06	synovial sarcoma, X breakpoint 2 interacting protein
67332	Snrpd3	1.73635	7.5732e-07	small nuclear ribonucleoprotein D3
18024	LOC105244211	1.73604	5.91406e-06	uncharacterized LOC105244211
360216	Zranb1	1.73544	8.66398e-06	zinc finger, RAN-binding domain containing 1
240675	Vwa2	1.73467	2.94971e-05	von Willebrand factor A domain containing 2
73699	Ppp2r1b	1.73396	1.05224e-06	protein phosphatase 2, regulatory subunit A, beta
76826	Nubpl	1.73392	1.46774e-06	nucleotide binding protein-like
140859	Nek8	1.73363	8.45096e-06	NIMA (never in mitosis gene a)-related expressed kinase 8
17196	Mbp	1.7333	7.52583e-05	myelin basic protein
99375	Cul4a	1.73245	2.12912e-06	cullin 4A
227736	Cfap157	1.732	5.76368e-05	cilia and flagella associated protein 157
76683	1500002F19Rik	1.73141	6.57438e-05	RIKEN cDNA 1500002F19 gene
12162	Bmp7	1.72969	3.75625e-05	bone morphogenetic protein 7
56215	Acin1	1.72855	2.37503e-06	apoptotic chromatin condensation inducer 1
11875	Art5	1.72728	1.30717e-05	ADP-ribosyltransferase 5
15983	Ifrd2	1.727	3.00416e-05	interferon-related developmental regulator 2
20842	Stag1	1.7265	1.22468e-06	stromal antigen 1
71941	Cars2	1.72519	2.83965e-06	cysteinyl-tRNA synthetase 2 (mitochondrial)(putative)
224674	Slc37a1	1.72504	4.49296e-06	solute carrier family 37 (glycerol-3-phosphate transporter), member 1
56794	Hacl1	1.72492	1.34725e-06	2-hydroxyacyl-CoA lyase 1
214489	BC003965	1.7232	9.32004e-07	cDNA sequence BC003965
100504164	Cmtm1	1.72273	1.07587e-05	CKLF-like MARVEL transmembrane domain containing 1
227545	Proser2	1.72258	9.85195e-06	proline and serine rich 2
244421	Lonrf1	1.72249	2.3083e-06	LON peptidase N-terminal domain and ring finger 1
19265	Ptprcap	1.72236	1.18086e-05	protein tyrosine phosphatase, receptor type, C polypeptide-associated protein
50797	Copb2	1.72109	1.52291e-06	coatomer protein complex, subunit beta 2 (beta prime)
234413	Zfp961	1.71971	4.12539e-06	zinc finger protein 961
18973	Pole	1.71882	5.6364e-06	polymerase (DNA directed), epsilon
239170	Fam160b2	1.71876	1.4961e-06	family with sequence similarity 160, member B2
13388	Dll1	1.71842	1.48135e-05	delta-like 1 (Drosophila)
56809	Gmeb1	1.71805	1.02361e-06	glucocorticoid modulatory element binding protein 1
224432	Scaf4	1.71802	2.17634e-06	SR-related CTD-associated factor 4
17217	Mcm4	1.71784	2.27398e-06	minichromosome maintenance deficient 4 homolog (S. cerevisiae)
218693	Paip1	1.71778	3.44179e-06	polyadenylate binding protein-interacting protein 1
20449	St8sia1	1.71777	0.000627416	ST8 alpha-N-acetyl-neuraminide alpha-2,8-sialyltransferase 1
228361	Ambra1	1.71722	3.23436e-06	autophagy/beclin 1 regulator 1
83797	Smarcd1	1.71647	2.32373e-06	SWI/SNF related, matrix associated, actin dependent regulator of chromatin, subfamily d, member 1
319974	Auts2	1.7164	4.36959e-05	autism susceptibility candidate 2
67211	Armc10	1.71576	4.31024e-06	armadillo repeat containing 10
19179	Psmc1	1.71324	1.02055e-06	protease (prosome, macropain) 26S subunit, ATPase 1
94192	C1galt1	1.71199	1.76267e-06	core 1 synthase, glycoprotein-N-acetylgalactosamine 3-beta-galactosyltransferase, 1
18606	Enpp2	1.71161	5.60012e-05	ectonucleotide pyrophosphatase/phosphodiesterase 2
14763	Gpr37	1.70963	5.99293e-05	G protein-coupled receptor 37
233900	Rnf40	1.70961	1.3144e-06	ring finger protein 40
279561	Wnk3	1.70929	1.45001e-06	WNK lysine deficient protein kinase 3
212390	Klhl32	1.709	0.000173024	kelch-like 32
67781	Ilf2	1.70844	1.15133e-06	interleukin enhancer binding factor 2
68215	Fam98b	1.7081	2.29733e-06	family with sequence similarity 98, member B
83796	Smarcd2	1.7075	2.06104e-06	SWI/SNF related, matrix associated, actin dependent regulator of chromatin, subfamily d, member 2
218630	Ccno	1.70596	3.69837e-05	cyclin O
20191	Ryr2	1.70445	1.2937e-05	ryanodine receptor 2, cardiac
21393	Tcap	1.70436	2.25449e-05	titin-cap
69881	2010320O07Rik	1.70281	1.28735e-05	RIKEN cDNA 2010320O07 gene
76055	Mgea5	1.70234	9.00601e-07	meningioma expressed antigen 5 (hyaluronidase)
68925	Rpap1	1.70177	1.22757e-05	RNA polymerase II associated protein 1
69655	Cd164l2	1.70169	8.64928e-05	CD164 sialomucin-like 2
21646	Tcte2	1.70087	2.39523e-06	t-complex-associated testis expressed 2
104184	Blmh	1.70069	1.6832e-06	bleomycin hydrolase
67200	Ccdc77	1.69999	6.07285e-06	coiled-coil domain containing 77
12544	Cdc45	1.69963	5.30879e-06	cell division cycle 45
212281	Zfp729a	1.69888	2.0678e-05	zinc finger protein 729a
22390	Wee1	1.69879	8.77921e-07	WEE 1 homolog 1 (S. pombe)
66570	Cenpm	1.69867	9.78627e-06	centromere protein M
19325	Rab10	1.69859	1.03358e-06	RAB10, member RAS oncogene family
14598	Ggt1	1.69774	7.83847e-06	gamma-glutamyltransferase 1
213541	Ythdf2	1.69684	9.77221e-07	YTH domain family 2
73804	Kif2c	1.69657	1.85435e-06	kinesin family member 2C
69922	Vrk2	1.69655	3.48962e-06	vaccinia related kinase 2
22776	Zim1	1.69654	2.44224e-05	zinc finger, imprinted 1
71584	Gdpd2	1.69575	1.28064e-06	glycerophosphodiester phosphodiesterase domain containing 2
67693	Hypk	1.69501	9.79331e-07	huntingtin interacting protein K
229228	Nudt6	1.69469	2.96349e-05	nudix (nucleoside diphosphate linked moiety X)-type motif 6
67681	Mrpl18	1.69453	8.46966e-07	mitochondrial ribosomal protein L18
16870	Lhx2	1.69446	0.000364591	LIM homeobox protein 2
230908	Tardbp	1.69243	2.23284e-06	TAR DNA binding protein
16774	Lama3	1.69216	1.52278e-05	laminin, alpha 3
67418	Ppil4	1.69204	2.11349e-06	peptidylprolyl isomerase (cyclophilin)-like 4
226551	Suco	1.69174	9.32004e-07	SUN domain containing ossification factor
78303	Hist3h2ba	1.69106	1.16847e-05	histone cluster 3, H2ba
13542	Dvl1	1.69069	2.07609e-06	dishevelled, dsh homolog 1 (Drosophila)
71952	2410016O06Rik	1.68931	1.00498e-06	RIKEN cDNA 2410016O06 gene
17883	Myh3	1.68798	2.96429e-05	myosin, heavy polypeptide 3, skeletal muscle, embryonic
107166	AI415730	1.68769	8.77758e-06	expressed sequence AI415730
76096	5830468K08Rik	1.68734	4.40452e-05	RIKEN cDNA 5830468K08 gene
59027	Nampt	1.68636	2.13772e-06	nicotinamide phosphoribosyltransferase
17681	Msc	1.68583	9.74679e-06	musculin
54711	Plagl2	1.68541	1.38573e-05	pleiomorphic adenoma gene-like 2
231051	Kmt2c	1.68526	9.43852e-06	lysine (K)-specific methyltransferase 2C
57312	Mrps31	1.68453	1.75064e-06	mitochondrial ribosomal protein S31
72338	Wdr89	1.68306	5.08564e-06	WD repeat domain 89
171207	Arhgap4	1.6826	7.81442e-06	Rho GTPase activating protein 4
319190	Hist2h2be	1.68179	0.000135814	histone cluster 2, H2be
56335	Mettl3	1.68167	1.11261e-06	methyltransferase like 3
268451	Rab11fip4	1.68159	4.38876e-06	RAB11 family interacting protein 4 (class II)
28185	Tomm70a	1.68101	2.57134e-06	translocase of outer mitochondrial membrane 70 homolog A (yeast)
14612	Gja4	1.67965	1.53402e-05	gap junction protein, alpha 4
71752	Gtf3c2	1.67947	1.42327e-06	general transcription factor IIIC, polypeptide 2, beta
67655	Ctdp1	1.67936	2.02451e-06	CTD (carboxy-terminal domain, RNA polymerase II, polypeptide A) phosphatase, subunit 1
17764	Mtf1	1.6782	1.89616e-06	metal response element binding transcription factor 1
240665	Ccnj	1.67793	8.68085e-06	cyclin J
20133	Rrm1	1.67763	1.32667e-06	ribonucleotide reductase M1
224902	Safb2	1.67678	1.13039e-06	scaffold attachment factor B2
67102	D16Ertd472e	1.67624	1.57583e-06	DNA segment, Chr 16, ERATO Doi 472, expressed
140629	Ubox5	1.67477	1.43646e-06	U box domain containing 5
69010	Anapc13	1.67464	1.85445e-06	anaphase promoting complex subunit 13
245595	Zfp711	1.67445	5.41984e-05	zinc finger protein 711
244608	Ccdc113	1.67445	2.7223e-06	coiled-coil domain containing 113
67603	Dusp6	1.6741	8.11017e-06	dual specificity phosphatase 6
15525	Hspa4	1.67381	2.34753e-06	heat shock protein 4
15574	Hus1	1.67329	2.86586e-06	Hus1 homolog (S. pombe)
57317	Srsf4	1.67295	1.70784e-06	serine/arginine-rich splicing factor 4
56488	Nxt1	1.67265	1.79614e-06	NTF2-related export protein 1
100502742	1700007L15Rik	1.67198	5.59977e-05	RIKEN cDNA 1700007L15 gene
21341	Taf1c	1.67181	3.6373e-05	TATA box binding protein (Tbp)-associated factor, RNA polymerase I, C
233824	Cog7	1.6708	7.39732e-06	component of oligomeric golgi complex 7
208922	Cpeb3	1.6707	8.13412e-06	cytoplasmic polyadenylation element binding protein 3
20977	Syp	1.6699	3.65741e-05	synaptophysin
140858	Wdr5	1.66959	3.51571e-06	WD repeat domain 5
236511	Ago1	1.66882	2.17135e-06	argonaute RISC catalytic subunit 1
75623	Tex30	1.66874	1.28332e-06	testis expressed 30
238037	BC068281	1.66872	0.000613027	cDNA sequence BC068281
269952	Gdpgp1	1.66819	5.10483e-05	GDP-D-glucose phosphorylase 1
71233	Enkur	1.66802	3.26122e-06	enkurin, TRPC channel interacting protein
67126	Atp5e	1.66744	4.54371e-06	ATP synthase, H+ transporting, mitochondrial F1 complex, epsilon subunit
71951	Gpc2	1.66713	1.11395e-05	glypican 2 (cerebroglycan)
22036	Traip	1.66668	5.22227e-05	TRAF-interacting protein
77300	Raph1	1.66608	1.42817e-06	Ras association (RalGDS/AF-6) and pleckstrin homology domains 1
67134	Nop56	1.66582	1.90849e-06	NOP56 ribonucleoprotein
239099	Homez	1.66546	0.000179099	homeodomain leucine zipper-encoding gene
68011	Snrpg	1.66434	1.76345e-06	small nuclear ribonucleoprotein polypeptide G
74493	Tnks2	1.6636	1.05106e-06	tankyrase, TRF1-interacting ankyrin-related ADP-ribose polymerase 2
19687	Rfc1	1.66322	1.44338e-06	replication factor C (activator 1) 1
27416	Abcc5	1.66168	2.99802e-05	ATP-binding cassette, sub-family C (CFTR/MRP), member 5
[truncated: 350 more rows]

## Sheet: SSC
Entrez Gene ID	Gene Symbol	logFC	adj.P.Val	Description
100042874	Gm10256	9.70145	3.72193e-10	predicted gene 10256
98558	Mael	9.25941	3.72193e-10	maelstrom homolog (Drosophila)
13206	Ddx4	9.09182	3.72193e-10	DEAD (Asp-Glu-Ala-Asp) box polypeptide 4
13164	Dazl	9.05464	3.72193e-10	deleted in azoospermia-like
331531	AV320801	8.96543	8.11684e-10	expressed sequence AV320801
73333	Slc25a31	8.8268	3.72193e-10	solute carrier family 25 (mitochondrial carrier; adenine nucleotide translocator), member 31
382243	Gm10439	8.60838	3.72193e-10	predicted gene 10439
22202	Uba1y	8.53158	3.72193e-10	ubiquitin-activating enzyme, Chr Y
434794	Xlr4a	8.35139	3.59371e-09	X-linked lymphocyte-regulated 4A
77485	Stk31	8.12527	3.72193e-10	serine threonine kinase 31
434728	Fthl17-ps1	8.07601	9.53834e-10	ferritin, heavy polypeptide-like 17, pseudogene 1
73679	Tex19.1	8.01883	8.92457e-09	testis expressed gene 19.1
100041379	Gm13242	7.75325	2.3026e-08	zinc finger protein 980
74174	Gtsf1	7.71366	7.00061e-10	gametocyte specific factor 1
83553	Tktl1	7.68892	1.96155e-09	transketolase-like 1
574438	Xlr5a	7.45308	8.11684e-10	X-linked lymphocyte-regulated 5A
57746	Piwil2	7.44716	4.86551e-09	piwi-like RNA-mediated gene silencing 2
30054	Rnf17	7.41778	3.41629e-09	ring finger protein 17
50796	Dmrt1	7.37416	3.73804e-09	doublesex and mab-3 related transcription factor 1
83454	Nxf2	7.28428	2.92505e-09	nuclear RNA export factor 2
207920	Esrp1	7.24822	1.84235e-09	epithelial splicing regulatory protein 1
17450	Morc1	7.2322	2.09574e-09	microrchidia 1
20962	Sycp3	7.09235	3.60346e-09	synaptonemal complex protein 3
74469	Taf7l	7.0705	1.29722e-09	TAF7-like RNA polymerase II, TATA box binding protein (TBP)-associated factor
83557	Lin28a	7.06378	9.08103e-09	lin-28 homolog A (C. elegans)
72388	Ripk4	6.95283	1.06794e-09	receptor-interacting serine-threonine kinase 4
83558	Tex11	6.94197	2.92505e-09	testis expressed gene 11
83559	Tex18	6.90609	1.12895e-08	testis expressed gene 18
12173	Bnc1	6.88484	1.42649e-08	basonuclin 1
104271	Tex15	6.88357	3.59371e-09	testis expressed gene 15
71967	Mageb16	6.87256	1.06794e-09	melanoma antigen family B, 16
22445	Xlr3a	6.84042	3.62228e-09	X-linked lymphocyte-regulated 3A
50878	Stag3	6.83277	6.33077e-09	stromal antigen 3
239435	Aard	6.80726	2.36661e-06	alanine and arginine rich domain containing protein
22037	Trap1a	6.74699	1.36729e-08	tumor rejection antigen P1A
242819	Rundc3b	6.74541	4.04668e-08	RUN domain containing 3B
99377	Sall4	6.67639	3.54031e-09	sal-like 4 (Drosophila)
215456	Gpat2	6.67336	3.54031e-09	glycerol-3-phosphate acyltransferase 2, mitochondrial
21412	Tcf21	6.6442	7.02599e-08	transcription factor 21
18040	Nefm	6.64387	1.59873e-08	neurofilament, medium polypeptide
66654	Tex12	6.60501	3.73804e-09	testis expressed gene 12
19716	Bex1	6.52483	7.51246e-09	brain expressed gene 1
382231	8030474K03Rik	6.5025	4.19544e-09	RIKEN cDNA 8030474K03 gene
15492	Hsd3b1	6.48605	2.72714e-08	hydroxy-delta-5-steroid dehydrogenase, 3 beta- and steroid delta-isomerase 1
74145	F13a1	6.48142	7.50469e-08	coagulation factor XIII, A1 subunit
20319	Sfrp2	6.48087	2.27411e-08	secreted frizzled-related protein 2
74075	Syce1	6.43252	3.54031e-09	synaptonemal complex central element protein 1
320558	Sycp2	6.40883	2.61391e-09	synaptonemal complex protein 2
235320	Zbtb16	6.33753	9.2745e-09	zinc finger and BTB domain containing 16
329207	Rbm44	6.3281	3.49111e-08	RNA binding motif protein 44
666744	Gm8267	6.30602	2.01547e-07	predicted gene 8267
11668	Aldh1a1	6.27343	1.76072e-07	aldehyde dehydrogenase family 1, subfamily A1
71816	Rnf180	6.26917	8.96889e-09	ring finger protein 180
78283	Map7d2	6.25605	3.59371e-09	MAP7 domain containing 2
78174	Cox7b2	6.25108	4.33987e-09	cytochrome c oxidase subunit VIIb2
20957	Sycp1	6.24196	3.62228e-09	synaptonemal complex protein 1
83560	Tex14	6.14838	1.30626e-08	testis expressed gene 14
15569	Elavl2	6.1468	3.00644e-08	ELAV (embryonic lethal, abnormal vision, Drosophila)-like 2 (Hu antigen B)
83564	Nlrp4c	6.1348	5.97358e-09	NLR family, pyrin domain containing 4C
17075	Epcam	6.09887	4.10919e-08	epithelial cell adhesion molecule
94244	Fkbp6	6.06776	6.49593e-09	FK506 binding protein 6
209378	Itih5	6.05124	5.49088e-08	inter-alpha (globulin) inhibitor H5
17380	Mme	6.05104	4.84811e-08	membrane metallo endopeptidase
69362	Cst12	6.01351	8.73557e-06	cystatin 12
56746	Tex101	5.96459	1.37231e-08	testis expressed gene 101
26908	Eif2s3y	5.96169	7.81881e-09	eukaryotic translation initiation factor 2, subunit 3, structural gene Y-linked
83456	Mov10l1	5.85489	1.67457e-08	Moloney leukemia virus 10-like 1
140557	Smc1b	5.82103	4.19544e-09	structural maintenance of chromosomes 1B
245423	Gm364	5.81077	7.41326e-09	predicted gene 364
20899	Stra8	5.79528	5.07696e-09	stimulated by retinoic acid gene 8
73673	Rec114	5.76578	3.73532e-08	REC114 meiotic recombination protein
21432	Tcl1	5.73092	3.69145e-09	T cell lymphoma breakpoint 1
107815	Scml2	5.65417	2.9918e-08	sex comb on midleg-like 2 (Drosophila)
54725	Cadm1	5.59294	1.0345e-08	cell adhesion molecule 1
52187	Rragd	5.55914	3.69145e-09	Ras-related GTP binding D
75352	4930550L24Rik	5.5271	4.33987e-09	RIKEN cDNA 4930550L24 gene
77632	Pramef12	5.50886	4.34364e-09	PRAME family member 12
14281	Fos	5.50637	1.58839e-08	FBJ osteosarcoma oncogene
30959	Ddx25	5.49952	5.76299e-08	DEAD (Asp-Glu-Ala-Asp) box polypeptide 25
235674	Acaa1b	5.48453	5.1794e-07	acetyl-Coenzyme A acyltransferase 1B
24074	Taf7	5.48211	5.97358e-09	TAF7 RNA polymerase II, TATA box binding protein (TBP)-associated factor
13013	Cst9	5.47046	6.42215e-06	cystatin 9
80515	Chd3os	5.47008	5.97358e-09	chromodomain helicase DNA binding protein 3, opposite strand
52428	Rhpn2	5.46899	1.25449e-08	rhophilin, Rho GTPase binding protein 2
67981	Hormad1	5.45762	1.30058e-07	HORMA domain containing 1
83555	Tex13	5.45414	9.89598e-09	testis expressed gene 13
94088	Trim6	5.4522	4.34158e-07	tripartite motif-containing 6
18109	Mycn	5.41948	5.07696e-09	v-myc myelocytomatosis viral related oncogene, neuroblastoma derived (avian)
12829	Col4a4	5.41008	3.34452e-07	collagen, type IV, alpha 4
406217	Bex4	5.39881	3.73804e-09	brain expressed gene 4
245595	Zfp711	5.39624	4.33987e-09	zinc finger protein 711
74068	Asz1	5.39409	9.08103e-09	ankyrin repeat, SAM and basic leucine zipper domain containing 1
385377	Pnma5	5.38442	1.27037e-08	paraneoplastic antigen family 5
74365	Lonrf3	5.38108	7.41326e-09	LON peptidase N-terminal domain and ring finger 3
14860	Gsta4	5.37656	8.06248e-08	glutathione S-transferase, alpha 4
70861	Akr1cl	5.34922	3.16982e-08	aldo-keto reductase family 1, member C-like
76871	4930422N03Rik	5.3359	8.8138e-09	RIKEN cDNA 4930422N03 gene
382217	Gm1140	5.323	9.62572e-09	predicted gene 1140
54357	Epb41l4b	5.26543	6.47842e-09	erythrocyte membrane protein band 4.1 like 4b
18598	Pdha2	5.2357	4.31429e-08	pyruvate dehydrogenase E1 alpha 2
16590	Kit	5.22568	1.24254e-08	kit oncogene
83563	Usp26	5.19431	5.17437e-08	ubiquitin specific peptidase 26
20201	S100a8	5.18745	8.72172e-06	S100 calcium binding protein A8 (calgranulin A)
17137	Magea1	5.17701	9.36457e-09	melanoma antigen, family A, 1
73677	Psma8	5.16739	1.12895e-08	proteasome (prosome, macropain) subunit, alpha type, 8
77963	Hook1	5.16734	3.21017e-08	hook homolog 1 (Drosophila)
15242	Hhex	5.15247	2.43431e-08	hematopoietically expressed homeobox
207818	Smagp	5.14236	1.61791e-08	small cell adhesion glycoprotein
218518	Marveld2	5.12873	2.41779e-08	MARVEL (membrane-associating) domain containing 2
75645	Ccdc172	5.126	8.16008e-08	coiled-coil domain containing 172
66332	1700018B24Rik	5.12595	9.97969e-08	enhancer of rudimentary homolog pseudogene
13067	Cyct	5.1251	2.1231e-07	cytochrome c, testis
17141	Magea5	5.08614	2.31301e-07	melanoma antigen, family A, 5
22239	Ugt8a	5.08222	5.19033e-08	UDP galactosyltransferase 8A
21414	Tcf7	5.08222	7.50469e-08	transcription factor 7, T cell specific
11576	Afp	5.07057	7.36394e-08	alpha fetoprotein
13436	Dnmt3b	5.06043	1.24254e-08	DNA methyltransferase 3B
232560	Caprin2	5.04167	9.41288e-09	caprin family member 2
18630	Pet2	5.00977	5.32042e-09	plasmacytoma expressed transcript 2
320557	Fam169a	5.00923	3.21743e-08	family with sequence similarity 169, member A
26408	Map3k5	5.00554	9.08103e-09	mitogen-activated protein kinase kinase kinase 5
633285	Rbm46	4.98383	2.13859e-08	RNA binding motif protein 46
227631	Sohlh1	4.93709	8.57627e-08	spermatogenesis and oogenesis specific basic helix-loop-helix 1
100048658	Ddx43	4.913	9.45073e-08	DEAD (Asp-Glu-Ala-Asp) box polypeptide 43
432995	Smim22	4.90777	1.35182e-08	small integral membrane protein 22
246700	Defb19	4.86055	4.32747e-05	defensin beta 19
243574	Kbtbd8	4.84811	3.17625e-08	kelch repeat and BTB (POZ) domain containing 8
20202	S100a9	4.84727	2.47413e-05	S100 calcium binding protein A9 (calgranulin B)
12550	Cdh1	4.8231	2.33561e-06	cadherin 1
100270744	Btbd18	4.82053	3.46327e-07	BTB (POZ) domain containing 18
17533	Mrc1	4.82014	9.62446e-08	mannose receptor, C type 1
71981	Tdrd12	4.81708	1.58005e-07	tudor domain containing 12
207854	Fmr1nb	4.81208	5.14394e-07	fragile X mental retardation 1 neighbor
668620	Zfp936	4.80038	6.80814e-08	zinc finger protein 936
240023	Pnldc1	4.79499	1.7447e-08	poly(A)-specific ribonuclease (PARN)-like domain containing 1
71979	Prr23a3	4.79027	6.2453e-08	proline rich 23A, member 3
67071	Rps6ka6	4.77926	3.13383e-07	ribosomal protein S6 kinase polypeptide 6
213236	Dnd1	4.76157	9.89598e-09	dead end homolog 1 (zebrafish)
75199	Rhox2a	4.75992	1.18822e-07	reproductive homeobox 2A
65086	Lpar3	4.75863	2.33832e-08	lysophosphatidic acid receptor 3
22223	Uchl1	4.73976	7.41326e-09	ubiquitin carboxy-terminal hydrolase L1
11816	Apoe	4.73968	2.42139e-08	apolipoprotein E
631145	Fam90a1b	4.73705	5.19033e-08	family with sequence similarity 90, member A1B
15446	Hpgd	4.73025	4.68408e-08	hydroxyprostaglandin dehydrogenase 15 (NAD)
106861	Abhd3	4.7165	1.88199e-08	abhydrolase domain containing 3
100034684	BC100530	4.70887	1.34712e-05	cystatin domain containing 5
14859	Gsta3	4.69976	3.20107e-08	glutathione S-transferase, alpha 3
22144	Tuba3a	4.69149	5.97358e-09	tubulin, alpha 3A
74434	Sohlh2	4.69096	1.299e-07	spermatogenesis and oogenesis specific basic helix-loop-helix 2
235380	Dmxl2	4.68728	2.41779e-08	Dmx-like 2
19699	Reln	4.66634	5.81067e-08	reelin
75329	Atf7ip2	4.66386	3.12643e-08	activating transcription factor 7 interacting protein 2
13056	Cyb561	4.64245	1.88998e-08	cytochrome b-561
226352	Epb41l5	4.62528	2.11662e-08	erythrocyte membrane protein band 4.1 like 5
83561	Tdrd1	4.60766	2.65899e-08	tudor domain containing 1
15122	Hba-a1	4.58092	1.07706e-07	hemoglobin alpha, adult chain 1
244579	Tox3	4.572	3.62228e-09	TOX high mobility group box family member 3
72097	2010300C02Rik	4.55746	9.79962e-08	RIKEN cDNA 2010300C02 gene
21744	Adad1	4.55063	1.74104e-08	adenosine deaminase domain containing 1 (testis specific)
75801	4930447C04Rik	4.53747	1.84222e-07	RIKEN cDNA 4930447C04 gene
20354	Sema4d	4.5348	1.01812e-08	sema domain, immunoglobulin domain (Ig), transmembrane domain (TM) and short cytoplasmic domain, (semaphorin) 4D
71302	Arhgap26	4.52868	6.80814e-08	Rho GTPase activating protein 26
18999	Pou5f1	4.51425	1.37913e-07	POU domain, class 5, transcription factor 1
12404	Cbln1	4.51234	2.67307e-08	cerebellin 1 precursor protein
22702	Zfp42	4.50606	8.20174e-08	zinc finger protein 42
26414	Mapk10	4.49433	5.46191e-08	mitogen-activated protein kinase 10
54326	Elovl2	4.47994	2.91736e-06	elongation of very long chain fatty acids (FEN1/Elo2, SUR4/Elo3, yeast)-like 2
20675	Sox3	4.47902	5.80442e-07	SRY (sex determining region Y)-box 3
76901	Jade2	4.47783	5.46191e-08	jade family PHD finger 2
14858	Gsta2	4.46968	8.82187e-08	glutathione S-transferase, alpha 2 (Yc2)
72022	Slc35f2	4.46802	3.56794e-08	solute carrier family 35, member F2
12759	Clu	4.45978	8.82051e-06	clusterin
353282	Sfmbt2	4.45326	1.12039e-08	Scm-like with four mbt domains 2
433323	Sgpp2	4.45074	1.39801e-08	sphingosine-1-phosphate phosphotase 2
407786	Taf9b	4.44533	2.56238e-08	TAF9B RNA polymerase II, TATA box binding protein (TBP)-associated factor
74464	Zswim5	4.42389	7.41326e-09	zinc finger SWIM-type containing 5
232288	Frmd4b	4.41154	1.26311e-08	FERM domain containing 4B
66763	4933425L06Rik	4.37794	1.47214e-07	RIKEN cDNA 4933425L06 gene
20686	Spa17	4.35737	2.96928e-08	sperm autoantigenic protein 17
73693	Dppa4	4.34372	1.46081e-07	developmental pluripotency associated 4
237246	BC022960	4.3397	2.69924e-08	cDNA sequence BC022960
14867	Gstm6	4.33825	1.14362e-05	glutathione S-transferase, mu 6
69299	Asb9	4.33627	2.51323e-07	ankyrin repeat and SOCS box-containing 9
70956	Tex19.2	4.33133	1.75888e-07	testis expressed gene 19.2
194908	Pld6	4.32921	4.68408e-08	phospholipase D family, member 6
60510	Syt9	4.32586	1.12039e-08	synaptotagmin IX
11609	Agtr2	4.30673	2.04192e-07	angiotensin II receptor, type 2
16870	Lhx2	4.29365	3.16982e-08	LIM homeobox protein 2
223262	Timm8a2	4.28319	1.24254e-08	translocase of inner mitochondrial membrane 8A2
195531	Gm13152	4.28297	1.62365e-07	predicted gene 13152
104175	Sbk1	4.27348	5.15679e-08	SH3-binding kinase 1
269344	Ell3	4.27211	1.54773e-08	elongation factor RNA polymerase II-like 3
68339	Ccdc88c	4.27022	4.36569e-08	coiled-coil domain containing 88C
239083	Ccnb1ip1	4.26689	4.7724e-08	cyclin B1 interacting protein 1
74691	Tdrd9	4.26187	1.32561e-07	tudor domain containing 9
228366	Gyltl1b	4.25288	1.11897e-07	glycosyltransferase-like 1B
208869	Dock3	4.23129	1.96055e-07	dedicator of cyto-kinesis 3
71988	Esco2	4.23012	2.18933e-07	establishment of cohesion 1 homolog 2 (S. cerevisiae)
69894	2010107G23Rik	4.22964	4.87223e-08	RIKEN cDNA 2010107G23 gene
11522	Adh1	4.21287	6.16427e-07	alcohol dehydrogenase 1 (class I)
26900	Ddx3y	4.20984	1.16529e-08	DEAD (Asp-Glu-Ala-Asp) box polypeptide 3, Y-linked
12873	Cpa3	4.19752	3.9074e-08	carboxypeptidase A3, mast cell
625599	Gml	4.19748	1.1785e-05	glycosylphosphatidylinositol anchored molecule like
636931	Trim71	4.17008	1.40752e-08	tripartite motif-containing 71
194237	Rimkla	4.16415	1.32063e-08	ribosomal modification protein rimK-like family member A
105439	Slain1	4.15686	1.74551e-08	SLAIN motif family, member 1
230863	Sh2d5	4.15215	2.08307e-08	SH2 domain containing 5
74645	Fam46c	4.14691	8.10874e-08	family with sequence similarity 46, member C
97895	Nlrp4f	4.13728	3.18167e-07	NLR family, pyrin domain containing 4F
107868	Usp9y	4.13216	2.69436e-07	ubiquitin specific peptidase 9, Y chromosome
13070	Cyp11a1	4.13144	2.59409e-07	cytochrome P450, family 11, subfamily a, polypeptide 1
22256	Ung	4.12698	3.79948e-07	uracil DNA glycosylase
330409	Cecr2	4.10332	3.92384e-08	cat eye syndrome chromosome region, candidate 2
75459	Syce3	4.09581	7.12912e-09	synaptonemal complex central element protein 3
71836	Shcbp1l	4.09513	1.68023e-07	Shc SH2-domain binding protein 1-like
73614	Rhox13	4.09066	9.39815e-08	reproductive homeobox 13
58198	Sall1	4.08672	1.03828e-07	sal-like 1 (Drosophila)
50518	a	4.08146	7.20688e-05	nonagouti
230145	Galnt12	4.07865	9.94106e-09	UDP-N-acetyl-alpha-D-galactosamine:polypeptide N-acetylgalactosaminyltransferase 12
54384	Mtmr7	4.06462	7.41326e-09	myotubularin related protein 7
68058	Chd1l	4.06039	1.12895e-08	chromodomain helicase DNA binding protein 1-like
102633824	Gm13261	4.05561	4.97994e-07	predicted gene 13261
434423	Dppa5a	4.0516	1.44648e-07	developmental pluripotency associated 5A
13876	Erg	4.04902	9.2745e-09	avian erythroblastosis virus E-26 (v-ets) oncogene related
105445	Dock9	4.04869	3.9498e-08	dedicator of cytokinesis 9
214575	Tdrd5	4.03886	3.93265e-08	tudor domain containing 5
268345	Kcnc2	4.03557	3.08244e-08	potassium voltage gated channel, Shaw-related subfamily, member 2
110957	D1Pas1	4.03159	1.75136e-07	DNA segment, Chr 1, Pasteur Institute 1
17311	Kitl	4.02724	6.87057e-06	kit ligand
100043636	AI662270	4.02317	5.00821e-07	expressed sequence AI662270
12705	Cited1	4.02157	2.75703e-06	Cbp/p300-interacting transactivator with Glu/Asp-rich carboxy-terminal domain 1
68893	1110064A23Rik	4.01628	1.14803e-05	RIKEN cDNA 1110064A23 gene
13386	Dlk1	3.96207	8.69388e-06	delta-like 1 homolog (Drosophila)
12021	Bard1	3.95488	1.28578e-07	BRCA1 associated RING domain 1
12545	Cdc7	3.93054	8.20174e-08	cell division cycle 7 (S. cerevisiae)
14960	H2-Aa	3.92718	9.46401e-08	histocompatibility 2, class II antigen A, alpha
70691	3830403N18Rik	3.92587	3.09639e-07	RIKEN cDNA 3830403N18 gene
107986	Ddb2	3.92331	5.13783e-08	damage specific DNA binding protein 2
15904	Id4	3.91871	9.88317e-08	inhibitor of DNA binding 4
12978	Csf1r	3.90591	1.55497e-08	colony stimulating factor 1 receptor
17147	Mageb3	3.89995	1.78346e-07	melanoma antigen, family B, 3
13074	Cyp17a1	3.89785	2.17842e-08	cytochrome P450, family 17, subfamily a, polypeptide 1
17427	Mns1	3.89593	4.24069e-08	meiosis-specific nuclear structural protein 1
12752	Cln3	3.89071	2.04192e-07	ceroid lipofuscinosis, neuronal 3, juvenile (Batten, Spielmeyer-Vogt disease)
74405	Efhc2	3.88234	4.11467e-07	EF-hand domain (C-terminal) containing 2
380730	Gm884	3.87984	3.21418e-08	predicted gene 884
235472	Prtg	3.87956	3.18485e-08	protogenin homolog (Gallus gallus)
170755	Sgk3	3.87803	6.75205e-08	serum/glucocorticoid regulated kinase 3
76073	Pcgf5	3.87671	9.55325e-09	polycomb group ring finger 5
71970	Zbed5	3.86705	4.94802e-08	zinc finger, BED type containing 5
380684	Nefh	3.85898	1.54983e-07	neurofilament, heavy polypeptide
230806	Aim1l	3.85816	1.1597e-07	absent in melanoma 1-like
22249	Unc13b	3.85596	3.9676e-08	unc-13 homolog B (C. elegans)
22290	Uty	3.85358	2.6085e-08	ubiquitously transcribed tetratricopeptide repeat gene, Y chromosome
54563	Nup210	3.84834	7.74921e-08	nucleoporin 210
245607	Gprasp2	3.8459	2.7495e-07	G protein-coupled receptor associated sorting protein 2
19264	Ptprc	3.84272	5.8866e-08	protein tyrosine phosphatase, receptor type, C
19395	Rasgrp2	3.84248	1.58671e-07	RAS, guanyl releasing protein 2
50778	Rgs1	3.83905	2.73029e-08	regulator of G-protein signaling 1
15201	Hells	3.83315	1.12895e-08	helicase, lymphoid specific
60596	Gucy1a3	3.83032	2.1686e-07	guanylate cyclase 1, soluble, alpha 3
60361	Ms4a4b	3.81886	1.09645e-07	membrane-spanning 4-domains, subfamily A, member 4B
217946	Cdca7l	3.81614	5.46191e-08	cell division cycle associated 7 like
73301	Ttc29	3.81058	4.65146e-07	tetratricopeptide repeat domain 29
20732	Spint1	3.80748	1.18822e-07	serine protease inhibitor, Kunitz type 1
67445	C1qtnf4	3.80107	1.96172e-07	C1q and tumor necrosis factor related protein 4
100039240	Gm10058	3.79569	1.53375e-07	predicted gene 10058
240660	Slc35g1	3.79232	1.74104e-08	solute carrier family 35, member G1
13867	Erbb3	3.78411	1.13663e-07	v-erb-b2 erythroblastic leukemia viral oncogene homolog 3 (avian)
13819	Epas1	3.77607	3.08244e-08	endothelial PAS domain protein 1
19891	Rpa2	3.77445	2.09095e-08	replication protein A2
50908	C1s1	3.76553	7.10391e-06	complement component 1, s subcomponent 1
72504	Taf4b	3.76417	2.9918e-08	TAF4B RNA polymerase II, TATA box binding protein (TBP)-associated factor
75514	1700013H16Rik	3.7609	9.98375e-08	RIKEN cDNA 1700013H16 gene
381306	BC055324	3.75806	1.20812e-07	cDNA sequence BC055324
67338	Rffl	3.75609	1.01299e-08	ring finger and FYVE like domain containing protein
17245	Mdm1	3.75105	1.06237e-08	transformed mouse 3T3 cell double minute 1
74377	Hsf2bp	3.74623	7.98916e-08	heat shock transcription factor 2 binding protein
17228	Cma1	3.7423	3.25422e-08	chymase 1, mast cell
12696	Cirbp	3.7407	1.18547e-07	cold inducible RNA binding protein
268780	Egflam	3.72653	1.9856e-06	EGF-like, fibronectin type III and laminin G domains
100019	Mdn1	3.72166	9.54153e-08	midasin homolog (yeast)
19713	Ret	3.717	7.50469e-08	ret proto-oncogene
70510	Rnf167	3.71595	2.08735e-08	ring finger protein 167
67916	Plpp3	3.71381	6.14609e-06	phospholipid phosphatase 3
20363	Sepp1	3.70999	3.64394e-07	selenoprotein P, plasma, 1
232237	Fgd5	3.70099	2.07226e-06	FYVE, RhoGEF and PH domain containing 5
15360	Hmgcs2	3.70093	1.13311e-07	3-hydroxy-3-methylglutaryl-Coenzyme A synthase 2
218973	Wdhd1	3.70029	7.41526e-08	WD repeat and HMG-box DNA binding protein 1
216869	Arrb2	3.69078	3.52669e-07	arrestin, beta 2
21888	Tle4	3.68279	1.15099e-07	transducin-like enhancer of split 4, homolog of Drosophila E(spl)
64337	Gng13	3.6815	1.49193e-07	guanine nucleotide binding protein (G protein), gamma 13
332175	Zdhhc23	3.68026	2.15272e-08	zinc finger, DHHC domain containing 23
231724	Rad9b	3.6798	1.7548e-07	RAD9 homolog B
232875	Zscan18	3.67628	5.69769e-07	zinc finger and SCAN domain containing 18
214901	Chtf18	3.67446	1.47787e-08	CTF18, chromosome transmission fidelity factor 18
14940	Gzmc	3.6727	3.62667e-05	granzyme C
211651	Fancd2	3.66799	1.98706e-07	Fanconi anemia, complementation group D2
71846	Syce2	3.66208	2.08307e-08	synaptonemal complex central element protein 2
11676	Aldoc	3.6607	2.95325e-08	aldolase C, fructose-bisphosphate
15185	Hdac6	3.63964	3.73768e-08	histone deacetylase 6
623474	Rad54b	3.62793	1.31451e-06	RAD54 homolog B (S. cerevisiae)
19024	Ppfibp2	3.62558	2.92708e-08	PTPRF interacting protein, binding protein 2 (liprin beta 2)
209837	Slc38a5	3.62482	1.46587e-06	solute carrier family 38, member 5
20713	Serpini1	3.62439	1.22295e-07	serine (or cysteine) peptidase inhibitor, clade I, member 1
72168	Aifm3	3.62276	3.21743e-08	apoptosis-inducing factor, mitochondrion-associated 3
66953	Cdca7	3.61551	4.36829e-08	cell division cycle associated 7
102954	Nudt10	3.61373	1.38688e-07	nudix (nucleoside diphosphate linked moiety X)-type motif 10
16792	Laptm5	3.61047	2.35984e-08	lysosomal-associated protein transmembrane 5
241624	Exd1	3.60969	4.8874e-07	exonuclease 3'-5' domain containing 1
100072	Camta1	3.60683	2.69436e-07	calmodulin binding transcription activator 1
18591	Pdgfb	3.60311	9.39815e-08	platelet derived growth factor, B polypeptide
229473	D930015E06Rik	3.59935	1.32063e-08	RIKEN cDNA D930015E06 gene
214968	Sema6d	3.59882	2.05557e-07	sema domain, transmembrane domain (TM), and cytoplasmic domain, (semaphorin) 6D
330890	Piwil4	3.58242	2.55842e-06	piwi-like RNA-mediated gene silencing 4
68214	Gsto2	3.58221	2.60252e-07	glutathione S-transferase omega 2
14190	Fgl2	3.57945	2.36815e-07	fibrinogen-like protein 2
66824	Pycard	3.5762	3.59187e-08	PYD and CARD domain containing
71145	Scara5	3.57394	7.30371e-05	scavenger receptor class A, member 5 (putative)
211945	Plekhh1	3.57335	1.37947e-06	pleckstrin homology domain containing, family H (with MyTH4 domain) member 1
16643	Klrd1	3.5705	1.05488e-07	killer cell lectin-like receptor, subfamily D, member 1
231999	Plekha8	3.5677	2.08307e-08	pleckstrin homology domain containing, family A (phosphoinositide binding specific) member 8
234199	Fgl1	3.56506	3.07855e-07	fibrinogen-like protein 1
209966	Pgbd5	3.56349	1.41532e-06	piggyBac transposable element derived 5
212531	Sh3bgrl2	3.56287	4.82996e-08	SH3 domain binding glutamic acid-rich protein like 2
71205	4933431M02Rik	3.56225	8.4924e-06	RIKEN cDNA 4933431M02 gene
16764	Aff3	3.55209	4.37281e-07	AF4/FMR2 family, member 3
268451	Rab11fip4	3.55024	2.08192e-06	RAB11 family interacting protein 4 (class II)
16774	Lama3	3.53506	8.15852e-08	laminin, alpha 3
78255	Ralgps2	3.5304	1.83687e-07	Ral GEF with PH domain and SH3 binding motif 2
17685	Msh2	3.52945	4.61192e-08	mutS homolog 2 (E. coli)
12490	Cd34	3.52804	6.06839e-06	CD34 antigen
210356	Nckap5	3.52136	2.00492e-06	NCK-associated protein 5
110542	Amhr2	3.5147	0.000271235	anti-Mullerian hormone type 2 receptor
53318	Pdlim3	3.51021	4.82996e-08	PDZ and LIM domain 3
58226	Cacna1h	3.50175	2.88359e-06	calcium channel, voltage-dependent, T type, alpha 1H subunit
22177	Tyrobp	3.50106	2.4965e-07	TYRO protein tyrosine kinase binding protein
12721	Coro1a	3.4971	3.73532e-08	coronin, actin binding protein 1A
319565	Syne2	3.49501	5.9424e-07	spectrin repeat containing, nuclear envelope 2
226182	Taf5	3.49351	1.32063e-08	TAF5 RNA polymerase II, TATA box binding protein (TBP)-associated factor
66423	Coprs	3.48936	1.35628e-08	coordinator of PRMT5, differentiation stimulator
72243	1700012D01Rik	3.48573	8.19663e-08	RIKEN cDNA 1700012D01 gene
269643	Ppp2r2c	3.48427	2.83163e-08	protein phosphatase 2, regulatory subunit B, gamma
215512	Fam117a	3.48298	6.03498e-08	family with sequence similarity 117, member A
20733	Spint2	3.47659	2.06268e-08	serine protease inhibitor, Kunitz type 2
619332	4933416C03Rik	3.47591	3.28537e-08	RIKEN cDNA 4933416C03 gene
13982	Esr1	3.47085	4.47447e-07	estrogen receptor 1 (alpha)
99929	Tiparp	3.46676	1.67457e-08	TCDD-inducible poly(ADP-ribose) polymerase
12124	Bik	3.46468	1.37913e-07	BCL2-interacting killer
140577	Ankrd6	3.46358	1.88705e-07	ankyrin repeat domain 6
17750	Mt2	3.45855	2.56072e-08	metallothionein 2
329064	Pkd2l1	3.45816	1.31076e-07	polycystic kidney disease 2-like 1
54610	Tbc1d8	3.45738	1.02205e-06	TBC1 domain family, member 8
56543	Kcnd3	3.45516	1.6714e-07	potassium voltage-gated channel, Shal-related family, member 3
240590	Dmrt3	3.4529	5.68375e-07	doublesex and mab-3 related transcription factor 3
76071	Jakmip1	3.45093	2.0929e-06	janus kinase and microtubule interacting protein 1
231946	Fam221a	3.44886	5.84807e-08	family with sequence similarity 221, member A
68310	Zmym1	3.44747	1.26311e-08	zinc finger, MYM domain containing 1
51960	Kctd18	3.44603	1.55188e-07	potassium channel tetramerisation domain containing 18
67092	Gatm	3.44025	1.68097e-05	glycine amidinotransferase (L-arginine:glycine amidinotransferase)
83767	Wasf1	3.43611	1.09208e-07	WAS protein family, member 1
18601	Padi3	3.43594	2.59319e-06	peptidyl arginine deiminase, type III
107587	Osr2	3.42546	4.92323e-08	odd-skipped related 2
98363	Efhd1	3.4241	6.10801e-05	EF hand domain containing 1
12189	Brca1	3.4237	1.32585e-07	breast cancer 1, early onset
209760	Tmc7	3.41649	1.05662e-07	transmembrane channel-like gene family 7
238505	Mtr	3.41088	1.18615e-07	5-methyltetrahydrofolate-homocysteine methyltransferase
19662	Rbp4	3.4056	4.68408e-08	retinol binding protein 4, plasma
67937	Tmem59l	3.40501	1.61672e-06	transmembrane protein 59-like
67849	Cdca5	3.40158	6.40209e-07	cell division cycle associated 5
26909	Exo1	3.39742	2.03022e-07	exonuclease 1
12850	Coq7	3.38991	2.39087e-07	demethyl-Q 7
14862	Gstm1	3.38618	3.49947e-05	glutathione S-transferase, mu 1
67426	Adck3	3.38443	2.03626e-07	aarF domain containing kinase 3
19701	LOC102643057	3.3832	1.83341e-06	renin-1-like
18973	Pole	3.37612	3.79906e-08	polymerase (DNA directed), epsilon
57815	Spata5	3.37293	1.35182e-08	spermatogenesis associated 5
100043772	Zfp850	3.36774	1.54837e-08	zinc finger protein 850
105988	Espl1	3.36762	1.64064e-07	extra spindle pole bodies 1, separase
12514	Cd68	3.36117	7.67939e-07	CD68 antigen
194590	Reps2	3.35571	1.35087e-08	RALBP1 associated Eps domain containing protein 2
110175	Ggct	3.35538	1.26441e-07	gamma-glutamyl cyclotransferase
381269	Mreg	3.3534	5.46191e-08	melanoregulin
50764	Fbxo15	3.35136	1.00004e-07	F-box protein 15
268491	Meioc	3.35021	9.66281e-08	meiosis specific with coiled-coil domain
73254	Ccdc18	3.35017	6.41791e-08	coiled-coil domain containing 18
96935	Susd4	3.34859	3.24817e-07	sushi domain containing 4
72672	Zfp518a	3.34038	9.43615e-07	zinc finger protein 518A
18415	Hspa4l	3.33834	3.08244e-08	heat shock protein 4 like
11629	Aif1	3.33595	3.39822e-07	allograft inflammatory factor 1
54650	Sfmbt1	3.33565	1.00809e-06	Scm-like with four mbt domains 1
19206	Ptch1	3.33543	2.02609e-07	patched homolog 1
114642	Brdt	3.33405	6.83538e-08	bromodomain, testis-specific
70012	Cep85	3.33317	6.01961e-08	centrosomal protein 85
16468	Jarid2	3.33289	6.83538e-08	jumonji, AT rich interactive domain 2
94180	Acsbg1	3.32978	8.12626e-07	acyl-CoA synthetase bubblegum family member 1
666938	Bend4	3.32959	2.94258e-07	BEN domain containing 4
20111	Rps6ka1	3.32908	1.43394e-07	ribosomal protein S6 kinase polypeptide 1
18971	Pold1	3.32864	5.16465e-07	polymerase (DNA directed), delta 1, catalytic subunit
66106	Smpx	3.32719	0.000439447	small muscle protein, X-linked
13012	Cst8	3.32556	1.40011e-07	cystatin 8 (cystatin-related epididymal spermatogenic)
14686	Gnat2	3.32419	5.69769e-07	guanine nucleotide binding protein, alpha transducing 2
26557	Homer2	3.31983	5.67417e-08	homer homolog 2 (Drosophila)
12502	Cd3g	3.3197	1.05079e-07	CD3 antigen, gamma polypeptide
22041	Trf	3.3186	2.02609e-07	transferrin
232223	Txnrd3	3.3179	6.55989e-08	thioredoxin reductase 3
213765	Nutm1	3.31158	2.72583e-07	NUT midline carcinoma, family member 1
243910	Nfkbid	3.30873	3.05896e-07	nuclear factor of kappa light polypeptide gene enhancer in B cells inhibitor, delta
192187	Stab1	3.30261	4.23165e-07	stabilin 1
12817	Col13a1	3.3011	2.04192e-07	collagen, type XIII, alpha 1
243725	Ppp1r9a	3.2951	6.13968e-06	protein phosphatase 1, regulatory (inhibitor) subunit 9A
19361	Rad51	3.29278	1.60298e-07	RAD51 homolog
11303	Abca1	3.29109	6.55989e-08	ATP-binding cassette, sub-family A (ABC1), member 1
106393	Srl	3.28833	7.36394e-08	sarcalumenin
100039596	Tcf24	3.28765	1.57723e-07	transcription factor 24
75568	Capsl	3.28607	1.47061e-07	calcyphosine-like
217995	Heatr1	3.28245	6.28497e-08	HEAT repeat containing 1
68121	Cep70	3.27026	5.15602e-07	centrosomal protein 70
71780	Isyna1	3.2633	2.09751e-08	myo-inositol 1-phosphate synthase A1
104457	0610010K14Rik	3.26197	5.58763e-08	RIKEN cDNA 0610010K14 gene
12069	Bex2	3.25971	6.17918e-06	brain expressed X-linked 2
74018	Als2	3.25704	2.15272e-08	amyotrophic lateral sclerosis 2 (juvenile)
---	AA667102	3.25266	3.23236e-07	expressed sequence AA667102
68729	Trim37	3.25029	2.30637e-07	tripartite motif-containing 37
71854	Dpep3	3.24567	9.88317e-08	dipeptidase 3
171170	Mbnl3	3.24058	1.72208e-06	muscleblind-like 3 (Drosophila)
71653	Shtn1	3.23702	5.33593e-06	shootin 1
279618	Gm715	3.23443	2.36815e-07	predicted gene 715
66724	Tab3	3.23149	2.49161e-08	TGF-beta activated kinase 1/MAP3K7 binding protein 3
12767	Cxcr4	3.22765	7.76502e-07	chemokine (C-X-C motif) receptor 4
20190	Ryr1	3.22397	6.13897e-07	ryanodine receptor 1, skeletal muscle
14967	H2-D4	3.22336	9.98375e-08	histocompatibility 2, D region locus 4
67196	Ube2t	3.2222	1.42379e-07	ubiquitin-conjugating enzyme E2T (putative)
16881	Lig1	3.22218	3.20107e-08	ligase I, DNA, ATP-dependent
14758	Gpm6b	3.2208	2.07223e-06	glycoprotein m6b
18095	Nkx3-1	3.22078	2.18152e-07	NK-3 transcription factor, locus 1 (Drosophila)
70974	Pgm2l1	3.21656	2.53066e-07	phosphoglucomutase 2-like 1
67486	Polr3g	3.20893	2.05114e-07	polymerase (RNA) III (DNA directed) polypeptide G
66873	Tril	3.20274	1.37722e-07	TLR4 interactor with leucine-rich repeats
211401	Mtss1	3.20268	1.85596e-08	metastasis suppressor 1
20997	T	3.19304	3.1926e-06	brachyury
27355	Pald1	3.18623	4.85666e-08	phosphatase domain containing, paladin 1
68172	Rpl39l	3.18237	2.3341e-08	ribosomal protein L39-like
17084	Ly86	3.17865	3.50485e-08	lymphocyte antigen 86
19895	Rpia	3.17755	3.12643e-08	ribose 5-phosphate isomerase A
104681	Slc16a6	3.17687	2.8766e-07	solute carrier family 16 (monocarboxylic acid transporters), member 6
245610	Nxf3	3.17152	2.9835e-07	nuclear RNA export factor 3
227541	Camk1d	3.17113	6.50389e-08	calcium/calmodulin-dependent protein kinase ID
72107	Dscc1	3.16891	5.22938e-06	defective in sister chromatid cohesion 1 homolog (S. cerevisiae)
268595	D430019H16Rik	3.16694	2.97977e-06	RIKEN cDNA D430019H16 gene
20341	Selenbp1	3.16446	1.50368e-05	selenium binding protein 1
268885	Stfa2l1	3.16106	2.76068e-05	stefin A2 like 1
18140	Uhrf1	3.15874	5.76299e-08	ubiquitin-like, containing PHD and RING finger domains, 1
56744	Pf4	3.1566	1.13719e-06	platelet factor 4
210789	Tbc1d4	3.15128	2.41074e-07	TBC1 domain family, member 4
57138	Slc12a5	3.15124	2.60846e-07	solute carrier family 12, member 5
107573	Tcrg-C1	3.14756	7.50469e-08	T cell receptor gamma, constant 1
74091	Npl	3.13276	5.25112e-07	N-acetylneuraminate pyruvate lyase
69774	Ms4a6b	3.13216	9.90994e-08	membrane-spanning 4-domains, subfamily A, member 6B
17110	Lyz1	3.1264	1.50442e-07	lysozyme 1
71728	Stk11ip	3.12352	4.56146e-07	serine/threonine kinase 11 interacting protein
234779	Plcg2	3.12203	3.77553e-07	phospholipase C, gamma 2
69697	Camsap3	3.12141	1.7717e-07	calmodulin regulated spectrin-associated protein family, member 3
381107	Tmem232	3.12071	1.70237e-07	transmembrane protein 232
15504	Dnajb3	3.11978	6.35633e-07	DnaJ (Hsp40) homolog, subfamily B, member 3
20404	Sh3gl2	3.11929	3.34452e-07	SH3-domain GRB2-like 2
60525	Acss2	3.11888	6.8252e-07	acyl-CoA synthetase short-chain family member 2
71693	Colec11	3.11849	2.12267e-06	collectin sub-family member 11
107586	Ovol2	3.11841	7.84647e-06	ovo-like 2 (Drosophila)
59095	Fxyd6	3.10948	5.66409e-07	FXYD domain-containing ion transport regulator 6
11925	Neurog3	3.10722	8.19169e-06	neurogenin 3
19735	Rgs2	3.10689	9.66967e-08	regulator of G-protein signaling 2
12190	Brca2	3.10677	5.49088e-08	breast cancer 2, early onset
13058	Cybb	3.10369	2.43431e-08	cytochrome b-245, beta polypeptide
230936	Phf13	3.1029	8.57708e-07	PHD finger protein 13
74104	Abcb6	3.09915	1.54253e-07	ATP-binding cassette, sub-family B (MDR/TAP), member 6
14605	Tsc22d3	3.09837	3.92859e-07	TSC22 domain family, member 3
74446	Slc9b1	3.09561	3.02981e-06	solute carrier family 9, subfamily B (NHA1, cation proton antiporter 1), member 1
226075	Glis3	3.09416	1.39502e-06	GLIS family zinc finger 3
100042295	Gm3776	3.09309	7.93252e-06	predicted gene 3776
208890	Slc26a7	3.09146	0.000312902	solute carrier family 26, member 7
102423	Hinfp	3.09089	3.70218e-07	histone H4 transcription factor
98952	Fam102a	3.08903	1.33463e-06	family with sequence similarity 102, member A
231858	Radil	3.07958	1.03044e-07	Ras association and DIL domains
110593	Prdm2	3.07792	2.83913e-07	PR domain containing 2, with ZNF domain
54338	Slc23a2	3.07607	2.43945e-07	solute carrier family 23 (nucleobase transporters), member 2
211896	Depdc7	3.07457	6.75205e-08	DEP domain containing 7
64707	Suv39h2	3.06801	5.32299e-07	suppressor of variegation 3-9 homolog 2 (Drosophila)
17227	Mcpt4	3.06769	2.73029e-08	mast cell protease 4
67692	1700020N01Rik	3.06506	9.66967e-08	RIKEN cDNA 1700020N01 gene
11858	Rnd2	3.06332	4.65585e-07	Rho family GTPase 2
22036	Traip	3.06213	1.03388e-07	TRAF-interacting protein
382207	Jade3	3.0619	1.13603e-06	jade family PHD finger 3
75623	Tex30	3.06061	2.42139e-08	testis expressed 30
67800	Dgat2	3.05761	1.0368e-07	diacylglycerol O-acyltransferase 2
232670	Tspan33	3.05459	3.21743e-08	tetraspanin 33
70951	Spata1	3.05315	2.78714e-07	spermatogenesis associated 1
17105	Lyz2	3.05216	4.68696e-06	lysozyme 2
107435	Hat1	3.04856	3.46457e-08	histone aminotransferase 1
66184	Rps4l	3.04669	2.42139e-08	ribosomal protein S4-like
108653	Rimklb	3.04554	1.22295e-07	ribosomal modification protein rimK-like family member B
56380	Arid3b	3.04482	1.28578e-07	AT rich interactive domain 3B (BRIGHT-like)
68876	Xrcc6bp1	3.04146	1.41059e-07	XRCC6 binding protein 1
58220	Pard6b	3.041	8.72441e-07	par-6 family cell polarity regulator beta
67349	1700086P04Rik	3.0383	1.14939e-07	RIKEN cDNA 1700086P04 gene
233826	Palb2	3.03506	4.39219e-08	partner and localizer of BRCA2
12506	Cd48	3.03485	2.42139e-08	CD48 antigen
17173	Ascl2	3.03349	1.72862e-07	achaete-scute complex homolog 2 (Drosophila)
12416	Cbx2	3.03255	4.82996e-08	chromobox 2
108000	Cenpf	3.03128	1.7629e-07	centromere protein F
14585	Gfra1	3.0239	6.0178e-08	glial cell line derived neurotrophic factor family receptor alpha 1
12029	Bcl6b	3.02355	3.57271e-07	B cell CLL/lymphoma 6, member B
320696	Ccdc158	3.01939	1.49793e-07	coiled-coil domain containing 158
231832	Tmem184a	3.01884	0.000372008	transmembrane protein 184a
18020	Nfatc2ip	3.01847	1.19566e-07	nuclear factor of activated T cells, cytoplasmic, calcineurin dependent 2 interacting protein
16322	Inha	3.01821	1.1428e-05	inhibin alpha
320869	Spata33	3.01535	6.76674e-08	spermatogenesis associated 33
69270	Gins1	3.00813	2.76163e-06	GINS complex subunit 1 (Psf1 homolog)
19256	Ptpn20	3.00463	1.18279e-07	protein tyrosine phosphatase, non-receptor type 20
14782	Gsr	3.00185	2.18372e-07	glutathione reductase
114874	Ddhd1	3.00061	1.42266e-06	DDHD domain containing 1
70893	Glb1l3	2.99911	1.29637e-05	galactosidase, beta 1 like 3
71715	Dhx35	2.99657	2.51547e-07	DEAH (Asp-Glu-Ala-His) box polypeptide 35
194655	Klf11	2.99341	5.19033e-08	Kruppel-like factor 11
108699	Chn1	2.99303	9.54153e-08	chimerin 1
13143	Dapk2	2.98912	8.86741e-08	death-associated protein kinase 2
71206	Katnal2	2.98652	2.4949e-07	katanin p60 subunit A-like 2
20744	Strbp	2.98318	4.90451e-07	spermatid perinuclear RNA binding protein
106344	Rfc4	2.98272	1.82928e-07	replication factor C (activator 1) 4
14645	Glul	2.98196	7.36394e-08	glutamate-ammonia ligase (glutamine synthetase)
236266	Alms1	2.97856	1.60562e-06	Alstrom syndrome 1
14939	Gzmb	2.9767	1.52007e-07	granzyme B
71354	Wdr31	2.97534	1.0261e-06	WD repeat domain 31
241494	Zfp385b	2.97059	5.45722e-08	zinc finger protein 385B
27205	Podxl	2.96947	3.08244e-08	podocalyxin-like
385493	AU015836	2.96873	1.83016e-05	expressed sequence AU015836
16956	Lpl	2.96871	1.35321e-06	lipoprotein lipase
22137	Ttk	2.96771	1.43526e-07	Ttk protein kinase
21954	Tnni3	2.96393	0.000309816	troponin I, cardiac 3
277360	Prex1	2.9639	6.78778e-08	phosphatidylinositol-3,4,5-trisphosphate-dependent Rac exchange factor 1
17883	Myh3	2.96331	5.69475e-07	myosin, heavy polypeptide 3, skeletal muscle, embryonic
17195	Mbl2	2.96298	1.30058e-07	mannose-binding lectin (protein C) 2
216021	Stox1	2.95675	1.30058e-07	storkhead box 1
106369	Ypel1	2.95309	3.99003e-07	yippee-like 1 (Drosophila)
12562	Cdh5	2.95093	6.78056e-05	cadherin 5
57432	Zc3h8	2.94346	4.36829e-08	zinc finger CCCH type containing 8
242894	Actr3b	2.93959	3.18167e-07	ARP3 actin-related protein 3B
58180	Hic2	2.93814	5.03158e-07	hypermethylated in cancer 2
18826	Lcp1	2.93658	8.39564e-08	lymphocyte cytosolic protein 1
26968	Islr	2.93358	3.62472e-05	immunoglobulin superfamily containing leucine-rich repeat
269181	Mgat4a	2.92992	1.03044e-07	mannoside acetylglucosaminyltransferase 4, isoenzyme A
18710	Pik3r3	2.92966	1.68183e-07	phosphatidylinositol 3 kinase, regulatory subunit, polypeptide 3 (p55)
239796	Mb21d2	2.9282	1.59098e-06	Mab-21 domain containing 2
12724	Clcn2	2.92657	1.23061e-05	chloride channel, voltage-sensitive 2
105171	Arrdc3	2.92372	1.18822e-07	arrestin domain containing 3
57908	Zfp318	2.92058	6.50389e-08	zinc finger protein 318
19366	Rad54l	2.92004	4.52012e-07	RAD54 like (S. cerevisiae)
66704	Rbm4b	2.91719	9.5623e-07	RNA binding motif protein 4B
16869	Lhx1	2.91472	1.19141e-05	LIM homeobox protein 1
103135	Pan2	2.91215	2.1045e-07	PAN2 polyA specific ribonuclease subunit homolog (S. cerevisiae)
114714	Rad51c	2.91189	1.53664e-07	RAD51 homolog C
236733	Usp11	2.91116	9.28756e-07	ubiquitin specific peptidase 11
54648	Ccdc120	2.91099	1.59495e-07	coiled-coil domain containing 120
67177	Cdt1	2.90841	5.34626e-07	chromatin licensing and DNA replication factor 1
67652	Spaca1	2.90784	8.89398e-07	sperm acrosome associated 1
13433	Dnmt1	2.90737	5.56765e-08	DNA methyltransferase (cytosine-5) 1
12491	Cd36	2.90406	7.44988e-08	CD36 antigen
320609	Strip2	2.90374	8.37927e-08	striatin interacting protein 2
24014	Rnasel	2.90359	2.04607e-07	ribonuclease L (2', 5'-oligoisoadenylate synthetase-dependent)
21981	Ppp1r13b	2.9001	3.107e-08	protein phosphatase 1, regulatory (inhibitor) subunit 13B
234725	Zfp612	2.89918	9.85486e-08	zinc finger protein 612
228543	Rhov	2.89733	3.88136e-06	ras homolog gene family, member V
68738	Acss1	2.89699	2.60252e-07	acyl-CoA synthetase short-chain family member 1
71063	Zfp597	2.89437	6.06651e-08	zinc finger protein 597
67014	Mina	2.89424	2.73029e-08	myc induced nuclear antigen
78658	Ncapd3	2.89366	7.36394e-08	non-SMC condensin II complex, subunit D3
14282	Fosb	2.89223	0.000211322	FBJ osteosarcoma oncogene B
56458	Foxo1	2.88569	2.54998e-07	forkhead box O1
11481	Acvr2b	2.88562	6.76674e-08	activin receptor IIB
18784	Pla2g5	2.88531	4.00408e-07	phospholipase A2, group V
102371	Myzap	2.88433	4.06753e-07	myocardial zonula adherens protein
78558	Htra3	2.88384	0.000344838	HtrA serine peptidase 3
71924	Tube1	2.88349	6.28976e-07	epsilon-tubulin 1
219103	Cenpj	2.8822	7.50469e-08	centromere protein J
18559	Pctp	2.88194	5.26601e-07	phosphatidylcholine transfer protein
104156	Etv5	2.88076	8.41677e-08	ets variant 5
18595	Pdgfra	2.88072	2.76849e-06	platelet derived growth factor receptor, alpha polypeptide
69706	Lrr1	2.87727	1.00884e-06	leucine rich repeat protein 1
11847	Arg2	2.87553	1.03959e-07	arginase type II
239273	Abcc4	2.87291	2.29632e-06	ATP-binding cassette, sub-family C (CFTR/MRP), member 4
20452	St8sia4	2.86812	8.6321e-08	ST8 alpha-N-acetyl-neuraminide alpha-2,8-sialyltransferase 4
240756	Klhl12	2.868	7.07844e-08	kelch-like 12
80891	Fcrls	2.8667	6.31734e-08	Fc receptor-like S, scavenger receptor
241274	Pnpla7	2.86206	9.60647e-08	patatin-like phospholipase domain containing 7
58206	Zbtb32	2.86159	9.54153e-08	zinc finger and BTB domain containing 32
27360	Add3	2.86053	1.39502e-06	adducin 3 (gamma)
100039095	Gm2044	2.8585	0.000264639	predicted gene 2044
216864	Mgl2	2.85615	4.34158e-07	macrophage galactose N-acetyl-galactosamine specific lectin 2
56264	Cpxm1	2.85463	1.02132e-06	carboxypeptidase X 1 (M14 family)
664609	Rhox4a	2.85401	3.21479e-05	reproductive homeobox 4A
67492	Zfand4	2.84594	4.62689e-07	zinc finger, AN1-type domain 4
70024	Mcm10	2.84095	1.48082e-06	minichromosome maintenance deficient 10 (S. cerevisiae)
235323	Usp28	2.83985	7.16828e-08	ubiquitin specific peptidase 28
71801	Plekhf2	2.83775	5.46191e-08	pleckstrin homology domain containing, family F (with FYVE domain) member 2
11472	Actn2	2.83589	8.40258e-08	actinin alpha 2
14536	Nr6a1	2.83542	4.84416e-06	nuclear receptor subfamily 6, group A, member 1
17218	Mcm5	2.8353	9.79962e-08	minichromosome maintenance deficient 5, cell division cycle 46 (S. cerevisiae)
241627	Wdr76	2.83414	2.01547e-07	WD repeat domain 76
52276	Cdca8	2.83373	3.90082e-07	cell division cycle associated 8
230824	Grhl3	2.83258	8.67212e-07	grainyhead-like 3 (Drosophila)
23833	Cd52	2.82687	2.32406e-07	CD52 antigen
14938	Gzma	2.82287	2.46502e-07	granzyme A
217827	Nrde2	2.82167	2.14115e-07	nrde-2 necessary for RNA interference, domain containing
17142	Magea6	2.82093	2.92268e-06	melanoma antigen, family A, 6
217653	Mis18bp1	2.8192	1.75149e-06	MIS18 binding protein 1
269623	Rbm48	2.81315	1.94982e-06	RNA binding motif protein 48
268567	Tmem229b	2.81137	1.26742e-06	transmembrane protein 229B
108101	Fermt3	2.81086	5.81596e-07	fermitin family homolog 3 (Drosophila)
22271	Upp1	2.80942	2.48396e-06	uridine phosphorylase 1
212391	Lcor	2.8074	8.9796e-08	ligand dependent nuclear receptor corepressor
22184	Zrsr2	2.80689	1.43394e-07	zinc finger (CCCH type), RNA binding motif and serine/arginine rich 2
71233	Enkur	2.80414	7.15427e-07	enkurin, TRPC channel interacting protein
17145	Mageb1	2.80106	1.37913e-07	melanoma antigen, family B, 1
20302	Ccl3	2.7991	2.77297e-06	chemokine (C-C motif) ligand 3
72171	Shq1	2.79876	6.0607e-07	SHQ1 homolog (S. cerevisiae)
83556	Tex16	2.79817	1.54457e-06	testis expressed gene 16
16173	Il18	2.79657	3.12643e-08	interleukin 18
16574	Kif5c	2.79418	3.90082e-07	kinesin family member 5C
110094	Phka2	2.79382	1.37913e-07	phosphorylase kinase alpha 2
329324	Syt14	2.79276	8.75583e-08	synaptotagmin XIV
102075	Plekhg4	2.78677	2.51867e-06	pleckstrin homology domain containing, family G (with RhoGef domain) member 4
68221	Wfdc15a	2.78481	4.40916e-07	WAP four-disulfide core domain 15A
72556	Zfp566	2.78353	9.30814e-07	zinc finger protein 566
230822	Ncmap	2.77881	1.27356e-06	noncompact myelin associated protein
382253	Cdkl5	2.77669	4.02061e-07	cyclin-dependent kinase-like 5
53975	Ddx20	2.77648	5.97587e-08	DEAD (Asp-Glu-Ala-Asp) box polypeptide 20
18392	Orc1	2.77613	8.1699e-06	origin recognition complex, subunit 1
72103	Aplf	2.77436	1.60854e-07	aprataxin and PNKP like factor
16408	Itgal	2.77126	1.04898e-06	integrin alpha L
269582	Clspn	2.77061	1.12787e-07	claspin
70673	Prdm16	2.76577	2.58323e-06	PR domain containing 16
27206	Nrk	2.76451	3.82608e-05	Nik related kinase
54712	Plxnc1	2.76218	3.35377e-05	plexin C1
22767	Zfy1	2.75928	7.54172e-07	zinc finger protein 1, Y-linked
666135	Gm14590	2.75923	1.99635e-07	predicted gene 14590
18054	Ngp	2.75853	0.00125544	neutrophilic granule protein
107371	Exoc6	2.75815	1.33943e-06	exocyst complex component 6
235441	Usp3	2.75776	2.03558e-07	ubiquitin specific peptidase 3
107350	AW112010	2.75601	5.80442e-07	expressed sequence AW112010
17215	Mcm3	2.75426	1.11814e-07	minichromosome maintenance deficient 3 (S. cerevisiae)
77591	Ddx10	2.75404	6.05841e-08	DEAD (Asp-Glu-Ala-Asp) box polypeptide 10
67298	Gprasp1	2.75369	4.11679e-07	G protein-coupled receptor associated sorting protein 1
22778	Ikzf1	2.75331	2.23597e-07	IKAROS family zinc finger 1
15893	Ica1	2.74946	1.40011e-07	islet cell autoantigen 1
237911	Brip1	2.74875	3.1982e-07	BRCA1 interacting protein C-terminal helicase 1
101565	Ccp110	2.74575	7.58754e-08	centriolar coiled coil protein 110
110958	M1ap	2.74531	3.72342e-07	meiosis 1 associated protein
218914	Wapl	2.74052	1.20516e-07	WAPL cohesin release factor
234736	Rfwd3	2.73832	8.19835e-08	ring finger and WD repeat domain 3
234865	Nup133	2.73771	1.55188e-07	nucleoporin 133
207932	Urb1	2.73709	5.29527e-07	URB1 ribosome biogenesis 1 homolog (S. cerevisiae)
51869	Rif1	2.73304	4.23698e-07	Rap1 interacting factor 1 homolog (yeast)
109225	Ms4a7	2.73282	6.75205e-08	membrane-spanning 4-domains, subfamily A, member 7
12663	Chml	2.73253	3.87001e-07	choroideremia-like
238257	Tmem30b	2.73	1.10211e-05	transmembrane protein 30B
68283	9530077C05Rik	2.72997	1.62272e-07	RIKEN cDNA 9530077C05 gene
70839	P2ry12	2.72886	9.63342e-07	purinergic receptor P2Y, G-protein coupled 12
68774	Ms4a6d	2.72724	2.07045e-07	membrane-spanning 4-domains, subfamily A, member 6D
17764	Mtf1	2.72697	2.00456e-07	metal response element binding transcription factor 1
231238	Sel1l3	2.72684	6.12165e-06	sel-1 suppressor of lin-12-like 3 (C. elegans)
245000	Atr	2.72631	1.03523e-07	ataxia telangiectasia and Rad3 related
68145	Etaa1	2.72621	5.45722e-08	Ewing tumor-associated antigen 1
52793	Fam3b	2.72455	6.12165e-06	family with sequence similarity 3, member B
63986	Gmfg	2.72392	3.99003e-07	glia maturation factor, gamma
235439	Herc1	2.72354	9.39815e-08	hect (homologous to the E6-AP (UBE3A) carboxyl terminus) domain and RCC1 (CHC1)-like domain (RLD) 1
70088	Meaf6	2.72139	2.19474e-07	MYST/Esa1-associated factor 6
320299	Iqcb1	2.72126	5.21056e-08	IQ calmodulin-binding motif containing 1
56399	Akap8	2.72117	9.39815e-08	A kinase (PRKA) anchor protein 8
244891	Scaper	2.72055	5.21056e-08	S phase cyclin A-associated protein in the ER
17690	Msi1	2.71975	7.29251e-07	musashi RNA-binding protein 1
80880	Kank3	2.71676	9.87609e-06	KN motif and ankyrin repeat domains 3
18761	Prkcq	2.71413	1.35556e-07	protein kinase C, theta
18762	Prkcz	2.71194	3.89741e-06	protein kinase C, zeta
26910	Figla	2.71015	2.18372e-07	folliculogenesis specific basic helix-loop-helix
218214	Kdm1b	2.71012	5.87177e-08	lysine (K)-specific demethylase 1B
69479	1700029J07Rik	2.705	2.09605e-06	RIKEN cDNA 1700029J07 gene
73828	Dcaf4	2.7026	7.39412e-08	DDB1 and CUL4 associated factor 4
11545	Parp1	2.70132	3.6035e-07	poly (ADP-ribose) polymerase family, member 1
23890	Gpr34	2.69777	2.14532e-07	G protein-coupled receptor 34
242248	Bank1	2.69734	4.34158e-07	B cell scaffold protein with ankyrin repeats 1
74198	Dtx2	2.6946	2.20177e-07	deltex 2 homolog (Drosophila)
68857	Dtwd2	2.69326	5.86515e-07	DTW domain containing 2
70564	Fam213a	2.69092	3.13739e-07	family with sequence similarity 213, member A
74437	4933402E13Rik	2.68912	0.00436607	RIKEN cDNA 4933402E13 gene
236920	Stard8	2.68886	1.54983e-07	START domain containing 8
75050	Kif27	2.68826	1.28578e-07	kinesin family member 27
17688	Msh6	2.68363	9.88317e-08	mutS homolog 6 (E. coli)
105782	Scrib	2.68278	4.24449e-07	scribbled homolog (Drosophila)
240675	Vwa2	2.68244	2.14997e-07	von Willebrand factor A domain containing 2
68982	1500015A07Rik	2.67801	5.17984e-07	RIKEN cDNA 1500015A07 gene
56185	Hao2	2.67609	1.65075e-06	hydroxyacid oxidase 2
69815	Krtcap3	2.67524	6.8442e-05	keratinocyte associated protein 3
71735	Lrwd1	2.67242	3.77553e-07	leucine-rich repeats and WD repeat domain containing 1
66109	Tspan13	2.67213	2.58149e-07	tetraspanin 13
73149	Clec4a3	2.67192	1.7714e-06	C-type lectin domain family 4, member a3
209195	Clic6	2.6713	2.03549e-07	chloride intracellular channel 6
14055	Ezh1	2.67088	3.14502e-06	enhancer of zeste 1 polycomb repressive complex 2 subunit
629159	1700008J07Rik	2.67024	2.92833e-06	RIKEN cDNA 1700008J07 gene
442801	Arhgef15	2.66657	2.14115e-07	Rho guanine nucleotide exchange factor (GEF) 15
14127	Fcer1g	2.66421	3.31862e-07	Fc receptor, IgE, high affinity I, gamma polypeptide
17349	Mlf1	2.66302	2.51442e-07	myeloid leukemia factor 1
18991	Pou3f1	2.66262	6.41791e-08	POU domain, class 3, transcription factor 1
100043034	Rex2	2.66249	2.54443e-05	reduced expression 2
76858	Nlrp14	2.66226	2.1048e-07	NLR family, pyrin domain containing 14
15013	H2-Q2	2.65123	6.38765e-07	histocompatibility 2, Q region locus 2
20466	Sin3a	2.65066	7.76609e-08	transcriptional regulator, SIN3A (yeast)
56190	Rbm38	2.65009	5.2373e-08	RNA binding motif protein 38
227099	Pms1	2.64998	2.32878e-07	postmeiotic segregation increased 1 (S. cerevisiae)
104174	Gldc	2.64924	1.13068e-05	glycine decarboxylase
217648	Gm527	2.64914	2.70953e-07	predicted gene 527
16149	Cd74	2.64745	9.22707e-06	CD74 antigen (invariant polypeptide of major histocompatibility complex, class II antigen-associated)
170799	Rtkn2	2.64664	1.99279e-05	rhotekin 2
14744	Gpr65	2.64643	1.55421e-06	G-protein coupled receptor 65
67303	3110045C21Rik	2.64623	2.01368e-06	RIKEN cDNA 3110045C21 gene
260299	Cadm4	2.6459	1.26318e-06	cell adhesion molecule 4
668303	Kif26a	2.64526	2.92553e-07	kinesin family member 26A
330064	Slc5a6	2.64285	7.32528e-07	solute carrier family 5 (sodium-dependent vitamin transporter), member 6
13040	Ctss	2.64054	8.20174e-08	cathepsin S
329727	Dennd2c	2.63811	8.36706e-07	DENN/MADD domain containing 2C
70999	Naa40	2.63798	7.38835e-07	N(alpha)-acetyltransferase 40, NatD catalytic subunit, homolog (S. cerevisiae)
12449	Ccnf	2.63631	4.6082e-07	cyclin F
17748	Mt1	2.6344	1.14939e-07	metallothionein 1
269224	Pask	2.63392	2.75529e-06	PAS domain containing serine/threonine kinase
68298	Ncapd2	2.63294	1.5387e-07	non-SMC condensin I complex, subunit D2
14198	Fhit	2.63102	4.26519e-06	fragile histidine triad gene
14365	Fzd3	2.62766	4.20178e-07	frizzled homolog 3 (Drosophila)
68312	Gstm7	2.62748	0.00019182	glutathione S-transferase, mu 7
75296	Fgfr1op	2.6252	8.16951e-08	Fgfr1 oncogene partner
102638632	Gm26641	2.62051	6.58848e-07	predicted gene, 26641
20447	St6galnac3	2.62038	5.78173e-07	ST6 (alpha-N-acetyl-neuraminyl-2,3-beta-galactosyl-1,3)-N-acetylgalactosaminide alpha-2,6-sialyltransferase 3
21853	Timeless	2.61994	7.5155e-08	timeless circadian clock 1
244867	Arhgap20	2.6174	2.72868e-07	Rho GTPase activating protein 20
14853	Gspt2	2.61497	4.62004e-07	G1 to S phase transition 2
71704	Arhgef3	2.61472	9.28756e-07	Rho guanine nucleotide exchange factor (GEF) 3
16319	Incenp	2.60872	1.83919e-06	inner centromere protein
75104	Mmd2	2.60721	6.74889e-05	monocyte to macrophage differentiation-associated 2
78177	Ninl	2.60718	6.15438e-06	ninein-like
15245	Hhip	2.60603	1.38306e-07	Hedgehog-interacting protein
381280	Hjurp	2.60026	8.3962e-06	Holliday junction recognition protein
12262	C1qc	2.59802	4.99822e-06	complement component 1, q subcomponent, C chain
229584	Pogz	2.59761	3.64394e-07	pogo transposable element with ZNF domain
20863	Stfa3	2.59384	0.00288693	stefin A3
223838	Adamts20	2.59384	1.19313e-07	a disintegrin-like and metallopeptidase (reprolysin type) with thrombospondin type 1 motif, 20
14463	Gata4	2.59261	0.000127332	GATA binding protein 4
225995	D030056L22Rik	2.59176	1.28398e-07	RIKEN cDNA D030056L22 gene
56196	Tdp2	2.58762	1.75136e-07	tyrosyl-DNA phosphodiesterase 2
80877	Lrba	2.58744	6.53292e-07	LPS-responsive beige-like anchor
228911	Tshz2	2.58741	5.51803e-05	teashirt zinc finger family member 2
208213	Tmem132c	2.58478	1.30932e-07	transmembrane protein 132C
94214	Spock2	2.58399	0.000331192	sparc/osteonectin, cwcv and kazal-like domains proteoglycan 2
53892	Ppm1d	2.58138	1.50811e-07	protein phosphatase 1D magnesium-dependent, delta isoform
216831	Arhgap44	2.58079	1.47214e-07	Rho GTPase activating protein 44
101055709	Zfp264	2.58055	5.49088e-08	zinc finger protein 264
211134	Lzts1	2.57905	3.86846e-07	leucine zipper, putative tumor suppressor 1
75770	Brsk2	2.57849	9.89496e-06	BR serine/threonine kinase 2
69903	Rasip1	2.57236	7.99109e-06	Ras interacting protein 1
234912	9230110C19Rik	2.57055	3.13383e-07	RIKEN cDNA 9230110C19 gene
240121	Fsd1	2.56382	1.37913e-07	fibronectin type 3 and SPRY domain-containing protein
14131	Fcgr3	2.55994	3.81219e-07	Fc receptor, IgG, low affinity III
81879	Tfcp2l1	2.55896	5.88243e-07	transcription factor CP2-like 1
69885	Aunip	2.5584	6.90197e-07	aurora kinase A and ninein interacting protein
105844	Card10	2.55691	1.06646e-07	caspase recruitment domain family, member 10
18751	Prkcb	2.5558	1.35556e-07	protein kinase C, beta
105193	Nhlrc1	2.54919	8.53765e-07	NHL repeat containing 1
319651	Usp37	2.54858	2.7579e-06	ubiquitin specific peptidase 37
106618	Wdr90	2.54759	1.20028e-06	WD repeat domain 90
381511	Pdp1	2.54731	2.07218e-07	pyruvate dehyrogenase phosphatase catalytic subunit 1
226539	Dars2	2.5456	3.49308e-07	aspartyl-tRNA synthetase 2 (mitochondrial)
17888	Myh6	2.54468	6.02366e-07	myosin, heavy polypeptide 6, cardiac muscle, alpha
64074	Smoc2	2.54259	1.30647e-05	SPARC related modular calcium binding 2
104418	Dgkz	2.54235	4.87617e-07	diacylglycerol kinase zeta
78767	Efcab11	2.54141	2.6977e-05	EF-hand calcium binding domain 11
207798	Gramd1c	2.54114	1.03817e-06	GRAM domain containing 1C
236930	Ercc6l	2.53902	4.34158e-07	excision repair cross-complementing rodent repair deficiency complementation group 6 like
546143	Ccpg1os	2.53723	1.02018e-07	cell cycle progression 1, opposite strand
66634	Mcm8	2.53676	8.88888e-07	minichromosome maintenance deficient 8 (S. cerevisiae)
70617	5730508B09Rik	2.53594	3.34761e-06	RIKEN cDNA 5730508B09 gene
20887	Sult1a1	2.53526	4.79666e-06	sulfotransferase family 1A, phenol-preferring, member 1
76927	Tsacc	2.53349	7.46348e-07	TSSK6 activating co-chaperone
270192	Rab6b	2.5327	9.25194e-08	RAB6B, member RAS oncogene family
320292	Rasgef1b	2.53203	8.39611e-07	RasGEF domain family, member 1B
23928	Lamc3	2.53143	0.000103485	laminin gamma 3
212276	Zfp748	2.53077	7.27287e-07	zinc finger protein 748
236904	Klhl15	2.53016	2.11397e-07	kelch-like 15
73086	Rps6ka5	2.52785	8.15852e-08	ribosomal protein S6 kinase, polypeptide 5
77805	Esco1	2.527	1.05079e-07	establishment of cohesion 1 homolog 1 (S. cerevisiae)
112422	2610305D13Rik	2.52694	5.23894e-05	RIKEN cDNA 2610305D13 gene
107769	Tm6sf1	2.5268	1.02205e-06	transmembrane 6 superfamily member 1
68971	Tamm41	2.52556	8.84543e-08	TAM41, mitochondrial translocator assembly and maintenance protein, homolog (S. cerevisiae)
98388	Chst10	2.524	3.00553e-06	carbohydrate sulfotransferase 10
16185	Il2rb	2.52076	2.53747e-05	interleukin 2 receptor, beta chain
21814	Tgfbr3	2.51991	1.07755e-05	transforming growth factor, beta receptor III
70335	Reep6	2.5188	6.66565e-07	receptor accessory protein 6
15129	Hbb-b1	2.51785	2.36067e-06	hemoglobin, beta adult major chain
69716	Trip13	2.51714	4.22039e-07	thyroid hormone receptor interactor 13
68114	Mum1	2.51174	9.39815e-08	melanoma associated antigen (mutated) 1
72898	Asphd2	2.51089	2.3947e-06	aspartate beta-hydroxylase domain containing 2
268591	Serpina5	2.51084	0.000187079	serine (or cysteine) peptidase inhibitor, clade A, member 5
239099	Homez	2.50887	3.44656e-06	homeodomain leucine zipper-encoding gene
30841	Kdm2b	2.50237	3.75087e-07	lysine (K)-specific demethylase 2B
26407	Map3k4	2.49975	1.27924e-07	mitogen-activated protein kinase kinase kinase 4
232174	Cyp26b1	2.49916	8.50634e-05	cytochrome P450, family 26, subfamily b, polypeptide 1
80901	Cxcr6	2.49587	3.49308e-07	chemokine (C-X-C motif) receptor 6
13733	Adgre1	2.49546	1.02375e-06	adhesion G protein-coupled receptor E1
72080	Sapcd2	2.49443	9.96844e-07	suppressor APC domain containing 2
17765	Mtf2	2.49424	9.54153e-08	metal response element binding transcription factor 2
227835	Gtdc1	2.49308	4.08646e-07	glycosyltransferase-like domain containing 1
19116	Prlr	2.49203	1.56594e-06	prolactin receptor
13435	Dnmt3a	2.48847	2.65856e-07	DNA methyltransferase 3A
66667	Hspbap1	2.48802	8.10874e-08	Hspb associated protein 1
17356	Mllt4	2.48786	1.30058e-07	myeloid/lymphoid or mixed-lineage leukemia (trithorax homolog, Drosophila); translocated to, 4
110835	Chrna5	2.48752	8.60495e-07	cholinergic receptor, nicotinic, alpha polypeptide 5
14000	Drosha	2.48703	1.24189e-06	drosha, ribonuclease type III
237221	Gemin8	2.48667	4.34158e-07	gem (nuclear organelle) associated protein 8
68070	Pdzd2	2.48661	1.90379e-06	PDZ domain containing 2
66101	Ppih	2.48425	3.24824e-07	peptidyl prolyl isomerase H
15354	Hmgb3	2.48355	1.04745e-07	high mobility group box 3
20310	Cxcl2	2.48307	3.49963e-05	chemokine (C-X-C motif) ligand 2
18755	Prkch	2.48274	1.24345e-06	protein kinase C, eta
16641	Klrc1	2.47501	9.55392e-07	killer cell lectin-like receptor subfamily C, member 1
67621	Bend5	2.47359	3.03009e-07	BEN domain containing 5
384763	Zfp667	2.47018	1.66213e-06	zinc finger protein 667
18039	Nefl	2.46994	0.000222023	neurofilament, light polypeptide
67603	Dusp6	2.46915	4.38527e-07	dual specificity phosphatase 6
230676	Szt2	2.46394	2.50654e-07	seizure threshold 2
76884	Cyfip2	2.46297	5.78491e-07	cytoplasmic FMR1 interacting protein 2
13656	Egr4	2.45896	1.56366e-06	early growth response 4
73666	Thoc3	2.45755	8.39564e-08	THO complex 3
12366	Casp2	2.4535	1.13146e-07	caspase 2
56739	Rec8	2.4533	1.69472e-06	REC8 meiotic recombination protein
13602	Sparcl1	2.45139	9.78997e-06	SPARC-like 1
17220	Mcm7	2.45064	9.69072e-08	minichromosome maintenance deficient 7 (S. cerevisiae)
73540	1700100M05Rik	2.44934	2.3779e-07	RIKEN cDNA 1700100M05 gene
68553	Col6a4	2.44864	2.22532e-06	collagen, type VI, alpha 4
74463	Exoc3l2	2.44842	0.000437318	exocyst complex component 3-like 2
216292	Mettl25	2.44672	7.1814e-07	methyltransferase like 25
23969	Pacsin1	2.44617	1.97847e-06	protein kinase C and casein kinase substrate in neurons 1
208967	Thnsl1	2.4458	1.12056e-07	threonine synthase-like 1 (bacterial)
17229	Tpsb2	2.44577	2.77217e-06	tryptase beta 2
666190	Gm7972	2.4455	1.29874e-05	predicted gene 7972
19073	Srgn	2.44426	7.69778e-08	serglycin
56364	Zmym3	2.44412	9.59741e-07	zinc finger, MYM-type 3
56734	Tulp2	2.44376	2.70217e-05	tubby-like protein 2
56210	Rev1	2.44358	3.49308e-07	REV1 homolog (S. cerevisiae)
15203	Heph	2.43955	9.15329e-07	hephaestin
27428	Shroom3	2.43141	7.08348e-07	shroom family member 3
27223	Trp53bp1	2.4309	3.10495e-07	transformation related protein 53 binding protein 1
12258	Serping1	2.43077	0.000324601	serine (or cysteine) peptidase inhibitor, clade G, member 1
12409	Cbr2	2.42892	0.000268172	carbonyl reductase 2
75590	Dusp9	2.42765	1.31151e-06	dual specificity phosphatase 9
230917	Tmem201	2.4245	1.05662e-07	transmembrane protein 201
19075	Prim1	2.42171	5.30677e-07	DNA primase, p49 subunit
229227	4932438A13Rik	2.4211	1.05488e-07	RIKEN cDNA 4932438A13 gene
234878	BC021891	2.4211	0.000230802	cDNA sequence BC021891
21844	Tiam1	2.42105	5.03158e-07	T cell lymphoma invasion and metastasis 1
67487	Dhx40	2.4205	1.20671e-07	DEAH (Asp-Glu-Ala-His) box polypeptide 40
69291	1700001L05Rik	2.41718	2.37922e-06	RIKEN cDNA 1700001L05 gene
77065	Ints7	2.41627	1.96055e-07	integrator complex subunit 7
12259	C1qa	2.41601	7.6235e-07	complement component 1, q subcomponent, alpha polypeptide
195733	Grhl1	2.41463	2.1279e-06	grainyhead-like 1 (Drosophila)
98403	Zfp451	2.41436	1.05079e-07	zinc finger protein 451
216853	Wrap53	2.41266	3.58895e-07	WD repeat containing, antisense to Trp53
219072	Haus4	2.41214	1.19465e-07	HAUS augmin-like complex, subunit 4
434234	2610020H08Rik	2.41192	3.49308e-07	RIKEN cDNA 2610020H08 gene
192188	Stab2	2.41102	2.31167e-06	stabilin 2
104086	Cyp27a1	2.40831	8.36028e-06	cytochrome P450, family 27, subfamily a, polypeptide 1
70208	Med23	2.40776	2.55175e-07	mediator complex subunit 23
652925	Tmem243	2.40664	2.1028e-07	transmembrane protein 243, mitochondrial
71834	Zbtb43	2.40632	1.62272e-07	zinc finger and BTB domain containing 43
100637	N4bp2l1	2.40608	3.42774e-05	NEDD4 binding protein 2-like 1
75870	Tcam1	2.40465	2.36661e-06	testicular cell adhesion molecule 1
319876	Cobll1	2.40442	7.64679e-06	Cobl-like 1
50996	Pdcd7	2.40394	8.3523e-07	programmed cell death 7
16403	Itga6	2.40358	1.07063e-07	integrin alpha 6
69159	Rhebl1	2.40292	4.47058e-06	Ras homolog enriched in brain like 1
12970	Crygs	2.40218	4.19364e-05	crystallin, gamma S
330319	Wipf3	2.4004	0.000105989	WAS/WASL interacting protein family, member 3
14560	Gdf10	2.40007	5.6894e-07	growth differentiation factor 10
30962	Slc7a9	2.39921	9.54153e-08	solute carrier family 7 (cationic amino acid transporter, y+ system), member 9
327799	Usp44	2.39905	4.34947e-05	ubiquitin specific peptidase 44
110084	Dnah1	2.39595	2.27916e-06	dynein, axonemal, heavy chain 1
12236	Bub1b	2.3946	3.31962e-07	budding uninhibited by benzimidazoles 1 homolog, beta (S. cerevisiae)
16414	Itgb2	2.39457	3.06966e-06	integrin beta 2
16407	Itgae	2.3941	2.04625e-07	integrin alpha E, epithelial-associated
52250	Reep1	2.39261	0.00017388	receptor accessory protein 1
11690	Alox5ap	2.39079	4.81434e-07	arachidonate 5-lipoxygenase activating protein
68816	Ppil1	2.38982	4.34158e-07	peptidylprolyl isomerase (cyclophilin)-like 1
13404	Dmc1	2.38937	3.02127e-06	DMC1 dosage suppressor of mck1 homolog, meiosis-specific homologous recombination
50927	Nasp	2.3888	3.23236e-07	nuclear autoantigenic sperm protein (histone-binding)
242022	Frem2	2.38771	1.63346e-06	Fras1 related extracellular matrix protein 2
67052	Ndc80	2.3857	1.98103e-06	NDC80 homolog, kinetochore complex component (S. cerevisiae)
252973	Grhl2	2.38557	2.2322e-06	grainyhead-like 2 (Drosophila)
76886	Fam81a	2.38548	2.82127e-05	family with sequence similarity 81, member A
72662	Dis3	2.3852	3.9949e-07	DIS3 mitotic control homolog (S. cerevisiae)
110095	Pygl	2.38488	2.10175e-05	liver glycogen phosphorylase
15894	Icam1	2.38438	1.7628e-06	intercellular adhesion molecule 1
76820	Fam49a	2.38397	2.94121e-07	family with sequence similarity 49, member A
12544	Cdc45	2.38067	2.88563e-06	cell division cycle 45
13654	Egr2	2.38015	4.22039e-07	early growth response 2
66645	Pspc1	2.37751	4.35508e-07	paraspeckle protein 1
381337	Fam178b	2.37716	4.22784e-06	family with sequence similarity 178, member B
110382	C8b	2.37645	1.60148e-05	complement component 8, beta polypeptide
67888	Tmem100	2.37489	1.09024e-05	transmembrane protein 100
74470	Cep72	2.37428	7.64679e-06	centrosomal protein 72
13179	Dcn	2.37227	0.000152153	decorin
634731	Susd1	2.37088	4.46201e-07	sushi domain containing 1
17996	Neb	2.36897	2.54407e-06	nebulin
19183	Psmc3ip	2.36814	7.37832e-05	proteasome (prosome, macropain) 26S subunit, ATPase 3, interacting protein
73139	Cenpv	2.36692	1.42198e-06	centromere protein V
67998	Fam134c	2.36585	3.18113e-06	family with sequence similarity 134, member C
11647	Alpl	2.36454	1.30058e-07	alkaline phosphatase, liver/bone/kidney
100040462	Mndal	2.36049	2.58149e-07	myeloid nuclear differentiation antigen like
18572	Pdcd11	2.36048	2.14115e-07	programmed cell death 11
66011	Ranbp17	2.36026	7.34893e-07	RAN binding protein 17
108911	Rcc2	2.35961	1.24048e-06	regulator of chromosome condensation 2
227634	Camsap1	2.35846	4.51805e-06	calmodulin regulated spectrin-associated protein 1
20908	Stx3	2.35659	2.82807e-07	syntaxin 3
71804	Mtfr2	2.35457	3.54873e-07	mitochondrial fission regulator 2
14245	Lpin1	2.35285	6.10319e-07	lipin 1
17216	Mcm2	2.3505	9.11643e-06	minichromosome maintenance deficient 2 mitotin (S. cerevisiae)
75526	Eppin	2.3491	7.24847e-05	epididymal peptidase inhibitor
18585	Pde9a	2.34632	3.5131e-07	phosphodiesterase 9A
218440	Ankrd34b	2.3454	2.39681e-06	ankyrin repeat domain 34B
73703	Dppa2	2.34457	1.10845e-05	developmental pluripotency associated 2
20928	Abcc9	2.34451	2.05782e-05	ATP-binding cassette, sub-family C (CFTR/MRP), member 9
76572	Rbmxl2	2.34403	4.53723e-07	RNA binding motif protein, X-linked-like 2
244954	Prss35	2.34354	0.000149671	protease, serine 35
105203	Fam208b	2.34328	1.0422e-06	family with sequence similarity 208, member B
70807	Arrdc2	2.34304	1.0379e-06	arrestin domain containing 2
54139	Irf6	2.34261	1.75515e-06	interferon regulatory factor 6
56306	Fam60a	2.34258	9.15082e-07	SIN3-HDAC complex associated factor
208366	Rpp40	2.34158	2.22014e-06	ribonuclease P 40 subunit
270627	Taf1	2.34107	9.66967e-08	TAF1 RNA polymerase II, TATA box binding protein (TBP)-associated factor
73945	Otud4	2.34004	1.1597e-07	OTU domain containing 4
320162	Cep95	2.33999	1.15846e-06	centrosomal protein 95
14429	Galr3	2.33587	1.26441e-07	galanin receptor 3
70458	2610318N02Rik	2.33527	2.62342e-05	RIKEN cDNA 2610318N02 gene
100416706	Zfp729b	2.33517	5.80442e-07	zinc finger protein 729b
14081	Acsl1	2.33232	7.08348e-07	acyl-CoA synthetase long-chain family member 1
20501	Slc16a1	2.32915	6.56498e-06	solute carrier family 16 (monocarboxylic acid transporters), member 1
77605	H2afv	2.32788	1.18279e-07	H2A histone family, member V
231452	Sdad1	2.32189	3.56314e-06	SDA1 domain containing 1
17761	Map7	2.32126	9.88317e-08	microtubule-associated protein 7
17064	Cd93	2.32111	2.20472e-07	CD93 antigen
330401	Tmcc1	2.32069	5.81596e-07	transmembrane and coiled coil domains 1
60533	Cd274	2.32068	1.89182e-06	CD274 antigen
69073	Kdf1	2.32042	4.62004e-07	keratinocyte differentiation factor 1
100504663	Atg14	2.32013	2.20792e-06	autophagy related 14
12373	Casq2	2.31891	2.59176e-06	calsequestrin 2
224794	Enpp4	2.31857	3.15067e-07	ectonucleotide pyrophosphatase/phosphodiesterase 4
22591	Xpc	2.31725	1.1597e-07	xeroderma pigmentosum, complementation group C
26411	Map4k1	2.31352	1.20433e-07	mitogen-activated protein kinase kinase kinase kinase 1
26458	Slc27a2	2.31335	3.78393e-06	solute carrier family 27 (fatty acid transporter), member 2
13653	Egr1	2.31209	6.43212e-06	early growth response 1
226419	Dyrk3	2.3105	2.63137e-06	dual-specificity tyrosine-(Y)-phosphorylation regulated kinase 3
213012	Abhd10	2.31017	3.18167e-07	abhydrolase domain containing 10
17476	Mpeg1	2.30846	1.18547e-07	macrophage expressed gene 1
80898	Erap1	2.30804	1.29107e-07	endoplasmic reticulum aminopeptidase 1
99167	Ssx2ip	2.30651	4.33745e-07	synovial sarcoma, X breakpoint 2 interacting protein
321007	Serac1	2.30383	3.29072e-06	serine active site containing 1
74230	1700016K19Rik	2.3019	5.22324e-07	RIKEN cDNA 1700016K19 gene
14012	Mpzl2	2.29888	2.52067e-07	myelin protein zero-like 2
78004	Prr15	2.29689	3.49974e-05	proline rich 15
13619	Phc1	2.2967	1.06035e-06	polyhomeotic-like 1 (Drosophila)
71862	Gpr160	2.29585	1.89182e-06	G protein-coupled receptor 160
17132	Maf	2.29564	8.77854e-06	avian musculoaponeurotic fibrosarcoma (v-maf) AS42 oncogene homolog
67985	Ssxb1	2.29531	9.27138e-07	synovial sarcoma, X member B, breakpoint 1
11981	Atp9a	2.29481	3.34916e-07	ATPase, class II, type 9A
98386	Lbr	2.29143	2.2588e-07	lamin B receptor
74741	C2cd5	2.28982	3.75087e-07	C2 calcium-dependent domain containing 5
53886	Cdkl2	2.28846	5.64635e-07	cyclin-dependent kinase-like 2 (CDC2-related kinase)
214764	Edrf1	2.28688	1.26441e-07	erythroid differentiation regulatory factor 1
12649	Chek1	2.28566	8.29232e-06	checkpoint kinase 1
12865	Cox7a1	2.28563	1.09274e-06	cytochrome c oxidase subunit VIIa 1
78609	8030411F24Rik	2.28483	0.00324937	RIKEN cDNA 8030411F24 gene
100039706	Gm2381	2.28459	1.90031e-06	zinc finger protein 936 pseudogene
244721	Zfp846	2.28166	6.31955e-06	zinc finger protein 846
74197	Gtf2e1	2.28094	9.84115e-06	general transcription factor II E, polypeptide 1 (alpha subunit)
103768	Tubg2	2.28054	1.06233e-05	tubulin, gamma 2
231093	Agbl5	2.27931	3.87132e-06	ATP/GTP binding protein-like 5
58186	Rad18	2.27881	1.25176e-06	RAD18 E3 ubiquitin protein ligase
102991	AU022751	2.27662	2.69666e-06	expressed sequence AU022751
668212	Efr3b	2.27421	1.7104e-06	EFR3 homolog B (S. cerevisiae)
18164	Nptx1	2.27353	9.25999e-06	neuronal pentraxin 1
74419	Tktl2	2.27347	1.99646e-06	transketolase-like 2
67381	Med4	2.2724	1.1597e-07	mediator complex subunit 4
94218	Cnnm3	2.27211	2.78714e-07	cyclin M3
244198	Olfml1	2.26332	3.17449e-05	olfactomedin-like 1
71083	Dmrtc1c1	2.25956	2.22037e-06	DMRT-like family C1c1
56515	Rnf138	2.25762	1.395e-07	ring finger protein 138
18025	Nfe2l3	2.25757	1.06279e-06	nuclear factor, erythroid derived 2, like 3
76454	Fbxo31	2.25728	4.21541e-07	F-box protein 31
50759	Fbxo16	2.25719	3.06493e-07	F-box protein 16
71151	Eri2	2.25645	8.02486e-07	exoribonuclease 2
329679	Fnip2	2.25598	7.9594e-07	folliculin interacting protein 2
14017	Evi2a	2.25571	1.53664e-07	ecotropic viral integration site 2a
217262	Abca9	2.25528	0.000135797	ATP-binding cassette, sub-family A (ABC1), member 9
70737	Cgn	2.25502	3.25224e-05	cingulin
11932	Atp1b2	2.25422	0.000256606	ATPase, Na+/K+ transporting, beta 2 polypeptide
217944	Rapgef5	2.25129	4.53825e-06	Rap guanine nucleotide exchange factor (GEF) 5
194854	Gm9	2.25	6.12165e-06	predicted gene 9
76915	Mnd1	2.24872	7.14805e-06	meiotic nuclear divisions 1 homolog (S. cerevisiae)
108168734	2900093K20Rik	2.24697	1.1706e-06	RIKEN cDNA 2900093K20 gene
17686	Msh3	2.24524	4.87617e-07	mutS homolog 3 (E. coli)
68969	Eif1b	2.24424	4.4249e-07	eukaryotic translation initiation factor 1B
207839	Galnt6	2.24372	3.98515e-06	UDP-N-acetyl-alpha-D-galactosamine:polypeptide N-acetylgalactosaminyltransferase 6
74901	Kbtbd11	2.23877	4.42718e-06	kelch repeat and BTB (POZ) domain containing 11
52033	Pbk	2.23846	4.4249e-07	PDZ binding kinase
320405	Cadps2	2.23589	2.82838e-07	Ca2+-dependent activator protein for secretion 2
327762	Dna2	2.23563	6.79444e-07	DNA replication helicase 2 homolog (yeast)
76770	2010005H15Rik	2.2343	5.80591e-06	RIKEN cDNA 2010005H15 gene
17219	Mcm6	2.23176	2.03301e-07	minichromosome maintenance deficient 6 (MIS5 homolog, S. pombe) (S. cerevisiae)
268527	Greb1	2.23081	1.68814e-06	gene regulated by estrogen in breast cancer protein
101185	Pot1a	2.23032	3.67481e-07	protection of telomeres 1A
11307	Abcg1	2.22754	3.52245e-06	ATP-binding cassette, sub-family G (WHITE), member 1
621976	Tmem170b	2.22569	6.202e-07	transmembrane protein 170B
50887	Hmgn5	2.22378	4.53385e-07	high-mobility group nucleosome binding domain 5
72309	Tmem158	2.22187	4.26046e-07	transmembrane protein 158
84094	Plvap	2.22177	1.38493e-06	plasmalemma vesicle associated protein
106877	Afap1l1	2.22134	5.82539e-06	actin filament associated protein 1-like 1
13809	Enpep	2.22046	0.000178351	glutamyl aminopeptidase
60530	Fignl1	2.21975	2.02148e-06	fidgetin-like 1
11630	Aim1	2.21945	4.76776e-05	absent in melanoma 1
252967	Ropn1l	2.21793	4.38065e-05	ropporin 1-like
192119	Dicer1	2.21788	3.67481e-07	dicer 1, ribonuclease type III
54394	Crlf3	2.21738	1.6669e-07	cytokine receptor-like factor 3
71085	Arhgap19	2.21645	8.39611e-07	Rho GTPase activating protein 19
380840	Lyrm4	2.21552	2.21984e-07	LYR motif containing 4
193452	Zfp184	2.21524	5.1794e-07	zinc finger protein 184 (Kruppel-like)
207785	Csrnp2	2.21254	3.51129e-07	cysteine-serine-rich nuclear protein 2
74666	4930432K21Rik	2.21216	3.04505e-06	RIKEN cDNA 4930432K21 gene
26447	Poli	2.21158	1.06198e-07	polymerase (DNA directed), iota
14425	Galnt3	2.21155	1.55648e-05	UDP-N-acetyl-alpha-D-galactosamine:polypeptide N-acetylgalactosaminyltransferase 3
338351	Akap17b	2.21109	1.08046e-05	A kinase (PRKA) anchor protein 17B
71991	Ercc8	2.21104	5.96883e-07	excision repaiross-complementing rodent repair deficiency, complementation group 8
545030	Wdfy4	2.21102	1.96925e-06	WD repeat and FYVE domain containing 4
217303	Cd300a	2.21021	1.28389e-06	CD300A antigen
21778	Tex9	2.20844	3.78439e-07	testis expressed gene 9
70960	4921531P14Rik	2.20761	3.5131e-07	RIKEN cDNA 4921531P14 gene
68737	Angel1	2.20582	4.9724e-06	angel homolog 1 (Drosophila)
66934	Dsn1	2.2051	7.91829e-07	DSN1, MIND kinetochore complex component, homolog (S. cerevisiae)
56278	Gkap1	2.20488	1.90389e-06	G kinase anchoring protein 1
67384	Bag4	2.20439	2.14115e-07	BCL2-associated athanogene 4
71275	Noxred1	2.20424	1.4494e-05	NADP+ dependent oxidoreductase domain containing 1
74107	Cep55	2.20401	3.72662e-06	centrosomal protein 55
58231	Stk4	2.20359	1.15378e-07	serine/threonine kinase 4
320736	Vstm4	2.20316	5.96206e-05	V-set and transmembrane domain containing 4
244608	Ccdc113	2.20278	8.08634e-06	coiled-coil domain containing 113
240186	Zfp438	2.20242	4.58425e-06	zinc finger protein 438
16822	Lcp2	2.20223	4.44377e-07	lymphocyte cytosolic protein 2
19090	Prkdc	2.20118	3.18167e-07	protein kinase, DNA activated, catalytic polypeptide
140742	Sesn1	2.19421	6.40625e-07	sestrin 1
18005	Nek2	2.19409	5.10821e-06	NIMA (never in mitosis gene a)-related expressed kinase 2
20660	Sorl1	2.19377	1.39634e-06	sortilin-related receptor, LDLR class A repeats-containing
230787	Themis2	2.19237	9.73109e-07	thymocyte selection associated family member 2
16529	Kcnk5	2.19235	5.74388e-06	potassium channel, subfamily K, member 5
252876	Gin1	2.19196	7.15658e-07	gypsy retrotransposon integrase 1
230868	Igsf21	2.19184	5.59749e-05	immunoglobulin superfamily, member 21
106821	Oard1	2.1912	3.22512e-07	O-acyl-ADP-ribose deacylase 1
217692	Sipa1l1	2.19099	1.1815e-06	signal-induced proliferation-associated 1 like 1
83691	Crispld1	2.19077	5.15602e-07	cysteine-rich secretory protein LCCL domain containing 1
20527	Slc2a3	2.19035	1.8494e-05	solute carrier family 2 (facilitated glucose transporter), member 3
22113	Phlda2	2.18902	1.05643e-06	pleckstrin homology-like domain, family A, member 2
67378	Bbs2	2.18857	3.0258e-06	Bardet-Biedl syndrome 2 (human)
71838	Phf7	2.18837	1.37913e-07	PHD finger protein 7
110749	Chaf1b	2.18516	8.86309e-06	chromatin assembly factor 1, subunit B (p60)
67145	Tomm34	2.185	7.37103e-07	translocase of outer mitochondrial membrane 34
545291	Hpse2	2.18374	3.80102e-06	heparanase 2
57749	Piwil1	2.18329	5.32165e-07	piwi-like RNA-mediated gene silencing 1
240354	Malt1	2.18242	8.89173e-07	MALT1 paracaspase
244141	Nars2	2.18231	4.8198e-07	asparaginyl-tRNA synthetase 2 (mitochondrial)(putative)
20492	Slbp	2.1816	1.70478e-07	stem-loop binding protein
57028	Pdxp	2.18119	2.40597e-07	pyridoxal (pyridoxine, vitamin B6) phosphatase
320022	Ccdc79	2.17971	2.01507e-06	coiled-coil domain containing 79
58805	Mlxipl	2.17936	5.76973e-05	MLX interacting protein-like
381280	6430706D22Rik	2.17914	4.502e-07	Holliday junction recognition protein
11438	Chrna4	2.17884	6.33813e-06	cholinergic receptor, nicotinic, alpha polypeptide 4
360013	Myo18a	2.17819	1.53933e-05	myosin XVIIIA
74400	Zfp819	2.1742	2.89158e-06	zinc finger protein 819
330369	Fbxo41	2.17392	1.40596e-06	F-box protein 41
13528	Dtnb	2.17345	4.07368e-07	dystrobrevin, beta
71872	Aox4	2.17335	5.48853e-06	aldehyde oxidase 4
74196	Ttc27	2.17323	9.09783e-07	tetratricopeptide repeat domain 27
22646	Zfp105	2.17265	7.08283e-07	zinc finger protein 105
231125	Zfyve28	2.16894	7.38565e-06	zinc finger, FYVE domain containing 28
244209	Cyp2r1	2.16833	5.01225e-07	cytochrome P450, family 2, subfamily r, polypeptide 1
216190	Appl2	2.16693	1.09738e-05	adaptor protein, phosphotyrosine interaction, PH domain and leucine zipper containing 2
77027	4432414F05Rik	2.16661	9.73588e-06	RIKEN cDNA 4432414F05 gene
101490	Inpp5f	2.16566	3.75301e-07	inositol polyphosphate-5-phosphatase F
208691	Eif5a2	2.16501	3.35367e-06	eukaryotic translation initiation factor 5A2
20496	Slc12a2	2.16442	2.94121e-07	solute carrier family 12, member 2
320495	Ipcef1	2.164	2.94258e-07	interaction protein for cytohesin exchange factors 1
74154	Unkl	2.16373	3.03009e-07	unkempt-like (Drosophila)
217258	Abca8a	2.16213	1.51264e-05	ATP-binding cassette, sub-family A (ABC1), member 8a
75894	Adal	2.16083	2.95848e-07	adenosine deaminase-like
69149	Kbtbd3	2.16079	6.33669e-07	kelch repeat and BTB (POZ) domain containing 3
225745	Haus1	2.16074	4.01454e-07	HAUS augmin-like complex, subunit 1
219065	A630038E17Rik	2.16007	3.9949e-07	RIKEN cDNA A630038E17 gene
20499	Slc12a7	2.15882	2.76407e-07	solute carrier family 12, member 7
12267	C3ar1	2.15746	1.47537e-06	complement component 3a receptor 1
69784	1500009L16Rik	2.15652	1.56549e-05	RIKEN cDNA 1500009L16 gene
56752	Aldh9a1	2.15649	2.92519e-07	aldehyde dehydrogenase 9, subfamily A1
11781	Ap4m1	2.15603	1.26547e-06	adaptor-related protein complex AP-4, mu 1
12316	Aspm	2.1557	8.23035e-06	asp (abnormal spindle)-like, microcephaly associated (Drosophila)
20937	Suv39h1	2.15511	5.42416e-07	suppressor of variegation 3-9 homolog 1 (Drosophila)
381338	Lonrf2	2.15174	0.000174052	LON peptidase N-terminal domain and ring finger 2
75013	4930502E18Rik	2.15131	4.48162e-06	RIKEN cDNA 4930502E18 gene
231329	Polr2b	2.15077	1.40011e-07	polymerase (RNA) II (DNA directed) polypeptide B
66549	Aggf1	2.14941	2.50164e-07	angiogenic factor with G patch and FHA domains 1
320685	Dctd	2.14706	1.88848e-06	dCMP deaminase
224860	Plcl2	2.14632	8.69305e-07	phospholipase C-like 2
214616	Spata5l1	2.14573	0.000116599	spermatogenesis associated 5-like 1
12638	Cftr	2.14426	2.19711e-06	cystic fibrosis transmembrane conductance regulator
20743	Sptbn2	2.14344	3.21855e-06	spectrin beta, non-erythrocytic 2
66044	Dtd1	2.14343	1.50388e-07	D-tyrosyl-tRNA deacylase 1
75957	Mir17hg	2.14283	1.62324e-05	Mir17 host gene (non-protein coding)
66569	Gdpd1	2.14252	3.85836e-06	glycerophosphodiester phosphodiesterase domain containing 1
110380	Shroom2	2.14201	3.91173e-06	shroom family member 2
71041	Pcgf6	2.14147	7.17195e-07	polycomb group ring finger 6
72831	Dhx30	2.14117	9.51841e-07	DEAH (Asp-Glu-Ala-His) box polypeptide 30
99586	Dpyd	2.1399	5.01476e-06	dihydropyrimidine dehydrogenase
17312	Clec10a	2.13941	2.31084e-06	C-type lectin domain family 10, member A
208836	Fanci	2.13781	1.29551e-06	Fanconi anemia, complementation group I
140858	Wdr5	2.13733	3.6905e-07	WD repeat domain 5
12371	Casp9	2.13599	1.62042e-05	caspase 9
12828	Col4a3	2.13486	9.641e-05	collagen, type IV, alpha 3
71702	Cdc5l	2.13485	1.22295e-07	cell division cycle 5-like (S. pombe)
67564	Tmem35	2.13435	6.73241e-05	transmembrane protein 35
69397	1700019A02Rik	2.13298	1.42324e-06	RIKEN cDNA 1700019A02 gene
104263	Kdm3a	2.13265	2.09886e-07	lysine (K)-specific demethylase 3A
18569	Pdcd4	2.1323	1.9287e-06	programmed cell death 4
227058	Dnah7b	2.1312	1.42407e-06	dynein, axonemal, heavy chain 7B
14766	Adgrg1	2.13102	0.000185123	adhesion G protein-coupled receptor G1
212377	Mms22l	2.13014	1.7628e-06	MMS22-like, DNA repair protein
228839	Tgif2	2.12972	1.97574e-06	TGFB-induced factor homeobox 2
77938	Fam53b	2.12887	4.53723e-07	family with sequence similarity 53, member B
71648	Optn	2.12828	8.33555e-07	optineurin
16882	Lig3	2.12825	3.15067e-07	ligase III, DNA, ATP-dependent
268465	Eme1	2.12818	5.6894e-07	essential meiotic endonuclease 1 homolog 1 (S. pombe)
74596	Cds1	2.1267	2.34122e-05	CDP-diacylglycerol synthase 1
75146	Tmem180	2.12666	2.12982e-06	transmembrane protein 180
66422	Dctpp1	2.12653	2.34939e-07	dCTP pyrophosphatase 1
83383	Tfap4	2.12629	3.11696e-07	transcription factor AP4
14228	Fkbp4	2.12578	4.44518e-07	FK506 binding protein 4
60455	Tmem8	2.12532	7.03317e-07	transmembrane protein 8 (five membrane-spanning domains)
72472	Slc16a10	2.12513	4.24473e-07	solute carrier family 16 (monocarboxylic acid transporters), member 10
27756	Lsm2	2.12356	8.03545e-07	LSM2 homolog, U6 small nuclear RNA associated (S. cerevisiae)
109229	Fam118b	2.12222	4.11679e-07	family with sequence similarity 118, member B
94230	Cpsf1	2.12134	2.48442e-07	cleavage and polyadenylation specific factor 1
229841	Cenpe	2.12131	1.71233e-06	centromere protein E
268860	Abat	2.12031	6.5489e-05	4-aminobutyrate aminotransferase
18619	Penk	2.12026	0.00032648	preproenkephalin
259277	Klk8	2.11944	1.66826e-07	kallikrein related-peptidase 8
26886	Cenph	2.11864	8.31261e-06	centromere protein H
108167440	AU020206	2.1186	2.12467e-05	expressed sequence AU020206
228421	Kif18a	2.11379	0.000251222	kinesin family member 18A
23834	Cdc6	2.11335	9.40197e-05	cell division cycle 6
214572	Prmt7	2.11332	6.08608e-07	protein arginine N-methyltransferase 7
235493	Fam214a	2.11216	1.94678e-06	family with sequence similarity 214, member A
214952	Rhot2	2.11211	8.89517e-07	ras homolog gene family, member T2
100503856	1700024B05Rik	2.11187	4.74135e-06	RIKEN cDNA 1700024B05 gene
13006	Smc3	2.11037	2.31443e-07	structural maintenance of chromosomes 3
218832	Polr3a	2.10974	1.51581e-06	polymerase (RNA) III (DNA directed) polypeptide A
21420	Tfap2c	2.10929	1.0695e-05	transcription factor AP-2, gamma
104479	Ccdc117	2.1091	4.70783e-07	coiled-coil domain containing 117
84505	Setdb1	2.10727	2.58639e-07	SET domain, bifurcated 1
226409	Zranb3	2.10618	1.90531e-06	zinc finger, RAN-binding domain containing 3
228829	Phf20	2.10599	2.32256e-06	PHD finger protein 20
56437	Rrad	2.10578	1.45876e-06	Ras-related associated with diabetes
76044	Ncapg2	2.1057	7.8312e-06	non-SMC condensin II complex, subunit G2
105244227	Gm39874	2.10536	3.38798e-05	predicted gene, 39874
331004	Slc9a9	2.10492	3.3185e-07	solute carrier family 9 (sodium/hydrogen exchanger), member 9
68626	Elac2	2.10248	4.08646e-07	elaC homolog 2 (E. coli)
338523	Kdm7a	2.10185	5.89426e-05	lysine (K)-specific demethylase 7A
66671	Ccnh	2.09931	8.39611e-07	cyclin H
109270	Prr5	2.09926	4.47561e-07	proline rich 5 (renal)
239133	Dleu7	2.09903	2.42335e-06	deleted in lymphocytic leukemia, 7
76429	Lhpp	2.099	3.00434e-07	phospholysine phosphohistidine inorganic pyrophosphate phosphatase
75040	Efcab10	2.09768	0.000516356	EF-hand calcium binding domain 10
67869	Paip2	2.09452	1.41247e-07	polyadenylate-binding protein-interacting protein 2
279561	Wnk3	2.09406	9.62612e-06	WNK lysine deficient protein kinase 3
240055	Neurl1b	2.09276	1.3187e-05	neuralized E3 ubiquitin protein ligase 1B
17089	Lyar	2.09201	2.94932e-07	Ly1 antibody reactive clone
210293	Dock10	2.09171	2.27571e-07	dedicator of cytokinesis 10
101602	AI467606	2.09038	1.22697e-06	expressed sequence AI467606
73668	Ttc21b	2.08971	3.67481e-07	tetratricopeptide repeat domain 21B
64898	Lpin2	2.08753	8.30286e-07	lipin 2
17865	Mybl2	2.08716	5.00235e-07	myeloblastosis oncogene-like 2
16178	Il1r2	2.08332	2.62505e-05	interleukin 1 receptor, type II
79456	Recql4	2.0831	4.67978e-07	RecQ protein-like 4
223433	Fam105a	2.08077	3.67519e-07	family with sequence similarity 105, member A
231326	Aasdh	2.08044	8.22307e-06	aminoadipate-semialdehyde dehydrogenase
67439	Xab2	2.07823	5.16465e-07	XPA binding protein 2
71769	Bbs10	2.07761	1.62979e-05	Bardet-Biedl syndrome 10 (human)
12522	Cd83	2.0772	7.39912e-07	CD83 antigen
210711	Mcmbp	2.0764	6.28418e-07	MCM (minichromosome maintenance deficient) binding protein
212627	Prpsap2	2.07522	2.94121e-07	phosphoribosyl pyrophosphate synthetase-associated protein 2
209584	Tyw3	2.07398	4.63311e-06	tRNA-yW synthesizing protein 3 homolog (S. cerevisiae)
217012	Unc45b	2.07375	6.55572e-07	unc-45 homolog B (C. elegans)
52588	Tspan14	2.07372	3.21071e-07	tetraspanin 14
11861	Arl4a	2.07338	4.1543e-06	ADP-ribosylation factor-like 4A
93759	Sirt1	2.07078	1.84649e-06	sirtuin 1
212880	Ddx46	2.07033	1.75888e-07	DEAD (Asp-Glu-Ala-Asp) box polypeptide 46
66082	Abhd6	2.06948	5.03158e-07	abhydrolase domain containing 6
228913	Zfp217	2.06922	1.40664e-07	zinc finger protein 217
56150	Mad2l1	2.06884	5.777e-07	MAD2 mitotic arrest deficient-like 1
320720	Fastkd1	2.06882	3.13496e-07	FAST kinase domains 1
12577	Cdkn1c	2.06807	8.88888e-07	cyclin-dependent kinase inhibitor 1C (P57)
14786	Grb7	2.0668	3.58895e-07	growth factor receptor bound protein 7
54392	Ncapg	2.06664	4.88135e-06	non-SMC condensin I complex, subunit G
14632	Gli1	2.06651	0.00175585	GLI-Kruppel family member GLI1
20351	Sema4a	2.06589	2.42651e-06	sema domain, immunoglobulin domain (Ig), transmembrane domain (TM) and short cytoplasmic domain, (semaphorin) 4A
75430	Anapc15	2.06442	2.90216e-06	anaphase prompoting complex C subunit 15
106633	Ift140	2.06425	2.8454e-06	intraflagellar transport 140
71968	Wdr73	2.06278	1.12304e-06	WD repeat domain 73
100034363	Tmsb15b2	2.06168	2.71591e-06	thymosin beta 15b2
50776	Polg2	2.06112	5.0343e-07	polymerase (DNA directed), gamma 2, accessory subunit
74895	Ccdc181	2.05851	3.51129e-07	coiled-coil domain containing 181
233064	Wdr62	2.05805	2.37922e-06	WD repeat domain 62
18024	LOC105244211	2.05787	3.50083e-06	uncharacterized LOC105244211
77272	9430027B09Rik	2.05762	9.1019e-06	RIKEN cDNA 9430027B09 gene
240641	Kif20b	2.05725	2.0501e-05	kinesin family member 20B
76800	Usp42	2.05623	6.08608e-07	ubiquitin specific peptidase 42
22390	Wee1	2.05526	1.90916e-06	WEE 1 homolog 1 (S. pombe)
109242	Kif24	2.05494	1.93279e-06	kinesin family member 24
78651	Lsm6	2.05457	4.01159e-07	LSM6 homolog, U6 small nuclear RNA associated (S. cerevisiae)
77721	Mrps5	2.05412	3.40648e-07	mitochondrial ribosomal protein S5
75604	Tm4sf5	2.05262	1.33349e-06	transmembrane 4 superfamily member 5
74369	Mei1	2.05183	1.72208e-06	meiosis defective 1
12496	Entpd2	2.05176	3.05241e-05	ectonucleoside triphosphate diphosphohydrolase 2
12235	Bub1	2.05129	1.06788e-06	budding uninhibited by benzimidazoles 1 homolog (S. cerevisiae)
72634	Tdrkh	2.05054	1.17246e-06	tudor and KH domain containing protein
56191	Tro	2.04877	1.91177e-06	trophinin
14687	Gnaz	2.04759	0.000479595	guanine nucleotide binding protein, alpha z subunit
75339	Mphosph8	2.04755	2.46392e-07	M-phase phosphoprotein 8
105596	AU020094	2.04748	5.99109e-06	expressed sequence AU020094
12508	Cd53	2.04591	2.89077e-07	CD53 antigen
74322	Cxxc1	2.04581	4.04899e-07	CXXC finger 1 (PHD domain)
381157	Greb1l	2.04576	7.24027e-06	growth regulation by estrogen in breast cancer-like
78689	Naa35	2.04544	2.39087e-07	N(alpha)-acetyltransferase 35, NatC auxiliary subunit
76563	Qrsl1	2.04447	3.49192e-06	glutaminyl-tRNA synthase (glutamine-hydrolyzing)-like 1
378462	Morn2	2.04331	2.58553e-06	MORN repeat containing 2
69577	Fastkd3	2.03996	2.39114e-07	FAST kinase domains 3
75443	1700011M02Rik	2.03956	0.000233318	RIKEN cDNA 1700011M02 gene
18208	Ntn1	2.0393	1.48435e-06	netrin 1
234138	Tti2	2.03916	5.00821e-07	TELO2 interacting protein 2
668917	Zfp133-ps	2.0388	8.15723e-07	zinc finger protein 133, pseudogene
16765	Stmn1	2.03826	2.41257e-07	stathmin 1
71532	Fam217b	2.03804	5.93405e-07	family with sequence similarity 217, member B
22695	Zfp36	2.03687	4.13905e-05	zinc finger protein 36
69707	Iqcg	2.03633	4.27958e-06	IQ motif containing G
231670	Fbxo21	2.03598	3.8026e-06	F-box protein 21
72016	1600002H07Rik	2.03414	1.3122e-06	RIKEN cDNA 1600002H07 gene
67392	4833420G17Rik	2.03351	2.32956e-07	RIKEN cDNA 4833420G17 gene
69726	Smyd3	2.03346	6.44483e-07	SET and MYND domain containing 3
320209	Ddx11	2.03215	6.33813e-06	DEAD/H (Asp-Glu-Ala-Asp/His) box helicase 11
107094	Rrp12	2.03187	4.06816e-06	ribosomal RNA processing 12 homolog (S. cerevisiae)
66844	Ormdl2	2.0317	8.48212e-07	ORM1-like 2 (S. cerevisiae)
54418	Fmn2	2.03042	1.55648e-05	formin 2
18108	Nmt2	2.02987	4.36361e-07	N-myristoyltransferase 2
66926	Trmt6	2.02983	7.04963e-07	tRNA methyltransferase 6
50934	Slc7a8	2.02924	0.00130753	solute carrier family 7 (cationic amino acid transporter, y+ system), member 8
23962	Oasl2	2.02842	2.23216e-06	2'-5' oligoadenylate synthetase-like 2
330286	D630045J12Rik	2.02741	3.2149e-07	RIKEN cDNA D630045J12 gene
28113	Tinf2	2.02686	2.73893e-06	Terf1 (TRF1)-interacting nuclear factor 2
224109	Nrros	2.0263	1.22565e-05	negative regulator of reactive oxygen species
102614	Rpp25	2.02611	4.80218e-06	ribonuclease P/MRP 25 subunit
319552	Spx	2.02586	0.000139806	spexin hormone
67164	Lipt2	2.02429	2.42651e-06	lipoyl(octanoyl) transferase 2 (putative)
233529	Kctd14	2.02427	0.000104998	potassium channel tetramerisation domain containing 14
67473	Slc47a1	2.02372	2.59409e-07	solute carrier family 47, member 1
78787	Usp54	2.02349	2.30925e-06	ubiquitin specific peptidase 54
74528	Mgme1	2.01972	3.87173e-07	mitochondrial genome maintainance exonuclease 1
117109	Pop5	2.01911	2.78723e-07	processing of precursor 5, ribonuclease P/MRP family (S. cerevisiae)
223669	Zfp7	2.0184	7.21145e-07	zinc finger protein 7
66790	Grtp1	2.01676	2.53953e-06	GH regulated TBC protein 1
12877	Cpeb1	2.01627	1.83902e-06	cytoplasmic polyadenylation element binding protein 1
20871	Aurkc	2.01577	2.83112e-07	aurora kinase C
17217	Mcm4	2.01571	2.12464e-06	minichromosome maintenance deficient 4 homolog (S. cerevisiae)
12555	Cdh15	2.01536	3.5382e-05	cadherin 15
73681	Trmt11	2.01436	3.67481e-07	tRNA methyltransferase 11
66442	Spc25	2.01422	8.80966e-07	SPC25, NDC80 kinetochore complex component, homolog (S. cerevisiae)
14579	Gem	2.01176	4.53005e-05	GTP binding protein (gene overexpressed in skeletal muscle)
12659	Ovgp1	2.01033	4.73429e-06	oviductal glycoprotein 1
57314	Nelfcd	2.00849	2.14997e-07	negative elongation factor complex member C/D, Th1l
18515	Pbx2	2.00802	1.25241e-06	pre B cell leukemia homeobox 2
230810	Slc30a2	2.00759	3.15142e-05	solute carrier family 30 (zinc transporter), member 2
381379	Med19	2.00738	7.11191e-07	mediator complex subunit 19
73389	Hbp1	2.00714	3.11265e-07	high mobility group box transcription factor 1
98985	Clp1	2.00588	1.42407e-06	CLP1, cleavage and polyadenylation factor I subunit
70885	Ints10	2.00548	3.64394e-07	integrator complex subunit 10
57441	Gmnn	2.00518	2.26158e-05	geminin
78257	Lrrc9	2.0038	1.99646e-06	leucine rich repeat containing 9
28109	D10Wsu102e	2.00301	5.64704e-07	DNA segment, Chr 10, Wayne State University 102, expressed
16819	Lcn2	2.00222	0.00237502	lipocalin 2
67187	Zmynd19	2.00204	3.64394e-07	zinc finger, MYND domain containing 19
18130	Ints6	1.99765	4.87071e-07	integrator complex subunit 6
15438	Hoxd9	1.99392	9.62612e-05	homeobox D9
219134	Shisa2	1.99264	5.00821e-07	shisa family member 2
77018	Col25a1	1.99259	2.68029e-06	collagen, type XXV, alpha 1
232933	Ccdc61	1.99223	9.62904e-07	coiled-coil domain containing 61
77264	Zfp142	1.99204	1.03679e-06	zinc finger protein 142
76522	Lsm8	1.99134	2.30299e-07	LSM8 homolog, U6 small nuclear RNA associated (S. cerevisiae)
101861	Ints4	1.99039	5.75506e-07	integrator complex subunit 4
239554	Foxred2	1.9889	2.22532e-06	FAD-dependent oxidoreductase domain containing 2
26430	Parg	1.98762	5.37843e-07	poly (ADP-ribose) glycohydrolase
26874	Abcd2	1.98755	2.49125e-06	ATP-binding cassette, sub-family D (ALD), member 2
100503120	A930006K02Rik	1.98749	1.54804e-05	RIKEN cDNA A930006K02 gene
14629	Gclc	1.98741	9.50655e-07	glutamate-cysteine ligase, catalytic subunit
237759	Col23a1	1.98741	8.78316e-06	collagen, type XXIII, alpha 1
235604	Camkv	1.98727	1.16146e-06	CaM kinase-like vesicle-associated
12821	Col17a1	1.9858	3.62672e-05	collagen, type XVII, alpha 1
18260	Ocln	1.98344	7.3221e-07	occludin
19249	Ptpn13	1.98268	8.02486e-07	protein tyrosine phosphatase, non-receptor type 13
100038580	6820445E23Rik	1.98187	1.92715e-06	RIKEN cDNA 6820445E23 gene
218581	Depdc1b	1.98152	5.53211e-05	DEP domain containing 1B
330914	Arhgap32	1.98122	8.98556e-07	Rho GTPase activating protein 32
105239	Rnf44	1.98046	4.15672e-06	ring finger protein 44
17279	Melk	1.97909	9.05064e-06	maternal embryonic leucine zipper kinase
72503	2610507B11Rik	1.97755	3.20944e-07	RIKEN cDNA 2610507B11 gene
20965	Syn2	1.97707	1.81618e-05	synapsin II
228730	Kiz	1.97703	1.13506e-06	kizuna centrosomal protein
68802	Mypn	1.97421	4.502e-07	myopalladin
211007	Trim41	1.97286	3.96711e-06	tripartite motif-containing 41
18583	Pde7a	1.97263	5.4614e-07	phosphodiesterase 7A
52609	Cbx7	1.97087	4.37167e-07	chromobox 7
103844	Inca1	1.97053	5.05622e-06	inhibitor of CDK, cyclin A1 interacting protein 1
217340	Rnf157	1.97041	3.23236e-07	ring finger protein 157
625662	Ankrd31	1.97016	5.76976e-06	ankyrin repeat domain 31
56188	Fxyd1	1.9687	0.000102175	FXYD domain-containing ion transport regulator 1
76843	Dtl	1.96606	1.11403e-05	denticleless homolog (Drosophila)
68815	Btbd10	1.96557	3.86846e-07	BTB (POZ) domain containing 10
67493	Mettl16	1.96433	3.83004e-07	methyltransferase like 16
21771	Cirh1a	1.96391	3.3185e-07	cirrhosis, autosomal recessive 1A (human)
241688	Dzank1	1.96388	3.58895e-07	double zinc ribbon and ankyrin repeat domains 1
19687	Rfc1	1.96312	6.86402e-07	replication factor C (activator 1) 1
320632	Snrnp200	1.96194	2.00456e-07	small nuclear ribonucleoprotein 200 (U5)
57753	Noc3l	1.96109	2.65248e-06	nucleolar complex associated 3 homolog (S. cerevisiae)
22791	Dnajc2	1.96083	1.13603e-06	DnaJ (Hsp40) homolog, subfamily C, member 2
211255	Kbtbd7	1.96018	2.49308e-06	kelch repeat and BTB (POZ) domain containing 7
215627	Zbtb8b	1.95928	2.4168e-06	zinc finger and BTB domain containing 8b
67122	Nrarp	1.95866	3.73316e-06	Notch-regulated ankyrin repeat protein
16019	Ighm	1.95858	3.0936e-06	immunoglobulin heavy constant mu
19354	Rac2	1.95711	2.98945e-07	RAS-related C3 botulinum substrate 2
66405	Mcts2	1.95673	7.50654e-06	malignant T cell amplified sequence 2
66715	Henmt1	1.95467	2.00188e-06	HEN1 methyltransferase homolog 1 (Arabidopsis)
104001	Rtn1	1.95443	4.55619e-06	reticulon 1
209357	Gtf2h3	1.95439	2.30401e-07	general transcription factor IIH, polypeptide 3
12260	C1qb	1.95305	4.49016e-05	complement component 1, q subcomponent, beta polypeptide
66648	Tpgs2	1.95209	2.31942e-07	tubulin polyglutamylase complex subunit 2
12144	Blm	1.95203	3.41628e-07	Bloom syndrome, RecQ helicase-like
70799	Cep192	1.95192	7.1814e-07	centrosomal protein 192
68938	Aspscr1	1.95149	2.61023e-07	alveolar soft part sarcoma chromosome region, candidate 1 (human)
233810	Abca16	1.95016	9.49062e-07	ATP-binding cassette, sub-family A (ABC1), member 16
12812	Coil	1.95014	2.78723e-07	coilin
14375	Xrcc6	1.94951	4.51031e-07	X-ray repair complementing defective repair in Chinese hamster cells 6
69736	Nup37	1.94934	8.56571e-07	nucleoporin 37
69639	Exosc8	1.94888	2.82838e-07	exosome component 8
78329	2310010J17Rik	1.94802	1.15396e-06	RIKEN cDNA 2310010J17 gene
66425	Pcp4l1	1.94796	4.51805e-06	Purkinje cell protein 4-like 1
15902	Id2	1.94791	1.15295e-05	inhibitor of DNA binding 2
66875	Swt1	1.94769	4.34158e-07	SWT1 RNA endoribonuclease homolog (S. cerevisiae)
232969	Zfp428	1.94747	4.307e-07	zinc finger protein 428
22782	Slc30a1	1.94559	1.13719e-06	solute carrier family 30 (zinc transporter), member 1
330427	9330102E08Rik	1.94475	1.69909e-05	RIKEN cDNA 9330102E08 gene
56045	Samhd1	1.94415	4.9921e-07	SAM domain and HD domain, 1
228765	Sdcbp2	1.94349	8.0203e-06	syndecan binding protein (syntenin) 2
320429	Trank1	1.94291	0.00105404	tetratricopeptide repeat and ankyrin repeat containing 1
74279	1700080O16Rik	1.942	7.6293e-07	RIKEN cDNA 1700080O16 gene
210035	Tmem194	1.94137	5.25112e-07	transmembrane protein 194
76022	Gon4l	1.9401	1.35058e-06	gon-4-like (C.elegans)
12495	Entpd1	1.93888	1.3614e-05	ectonucleoside triphosphate diphosphohydrolase 1
18004	Nek1	1.93847	1.38225e-06	NIMA (never in mitosis gene a)-related expressed kinase 1
14897	Trip12	1.93756	2.60252e-07	thyroid hormone receptor interactor 12
72341	Elp6	1.93632	6.16055e-06	elongator acetyltransferase complex subunit 6
21749	Terf1	1.93619	4.55563e-07	telomeric repeat binding factor 1
245386	Tmem255a	1.93598	0.000186964	transmembrane protein 255A
20017	Polr1b	1.93572	2.20965e-06	polymerase (RNA) I polypeptide B
76478	Haus8	1.93559	3.69676e-06	4HAUS augmin-like complex, subunit 8
68634	Tm2d3	1.93533	2.94258e-07	TM2 domain containing 3
76773	Wdyhv1	1.93453	1.12242e-06	WDYHV motif containing 1
53604	Zpbp	1.93409	5.12076e-06	zona pellucida binding protein
171463	Il17rd	1.93406	1.27489e-05	interleukin 17 receptor D
100609	Nsun5	1.93396	1.46587e-06	NOL1/NOP2/Sun domain family, member 5
76952	Nt5c2	1.9336	3.36311e-06	5'-nucleotidase, cytosolic II
100043240	Gm15583	1.9335	7.08348e-07	predicted gene 15583
20935	Surf6	1.93068	3.46107e-07	surfeit gene 6
78593	Nrip3	1.92962	7.27164e-06	nuclear receptor interacting protein 3
242915	Gareml	1.9292	2.83569e-06	GRB2 associated, regulator of MAPK1-like
12615	Cenpa	1.92905	8.4924e-06	centromere protein A
74044	Ttf2	1.92802	1.11068e-05	transcription termination factor, RNA polymerase II
67279	Med31	1.92684	3.77553e-07	mediator complex subunit 31
71538	Fbxo9	1.9258	9.46399e-07	f-box protein 9
68734	Smek1	1.92469	1.19679e-06	SMEK homolog 1, suppressor of mek1 (Dictyostelium)
71670	Acy3	1.92416	2.32276e-06	aspartoacylase (aminoacylase) 3
16636	Klra5	1.92314	1.37865e-05	killer cell lectin-like receptor, subfamily A, member 5
16499	Kcnab3	1.92287	1.0379e-06	potassium voltage-gated channel, shaker-related subfamily, beta member 3
227333	Dgkd	1.92219	3.76281e-05	diacylglycerol kinase, delta
216881	Wscd1	1.92192	2.76782e-06	WSC domain containing 1
12497	Entpd6	1.92151	2.59409e-07	ectonucleoside triphosphate diphosphohydrolase 6
66420	Polr2e	1.92134	4.84336e-07	polymerase (RNA) II (DNA directed) polypeptide E
66593	Diablo	1.92076	3.79948e-07	diablo homolog (Drosophila)
101706	Numa1	1.92017	3.00861e-07	nuclear mitotic apparatus protein 1
102774	Bbs4	1.91976	8.60495e-07	Bardet-Biedl syndrome 4 (human)
16912	Psmb9	1.9197	9.26752e-07	proteasome (prosome, macropain) subunit, beta type 9 (large multifunctional peptidase 2)
213054	Gabpb2	1.9193	1.6122e-06	GA repeat binding protein, beta 2
207278	Fchsd2	1.91881	2.61023e-07	FCH and double SH3 domains 2
217216	BC030867	1.91829	2.16155e-06	cDNA sequence BC030867
12405	Cbln2	1.91801	1.24916e-05	cerebellin 2 precursor protein
100302730	5830417I10Rik	1.91726	7.02846e-06	RIKEN cDNA 5830417I10 gene
112403	Dxo	1.91715	5.08913e-07	decapping exoribonuclease
14768	Lancl1	1.91368	4.85584e-07	LanC (bacterial lantibiotic synthetase component C)-like 1
210027	Slc35f3	1.91349	2.46392e-07	solute carrier family 35, member F3
66599	Rdm1	1.9131	1.05763e-05	RAD52 motif 1
320295	C920006O11Rik	1.91292	2.63338e-05	RIKEN cDNA C920006O11 gene
214254	Nudt15	1.91221	4.89886e-05	nudix (nucleoside diphosphate linked moiety X)-type motif 15
17863	Myb	1.91206	9.93082e-06	myeloblastosis oncogene
72658	2700097O09Rik	1.91094	1.2857e-06	RIKEN cDNA 2700097O09 gene
77015	Mpped2	1.91024	6.66565e-07	metallophosphoesterase domain containing 2
64655	Mrps22	1.90984	2.43945e-07	mitochondrial ribosomal protein S22
71393	Kctd6	1.90866	5.73041e-07	potassium channel tetramerisation domain containing 6
56077	Dgke	1.90815	8.75409e-07	diacylglycerol kinase, epsilon
53945	Slc40a1	1.90656	4.17246e-07	solute carrier family 40 (iron-regulated transporter), member 1
320129	Adrbk2	1.9055	9.63342e-07	adrenergic receptor kinase, beta 2
11639	Ak4	1.90505	7.15973e-07	adenylate kinase 4
107029	Me2	1.9049	4.86458e-07	malic enzyme 2, NAD(+)-dependent, mitochondrial
207777	Bzrap1	1.90463	2.83168e-05	benzodiazepine receptor associated protein 1
69912	Nup43	1.90159	1.92549e-06	nucleoporin 43
56620	Clec4n	1.90103	2.2316e-05	C-type lectin domain family 4, member n
117167	Steap4	1.89974	5.63508e-06	STEAP family member 4
320343	Lypd6	1.89958	1.91177e-06	LY6/PLAUR domain containing 6
18221	Nudc	1.89891	2.24059e-07	nuclear distribution gene C homolog (Aspergillus)
229228	Nudt6	1.89865	1.30002e-05	nudix (nucleoside diphosphate linked moiety X)-type motif 6
67678	Lsm3	1.89789	3.47077e-07	LSM3 homolog, U6 small nuclear RNA associated (S. cerevisiae)
319775	E330037M01Rik	1.89686	0.001831	RIKEN cDNA E330037M01 gene
320712	Abi3bp	1.89613	0.000418704	ABI gene family, member 3 (NESH) binding protein
76781	Mettl4	1.89525	6.09317e-06	methyltransferase like 4
66346	1700029P11Rik	1.8952	5.14836e-05	RIKEN cDNA 1700029P11 gene
11614	Nr0b1	1.89513	0.00684307	nuclear receptor subfamily 0, group B, member 1
59015	Nup160	1.89497	8.68519e-07	nucleoporin 160
192199	Rspo1	1.8944	1.18799e-05	R-spondin 1
105387	Akr1c14	1.89316	9.60851e-05	aldo-keto reductase family 1, member C14
67538	Zswim3	1.89314	3.31862e-07	zinc finger SWIM-type containing 3
20927	Abcc8	1.89227	2.64764e-06	ATP-binding cassette, sub-family C (CFTR/MRP), member 8
20821	Trim21	1.8918	1.77887e-06	tripartite motif-containing 21
57916	Tnfrsf13b	1.89145	3.16064e-06	tumor necrosis factor receptor superfamily, member 13b
16897	Llgl1	1.8911	6.73723e-07	lethal giant larvae homolog 1 (Drosophila)
228019	Mettl8	1.89076	1.8569e-05	methyltransferase like 8
213391	Rassf4	1.88912	3.00018e-06	Ras association (RalGDS/AF-6) domain family member 4
18969	Pola2	1.88884	1.39502e-06	polymerase (DNA directed), alpha 2
18829	Ccl21a	1.88836	1.78618e-05	chemokine (C-C motif) ligand 21A (serine)
20672	Sox18	1.88809	4.81434e-07	SRY (sex determining region Y)-box 18
272031	Plppr1	1.88658	1.21919e-05	phospholipid phosphatase related 1
17225	Mcpt2	1.88554	0.00147469	mast cell protease 2
70348	Ube2cbp	1.88544	2.11274e-05	ubiquitin-conjugating enzyme E2C binding protein
276852	D11Wsu47e	1.88451	7.7212e-06	DNA segment, Chr 11, Wayne State University 47, expressed
75710	Rbm12	1.88439	1.19679e-06	RNA binding motif protein 12
69700	Col22a1	1.88134	1.46629e-05	collagen, type XXII, alpha 1
70428	Polr3b	1.88134	1.72975e-06	polymerase (RNA) III (DNA directed) polypeptide B
57257	Vav3	1.88108	1.36378e-05	vav 3 oncogene
213084	Cdkl3	1.87971	2.21513e-05	cyclin-dependent kinase-like 3
69379	C8g	1.87946	2.51347e-06	complement component 8, gamma polypeptide
110350	Dync2h1	1.87787	5.48126e-06	dynein cytoplasmic 2 heavy chain 1
11891	Rab27a	1.87772	4.48681e-06	RAB27A, member RAS oncogene family
17002	Ltf	1.87694	0.000139539	lactotransferrin
70683	Utp20	1.87679	2.72011e-07	UTP20, small subunit (SSU) processome component, homolog (yeast)
100340	Smpdl3b	1.8764	3.55267e-06	sphingomyelin phosphodiesterase, acid-like 3B
70235	Poc1a	1.87559	8.28108e-06	POC1 centriolar protein homolog A (Chlamydomonas)
192157	Socs7	1.87486	1.08379e-06	suppressor of cytokine signaling 7
100504287	Gm16340	1.87404	7.42941e-05	interferon activated gene 203, pseudogene
14534	Kat2a	1.8724	1.47537e-06	K(lysine) acetyltransferase 2A
72146	2810001A02Rik	1.87177	5.27073e-05	RIKEN cDNA 2810001A02 gene
629820	Gm7008	1.8716	2.63338e-05	predicted gene 7008
74205	Acsl3	1.86951	3.29053e-06	acyl-CoA synthetase long-chain family member 3
12212	Chic1	1.86941	6.26033e-06	cysteine-rich hydrophobic domain 1
106512	Gpsm3	1.86932	1.2873e-05	G-protein signalling modulator 3 (AGS3-like, C. elegans)
80707	Wwox	1.86929	1.27605e-05	WW domain-containing oxidoreductase
11479	Acvr1b	1.86806	5.34278e-07	activin A receptor, type 1B
277353	Tcfl5	1.86791	7.46728e-07	transcription factor-like 5 (basic helix-loop-helix)
78802	Ttc30a1	1.86784	6.78562e-06	tetratricopeptide repeat domain 30A1
13998	Fgd6	1.86745	7.52277e-07	FYVE, RhoGEF and PH domain containing 6
213783	Plekhg1	1.86717	1.88674e-05	pleckstrin homology domain containing, family G (with RhoGef domain) member 1
218442	Serinc5	1.86261	3.13107e-06	serine incorporator 5
544717	1190007I07Rik	1.86233	1.18956e-06	RIKEN cDNA 1190007I07 gene
241289	Ppp1r26	1.85948	2.026e-06	protein phosphatase 1, regulatory subunit 26
11352	Abl2	1.85934	1.51276e-06	v-abl Abelson murine leukemia viral oncogene 2 (arg, Abelson-related gene)
20016	Polr1c	1.85899	4.34986e-07	polymerase (RNA) I polypeptide C
65969	Cubn	1.85897	3.41333e-05	cubilin (intrinsic factor-cobalamin receptor)
235036	Ppan	1.85753	6.5333e-07	peter pan homolog (Drosophila)
211652	Wwc1	1.85709	2.72802e-06	WW, C2 and coiled-coil domain containing 1
109161	Ube2q2	1.85634	9.71467e-05	ubiquitin-conjugating enzyme E2Q (putative) 2
13363	Dhh	1.85566	0.00876837	desert hedgehog
11792	Apex1	1.8548	6.10217e-07	apurinic/apyrimidinic endonuclease 1
100504195	Micalcl	1.85476	1.17577e-06	MICAL C-terminal like
100121	Tdrd7	1.85415	1.77208e-06	tudor domain containing 7
237877	Atad5	1.85354	1.54638e-05	ATPase family, AAA domain containing 5
17344	Pias2	1.85288	4.34776e-07	protein inhibitor of activated STAT 2
216984	Evi2b	1.85284	4.29126e-05	ecotropic viral integration site 2b
73804	Kif2c	1.85254	3.90885e-05	kinesin family member 2C
100503572	Bbip1	1.85247	1.63112e-06	BBSome interacting protein 1
207607	Ccdc40	1.85201	2.07144e-05	coiled-coil domain containing 40
20624	Eftud2	1.84969	8.67286e-07	elongation factor Tu GTP binding domain containing 2
21848	Trim24	1.84947	3.26769e-07	tripartite motif-containing 24
70261	Chp2	1.84887	1.85183e-06	calcineurin-like EF hand protein 2
234373	Sugp2	1.84821	2.35778e-06	SURP and G patch domain containing 2
56050	Cyp39a1	1.8475	1.39456e-06	cytochrome P450, family 39, subfamily a, polypeptide 1
57340	Jph3	1.8467	3.53098e-05	junctophilin 3
320770	A630072M18Rik	1.84666	4.72786e-05	RIKEN cDNA A630072M18 gene
73910	Arhgap18	1.8457	1.40547e-05	Rho GTPase activating protein 18
246104	Rhbdl3	1.84428	2.70071e-05	rhomboid, veinlet-like 3 (Drosophila)
73699	Ppp2r1b	1.84363	2.77297e-06	protein phosphatase 2, regulatory subunit A, beta
14911	Thumpd3	1.84349	1.02037e-06	THUMP domain containing 3
66146	Tmem57	1.84346	3.47671e-07	transmembrane protein 57
66131	Tipin	1.84224	1.91489e-06	timeless interacting protein
22652	Mkrn3	1.84116	1.04437e-06	makorin, ring finger protein, 3
668339	Gm9112	1.84111	0.00376614	predicted gene 9112
74355	Smchd1	1.84089	1.17577e-06	SMC hinge domain containing 1
104759	Pld4	1.84012	1.28655e-05	phospholipase D family, member 4
546024	Crxos	1.84008	1.15795e-05	cone-rod homeobox, opposite strand
13340	Slc29a2	1.83961	1.55205e-06	solute carrier family 29 (nucleoside transporters), member 2
68713	Ifitm1	1.8382	9.76565e-06	interferon induced transmembrane protein 1
12428	Ccna2	1.83691	2.58726e-06	cyclin A2
77945	Rpgrip1	1.83575	6.00451e-07	retinitis pigmentosa GTPase regulator interacting protein 1
12867	Cox7c	1.83515	1.20254e-05	cytochrome c oxidase subunit 7C
22325	Vav2	1.83479	1.62728e-05	vav 2 oncogene
231051	Kmt2c	1.83423	1.66385e-06	lysine (K)-specific methyltransferase 2C
208628	Kntc1	1.8341	7.29654e-06	kinetochore associated 1
230259	E130308A19Rik	1.83403	1.47925e-05	RIKEN cDNA E130308A19 gene
69747	Zswim7	1.83366	2.95848e-07	zinc finger SWIM-type containing 7
16201	Ilf3	1.83237	4.08646e-07	interleukin enhancer binding factor 3
69893	Coa7	1.83226	4.20025e-06	cytochrome c oxidase assembly factor 7
66817	Tmem170	1.83192	1.52637e-06	transmembrane protein 170
14113	Fbl	1.83099	5.55172e-07	fibrillarin
70699	Nup205	1.83092	4.00408e-07	nucleoporin 205
21681	Alyref	1.83039	3.22493e-06	Aly/REF export factor
59083	Fetub	1.82947	4.11604e-05	fetuin beta
74954	4930503E14Rik	1.82944	1.68503e-06	RIKEN cDNA 4930503E14 gene
12652	Chga	1.82854	4.17645e-05	chromogranin A
107932	Chd4	1.82823	1.63346e-06	chromodomain helicase DNA binding protein 4
330173	2610524H06Rik	1.82792	1.99146e-06	RIKEN cDNA 2610524H06 gene
73463	Als2cr11	1.82774	2.46403e-05	amyotrophic lateral sclerosis 2 (juvenile) chromosome region, candidate 11 (human)
67657	Rabl3	1.8276	3.14502e-06	RAB, member RAS oncogene family-like 3
67578	Patl2	1.82687	2.07226e-06	protein associated with topoisomerase II homolog 2 (yeast)
240442	Adnp2	1.82654	2.60986e-06	ADNP homeobox 2
230233	Ikbkap	1.82283	7.08591e-07	inhibitor of kappa light polypeptide enhancer in B cells, kinase complex-associated protein
234594	Cnot1	1.82267	3.18167e-07	CCR4-NOT transcription complex, subunit 1
69662	2310061I04Rik	1.82073	2.76163e-06	RIKEN cDNA 2310061I04 gene
100608	Noc4l	1.81875	4.03477e-05	nucleolar complex associated 4 homolog (S. cerevisiae)
21990	Tph1	1.81802	3.61516e-06	tryptophan hydroxylase 1
71876	Cenpu	1.81782	8.3068e-06	centromere protein U
666214	1700049E17Rik1	1.81765	2.64526e-05	RIKEN cDNA 1700049E17 gene, gene 1
225326	Pik3c3	1.81694	4.01549e-07	phosphoinositide-3-kinase, class 3
72552	Hsdl1	1.81552	8.31261e-06	hydroxysteroid dehydrogenase like 1
666060	Frmpd1	1.81486	2.91807e-06	FERM and PDZ domain containing 1
213895	Bms1	1.81476	1.38272e-06	BMS1 homolog, ribosome assembly protein (yeast)
22141	Tub	1.81353	5.97705e-06	tubby candidate gene
54366	Ctnnal1	1.8135	0.00106036	catenin (cadherin associated protein), alpha-like 1
216846	Cntrob	1.8131	0.00109738	centrobin, centrosomal BRCA2 interacting protein
56309	Mycbp	1.81023	9.24847e-07	c-myc binding protein
93762	Smarca5	1.80586	3.9949e-07	SWI/SNF related, matrix associated, actin dependent regulator of chromatin, subfamily a, member 5
66578	Mis18a	1.80583	3.72179e-06	MIS18 kinetochore protein homolog A (S. pombe)
74430	4930452B06Rik	1.80461	1.24688e-05	RIKEN cDNA 4930452B06 gene
70930	Nol8	1.80359	8.48521e-06	nucleolar protein 8
76123	Gpsm2	1.80316	1.21545e-06	G-protein signalling modulator 2 (AGS3-like, C. elegans)
11677	Akr1b3	1.80101	3.26769e-07	aldo-keto reductase family 1, member B3 (aldose reductase)
15465	Hrh1	1.80089	9.59741e-07	histamine receptor H1
142980	Tlr3	1.80043	1.11068e-05	toll-like receptor 3
22634	Plagl1	1.80043	4.71725e-06	pleiomorphic adenoma gene-like 1
394436	Ugt1a1	1.80011	0.000238311	UDP glucuronosyltransferase 1 family, polypeptide A1
433003	Gm5481	1.8	5.0493e-05	predicted gene 5481
66965	Ctu2	1.79849	1.09738e-05	cytosolic thiouridylase subunit 2 homolog (S. pombe)
237222	Ofd1	1.79646	1.54801e-05	oral-facial-digital syndrome 1 gene homolog (human)
16773	Lama2	1.79608	0.000110444	laminin, alpha 2
70680	3021401N23Rik	1.79515	1.10974e-06	RIKEN cDNA 3021401N23 gene
66336	Cenpp	1.79442	3.32784e-05	centromere protein P
68526	Gpr155	1.79358	8.78878e-07	G protein-coupled receptor 155
68080	Gpn3	1.79274	1.1081e-06	GPN-loop GTPase 3
58234	Shank3	1.79244	1.16027e-06	SH3/ankyrin domain gene 3
100334	AU044157	1.79235	1.05763e-05	expressed sequence AU044157
20357	Sema5b	1.79024	0.000112894	sema domain, seven thrombospondin repeats (type 1 and type 1-like), transmembrane domain (TM) and short cytoplasmic domain, (semaphorin) 5B
23954	Nek3	1.7902	3.80102e-06	NIMA (never in mitosis gene a)-related expressed kinase 3
18117	Emc8	1.78985	5.99838e-07	ER membrane protein complex subunit 8
72935	Ddx41	1.78856	6.0823e-07	DEAD (Asp-Glu-Ala-Asp) box polypeptide 41
72198	Skiv2l2	1.78815	3.38727e-06	superkiller viralicidic activity 2-like 2 (S. cerevisiae)
243339	Tmem130	1.78774	0.00029996	transmembrane protein 130
17847	Usp34	1.7873	5.81596e-07	ubiquitin specific peptidase 34
54651	Usp27x	1.7869	9.27569e-07	ubiquitin specific peptidase 27, X chromosome
15487	Hsd17b3	1.78533	2.76163e-06	hydroxysteroid (17-beta) dehydrogenase 3
17289	Mertk	1.78458	1.92033e-06	c-mer proto-oncogene tyrosine kinase
319944	Taf2	1.78414	5.37029e-06	TAF2 RNA polymerase II, TATA box binding protein (TBP)-associated factor
79221	Hdac9	1.78393	6.8677e-05	histone deacetylase 9
75828	Hormad2	1.78206	1.01752e-05	HORMA domain containing 2
78893	Cnot10	1.78169	3.35187e-06	CCR4-NOT transcription complex, subunit 10
14791	Emg1	1.7814	4.7457e-07	EMG1 nucleolar protein homolog (S. cerevisiae)
81907	Tmem108	1.78136	1.24442e-06	transmembrane protein 108
20408	Sh3gl3	1.78085	3.25088e-06	SH3-domain GRB2-like 3
71336	Rbks	1.78072	1.05137e-05	ribokinase
72148	Tdrp	1.77996	9.36716e-05	testis development related protein
235627	Nbeal2	1.77953	1.373e-06	neurobeachin-like 2
13643	Efnb3	1.77698	5.92339e-05	ephrin B3
214424	Parp16	1.77654	3.56315e-06	poly (ADP-ribose) polymerase family, member 16
22673	Zfp185	1.77649	6.37508e-05	zinc finger protein 185
74302	Mtmr3	1.77606	4.54106e-06	myotubularin related protein 3
74455	Nsun6	1.77588	5.83862e-06	NOL1/NOP2/Sun domain family member 6
380601	Fastkd5	1.77562	3.67697e-05	FAST kinase domains 5
21385	Tbx2	1.77544	8.26524e-06	T-box 2
69754	Fbxo7	1.77527	2.36909e-06	F-box protein 7
71765	Klhdc3	1.77465	4.40916e-07	kelch domain containing 3
56717	Mtor	1.77296	2.38145e-06	mechanistic target of rapamycin (serine/threonine kinase)
21341	Taf1c	1.77259	1.53511e-05	TATA box binding protein (Tbp)-associated factor, RNA polymerase I, C
230770	Tmem39b	1.77239	8.78878e-07	transmembrane protein 39b
26885	Casp8ap2	1.77187	1.08229e-05	caspase 8 associated protein 2
99470	Magi3	1.77143	1.52447e-06	membrane associated guanylate kinase, WW and PDZ domain containing 3
50783	Lsm4	1.77138	2.5762e-06	LSM4 homolog, U6 small nuclear RNA associated (S. cerevisiae)
219105	Zmym5	1.77038	1.32733e-06	zinc finger, MYM-type 5
233876	Hirip3	1.76966	4.97652e-07	HIRA interacting protein 3
320365	Fry	1.76943	4.23165e-07	furry homolog (Drosophila)
66929	Asf1b	1.76934	3.8026e-06	anti-silencing function 1B histone chaperone
100502742	1700007L15Rik	1.76867	0.00011248	RIKEN cDNA 1700007L15 gene
22317	Vamp1	1.7686	3.00119e-06	vesicle-associated membrane protein 1
227157	Mpp4	1.76841	3.61241e-06	membrane protein, palmitoylated 4 (MAGUK p55 subfamily member 4)
57785	Rangrf	1.7683	1.07799e-06	RAN guanine nucleotide release factor
19714	Rev3l	1.76785	7.16774e-07	REV3-like, catalytic subunit of DNA polymerase zeta RAD54 like (S. cerevisiae)
219114	Ska3	1.76771	2.83955e-05	spindle and kinetochore associated complex subunit 3
20944	Svs5	1.76758	4.34776e-07	seminal vesicle secretory protein 5
226970	Arhgef4	1.76697	6.77155e-05	Rho guanine nucleotide exchange factor (GEF) 4
100504486	Gdap10	1.76661	7.80125e-05	ganglioside-induced differentiation-associated-protein 10
245695	Tceanc	1.76589	4.04096e-05	transcription elongation factor A (SII) N-terminal and central domain containing
69192	Dhx16	1.76471	2.38997e-06	DEAH (Asp-Glu-Ala-His) box polypeptide 16
12122	Bid	1.76455	5.90056e-07	BH3 interacting domain death agonist
70696	3830417A13Rik	1.76441	5.49955e-05	RIKEN cDNA 3830417A13 gene
19348	Kif20a	1.76261	2.98799e-05	kinesin family member 20A
69263	Rfc3	1.76203	3.17727e-05	replication factor C (activator 1) 3
13855	Epn2	1.76155	1.28217e-06	epsin 2
215476	Prr14l	1.76149	5.14394e-07	proline rich 14-like
17951	Naip5	1.76125	2.91063e-06	NLR family, apoptosis inhibitory protein 5
240261	Ccdc112	1.76063	4.84943e-06	coiled-coil domain containing 112
50498	Ebi3	1.76015	2.62863e-05	Epstein-Barr virus induced gene 3
26358	Aldh1a7	1.75998	4.09368e-06	aldehyde dehydrogenase family 1, subfamily A7
328580	Tubgcp6	1.75961	7.79971e-07	tubulin, gamma complex associated protein 6
71998	Slc25a35	1.75826	3.96711e-06	solute carrier family 25, member 35
70218	Kif18b	1.75773	2.06437e-06	kinesin family member 18B
668880	Stard9	1.75694	1.94568e-05	START domain containing 9
18563	Pcx	1.75671	1.45031e-05	pyruvate carboxylase
106583	Scaf8	1.75621	2.76163e-06	SR-related CTD-associated factor 8
268783	Mtmr12	1.75612	2.03827e-06	myotubularin related protein 12
192198	Lrrc4	1.75546	1.48831e-06	leucine rich repeat containing 4
19076	Prim2	1.7546	7.70687e-07	DNA primase, p58 subunit
21948	Cd70	1.75437	0.000225203	CD70 antigen
50933	Uchl3	1.75358	9.17023e-06	ubiquitin carboxyl-terminal esterase L3 (ubiquitin thiolesterase)
50497	Hspa14	1.75351	1.91403e-06	heat shock protein 14
21752	Tert	1.7535	1.64631e-06	telomerase reverse transcriptase
12161	Bmp6	1.75332	1.64114e-05	bone morphogenetic protein 6
70767	Prpf3	1.75237	1.60115e-06	PRP3 pre-mRNA processing factor 3 homolog (yeast)
78478	Tmsb15a	1.7523	3.29786e-05	thymosin beta 15a
14630	Gclm	1.75111	2.28565e-06	glutamate-cysteine ligase, modifier subunit
75209	Sv2c	1.75082	1.21261e-05	synaptic vesicle glycoprotein 2c
211446	Exoc3	1.75056	4.07221e-07	exocyst complex component 3
70456	Mpc2	1.7505	1.21651e-06	mitochondrial pyruvate carrier 2
100504121	Med9os	1.74973	7.59926e-06	mediator complex subunit 9, opposite strand
73274	Gpbp1	1.74944	6.19467e-07	GC-rich promoter binding protein 1
108829	Jmjd1c	1.74939	1.11149e-06	jumonji domain containing 1C
66497	Cmss1	1.7492	1.88418e-06	cms small ribosomal subunit 1
13706	Cela2a	1.74919	0.000119418	chymotrypsin-like elastase family, member 2A
70603	Mutyh	1.749	3.83852e-06	mutY homolog (E. coli)
212986	Scfd2	1.74899	5.4422e-06	Sec1 family domain containing 2
20469	Sipa1	1.74896	1.7714e-06	signal-induced proliferation associated gene 1
67153	Rnaseh2b	1.7486	1.20978e-06	ribonuclease H2, subunit B
216766	Gemin5	1.74688	1.71154e-06	gem (nuclear organelle) associated protein 5
330671	B4galnt4	1.74579	1.5306e-05	beta-1,4-N-acetyl-galactosaminyl transferase 4
68067	3010026O09Rik	1.7451	1.82439e-05	RIKEN cDNA 3010026O09 gene
16558	Kif16b	1.74504	2.14138e-06	kinesin family member 16B
215748	Cnksr3	1.74483	1.92394e-06	Cnksr family member 3
66349	Atp5sl	1.7446	3.96711e-06	ATP5S-like
16661	Krt10	1.74437	1.40544e-05	keratin 10
245841	Polr2h	1.74426	6.92516e-07	polymerase (RNA) II (DNA directed) polypeptide H
170823	Glmn	1.7437	7.82976e-06	glomulin, FKBP associated protein
449521	Zfp213	1.74288	1.77312e-06	zinc finger protein 213
29816	Hip1r	1.74279	1.20908e-05	huntingtin interacting protein 1 related
319481	Wdr59	1.7423	1.97661e-06	WD repeat domain 59
72657	2700094K13Rik	1.74207	5.96883e-07	RIKEN cDNA 2700094K13 gene
277854	Depdc5	1.74186	1.95899e-06	DEP domain containing 5
269536	Tex10	1.74175	1.377e-06	testis expressed gene 10
12607	Cebpz	1.7409	9.63342e-07	CCAAT/enhancer binding protein zeta
52123	Agpat5	1.74023	5.75344e-07	1-acylglycerol-3-phosphate O-acyltransferase 5 (lysophosphatidic acid acyltransferase, epsilon)
100855	LOC102641289	1.73893	1.89546e-06	TBC1 domain family member 14
229543	Ints3	1.7389	5.31456e-07	integrator complex subunit 3
666339	Muc3	1.73813	3.63181e-06	mucin 3, intestinal
56349	Net1	1.73612	3.63074e-06	neuroepithelial cell transforming gene 1
76219	Arxes1	1.73596	2.26961e-06	adipocyte-related X-chromosome expressed sequence 1
75062	Sf3a3	1.73543	5.6894e-07	splicing factor 3a, subunit 3
102448	Xylb	1.73509	1.25211e-05	xylulokinase homolog (H. influenzae)
218210	Nup153	1.7347	7.04493e-07	nucleoporin 153
268980	Strn	1.73411	1.00897e-06	striatin, calmodulin binding protein
70472	Atad2	1.7328	6.79444e-07	ATPase family, AAA domain containing 2
238693	Zfp58	1.73197	2.83447e-05	zinc finger protein 58
14675	Gna14	1.73188	0.000482959	guanine nucleotide binding protein, alpha 14
71952	2410016O06Rik	1.73177	5.6894e-07	RIKEN cDNA 2410016O06 gene
105675	Ppif	1.73121	1.84538e-06	peptidylprolyl isomerase F (cyclophilin F)
106952	Arap3	1.73119	3.66479e-06	ArfGAP with RhoGAP domain, ankyrin repeat and PH domain 3
21343	Taf6	1.73116	6.98702e-07	TAF6 RNA polymerase II, TATA box binding protein (TBP)-associated factor
71720	Osbpl3	1.73115	5.6489e-07	oxysterol binding protein-like 3
26401	Map3k1	1.73109	9.96844e-07	mitogen-activated protein kinase kinase kinase 1
666892	Gm8350	1.73106	4.06675e-06	predicted gene 8350
66768	Pacrgl	1.73035	2.09466e-06	PARK2 co-regulated-like
233571	P2ry6	1.72972	3.00119e-06	pyrimidinergic receptor P2Y, G-protein coupled, 6
13360	Dhcr7	1.7296	2.06587e-06	7-dehydrocholesterol reductase
102182	Prmt10	1.72886	6.21393e-07	protein arginine methyltransferase 10 (putative)
214254	LOC105242521	1.72807	1.36951e-05	probable 8-oxo-dGTP diphosphatase NUDT15
66659	Acp6	1.72717	5.4614e-07	acid phosphatase 6, lysophosphatidic
29811	Ndrg2	1.72638	0.000133354	N-myc downstream regulated gene 2
233765	Plekha7	1.72632	1.15175e-05	pleckstrin homology domain containing, family A member 7
52504	Cenpo	1.72609	1.7633e-06	centromere protein O
18949	Pnn	1.72509	3.12048e-06	pinin
103149	Upb1	1.72497	2.81666e-06	ureidopropionase, beta
228889	Ddx27	1.72419	4.74532e-07	DEAD (Asp-Glu-Ala-Asp) box polypeptide 27
218215	Rnf144b	1.72289	0.000404093	ring finger protein 144B
85030	Tnfrsf25	1.72207	0.000468573	tumor necrosis factor receptor superfamily, member 25
387524	Znrf2	1.72201	1.68097e-06	zinc and ring finger 2
68636	Fahd1	1.72181	7.32248e-05	fumarylacetoacetate hydrolase domain containing 1
16456	F11r	1.72032	3.16064e-06	F11 receptor
78286	Nav2	1.72027	3.05495e-05	neuron navigator 2
71567	Mcm9	1.72017	2.23234e-06	minichromosome maintenance complex component 9
12369	Casp7	1.7177	2.03035e-06	caspase 7
26920	Cntrl	1.71749	5.58513e-07	centriolin
66388	Cutc	1.71737	4.17029e-05	cutC copper transporter homolog (E.coli)
20922	Supt4a	1.71695	1.30925e-06	SPT4A, DSIF elongation factor subunit
545951	Gm28453	1.71647	3.22534e-05	predicted gene 28453
232533	Stk38l	1.71637	8.65418e-07	serine/threonine kinase 38 like
70561	Txndc16	1.71595	1.81542e-06	thioredoxin domain containing 16
72137	Wdsub1	1.71554	0.00012043	WD repeat, SAM and U-box domain containing 1
75141	Rasd2	1.71549	0.00022369	RASD family, member 2
239743	Klhl6	1.71419	6.32645e-07	kelch-like 6
18712	Pim1	1.71327	9.21651e-07	proviral integration site 1
59027	Nampt	1.71321	8.32823e-07	nicotinamide phosphoribosyltransferase
68510	Ints1	1.71273	5.13862e-06	integrator complex subunit 1
14263	Fmo5	1.71198	0.000440496	flavin containing monooxygenase 5
83815	Cenpq	1.7115	1.71233e-06	centromere protein Q
77626	Smpd4	1.70956	1.8388e-06	sphingomyelin phosphodiesterase 4
66935	Cir1	1.70688	4.46264e-06	corepressor interacting with RBPJ, 1
15216	Hfe	1.70469	3.33212e-06	hemochromatosis
56546	Sec1	1.70447	0.000196663	secretory blood group 1
246293	Klhl8	1.70344	2.10514e-06	kelch-like 8
320158	Zmat4	1.70286	2.05765e-06	zinc finger, matrin type 4
21763	Tex2	1.70221	4.46623e-06	testis expressed gene 2
15368	Hmox1	1.70112	2.31802e-06	heme oxygenase 1
11642	Akap3	1.69973	5.52285e-05	A kinase (PRKA) anchor protein 3
209003	Rbmx2	1.69928	3.24614e-06	RNA binding motif protein, X-linked 2
68813	Dock5	1.69887	3.61241e-06	dedicator of cytokinesis 5
74080	Nmnat3	1.69872	3.38038e-06	nicotinamide nucleotide adenylyltransferase 3
74335	Xrcc3	1.69857	7.12232e-06	X-ray repair complementing defective repair in Chinese hamster cells 3
75706	Krt24	1.69804	1.21418e-05	keratin 24
78798	Eml4	1.69787	7.90661e-07	echinoderm microtubule associated protein like 4
14087	Fanca	1.69776	9.9597e-07	Fanconi anemia, complementation group A
72416	Lrpprc	1.69652	1.45086e-06	leucine-rich PPR-motif containing
22640	Zfp1	1.69546	4.26758e-06	zinc finger protein 1
235527	Plscr4	1.69451	0.00019061	phospholipid scramblase 4
219149	2700008G24Rik	1.69398	4.85833e-06	X-linked Kx blood group related 6
140709	Col26a1	1.69389	1.69918e-05	collagen, type XXVI, alpha 1
14261	Fmo1	1.69351	7.42941e-05	flavin containing monooxygenase 1
69928	Apitd1	1.69343	3.50625e-05	apoptosis-inducing, TAF9-like domain 1
69833	Polr2f	1.69236	5.75607e-07	polymerase (RNA) II (DNA directed) polypeptide F
78895	Pus7l	1.69218	4.23805e-06	pseudouridylate synthase 7 homolog (S. cerevisiae)-like
22619	Siae	1.69201	1.33078e-06	sialic acid acetylesterase
243963	Zfp473	1.69188	4.73489e-06	zinc finger protein 473
66488	Fam136a	1.69045	3.16064e-06	family with sequence similarity 136, member A
19152	Prtn3	1.68877	7.34893e-07	proteinase 3
227632	Kcnt1	1.68873	4.0426e-05	potassium channel, subfamily T, member 1
231086	Hadhb	1.68839	1.10471e-06	hydroxyacyl-Coenzyme A dehydrogenase/3-ketoacyl-Coenzyme A thiolase/enoyl-Coenzyme A hydratase (trifunctional protein), beta subunit
105372	Utp15	1.68761	1.1443e-06	UTP15, U3 small nucleolar ribonucleoprotein, homolog (yeast)
226180	Ina	1.68756	1.27698e-05	internexin neuronal intermediate filament protein, alpha
69457	Tmem45a2	1.68749	0.000104899	transmembrane protein 45A2
69724	Rnaseh2a	1.68738	8.32823e-07	ribonuclease H2, large subunit
52150	Kcnk6	1.68729	4.41749e-06	potassium inwardly-rectifying channel, subfamily K, member 6
101700	Trim68	1.68726	2.09544e-06	tripartite motif-containing 68
212980	Slc45a3	1.68717	6.31073e-05	solute carrier family 45, member 3
67763	Prpsap1	1.68697	1.12304e-06	phosphoribosyl pyrophosphate synthetase-associated protein 1
21973	Top2a	1.6868	9.91153e-07	topoisomerase (DNA) II alpha
71687	Tmem25	1.68591	2.12982e-06	transmembrane protein 25
66233	Dmap1	1.68586	6.46694e-07	DNA methyltransferase 1-associated protein 1
15260	Hira	1.68544	6.41936e-05	histone cell cycle regulation defective homolog A (S. cerevisiae)
100009600	Zglp1	1.68475	7.50404e-05	zinc finger, GATA-like protein 1
16331	Inpp5d	1.68397	5.74812e-07	inositol polyphosphate-5-phosphatase D
329506	Ctdspl2	1.68329	1.91291e-06	CTD (carboxy-terminal domain, RNA polymerase II, polypeptide A) small phosphatase like 2
102747	Lrrc49	1.68224	2.82707e-05	leucine rich repeat containing 49
100336	Ppp1r8	1.68219	9.27569e-07	protein phosphatase 1, regulatory (inhibitor) subunit 8
93842	Igsf9	1.68154	9.78997e-06	immunoglobulin superfamily, member 9
68039	Nmb	1.67982	8.23495e-07	neuromedin B
66679	Rae1	1.67896	6.16823e-07	RAE1 RNA export 1 homolog (S. pombe)
106389	Eaf2	1.67869	4.15363e-06	ELL associated factor 2
56275	Rbm14	1.67854	3.19808e-06	RNA binding motif protein 14
217682	Plekhd1	1.67843	5.35846e-06	pleckstrin homology domain containing, family D (with coiled-coil domains) member 1
224833	AI661453	1.67837	3.10692e-05	expressed sequence AI661453
72946	Lrrc47	1.67742	2.09605e-06	leucine rich repeat containing 47
11785	Apbb1	1.6764	1.97709e-05	amyloid beta (A4) precursor protein-binding, family B, member 1
81018	Rnf114	1.67625	1.06788e-06	ring finger protein 114
70757	Hacd2	1.67611	1.44236e-06	3-hydroxyacyl-CoA dehydratase 2
30049	LOC102642893	1.67471	9.51841e-07	acyl-CoA desaturase 1-like
108062	Cstf2	1.6743	7.48686e-07	cleavage stimulation factor, 3' pre-RNA subunit 2
667410	Gm8615	1.67412	2.59589e-06	predicted pseudogene 8615
170790	Mlc1	1.67366	2.18709e-05	megalencephalic leukoencephalopathy with subcortical cysts 1 homolog (human)
66456	2810001G20Rik	1.67259	2.58726e-06	RIKEN cDNA 2810001G20 gene
17152	Mak	1.6722	1.27028e-06	male germ cell-associated kinase
78365	Lhx1os	1.6721	2.44348e-06	LIM homeobox 1, opposite strand
109145	Gins4	1.67161	1.70281e-06	GINS complex subunit 4 (Sld5 homolog)
23880	Fyb	1.67124	2.48423e-05	FYN binding protein
104884	Tdp1	1.67096	2.30534e-06	tyrosyl-DNA phosphodiesterase 1
69802	Cox11	1.67024	3.70812e-05	cytochrome c oxidase assembly protein 11
227298	Fam134a	1.66938	1.09319e-06	family with sequence similarity 134, member A
20668	Sox13	1.66899	4.80886e-05	SRY (sex determining region Y)-box 13
110557	H2-Q6	1.66848	6.29625e-06	histocompatibility 2, Q region locus 6
59002	Wrap73	1.66842	2.76782e-06	WD repeat containing, antisense to Trp73
71777	Ing3	1.66825	1.25221e-06	inhibitor of growth family, member 3
67418	Ppil4	1.66824	5.35561e-07	peptidylprolyl isomerase (cyclophilin)-like 4
232821	Ccdc106	1.66773	3.8039e-06	coiled-coil domain containing 106
73287	1700040L02Rik	1.66751	0.00118463	RIKEN cDNA 1700040L02 gene
230590	Zyg11a	1.66701	8.36666e-05	zyg-11 family member A, cell cycle regulator
215113	Slc43a2	1.66601	8.10795e-05	solute carrier family 43, member 2
102635561	Ggnbp2os	1.66541	1.42266e-06	gametogenetin binding protein 2, opposite strand
108995	Tbc1d10c	1.66492	9.61084e-05	TBC1 domain family, member 10c
102635228	Gm12318	1.66441	1.67896e-05	predicted gene 12318
14148	Fdx1	1.66427	1.55205e-06	ferredoxin 1
68925	Rpap1	1.6639	3.21457e-06	RNA polymerase II associated protein 1
68646	Nadk2	1.66214	9.27138e-07	NAD kinase 2, mitochondrial
216892	Spns2	1.66081	8.57708e-07	spinster homolog 2
78304	Naa38	1.66056	2.24537e-06	N(alpha)-acetyltransferase 38, NatC auxiliary subunit
207615	Wdr37	1.65925	2.59719e-06	WD repeat domain 37
28018	Ubfd1	1.6592	7.04353e-07	ubiquitin family domain containing 1
101401	Adamts9	1.65764	0.00122653	a disintegrin-like and metallopeptidase (reprolysin type) with thrombospondin type 1 motif, 9
225888	Suv420h1	1.65729	4.6809e-06	suppressor of variegation 4-20 homolog 1 (Drosophila)
74254	Gpn1	1.65625	2.06437e-06	GPN-loop GTPase 1
15936	Ier2	1.65592	0.000173407	immediate early response 2
107047	Psmg2	1.65587	3.00226e-06	proteasome (prosome, macropain) assembly chaperone 2
75669	Pik3r4	1.65555	2.5094e-06	phosphatidylinositol 3 kinase, regulatory subunit, polypeptide 4, p150
66446	Exosc7	1.65535	1.38805e-05	exosome component 7
74401	4933406J08Rik	1.65351	3.67697e-05	RIKEN cDNA 4933406J08 gene
211978	Zfyve26	1.65286	3.80298e-06	zinc finger, FYVE domain containing 26
14866	Gstm5	1.65196	2.28565e-06	glutathione S-transferase, mu 5
80283	Abtb1	1.65188	1.26026e-06	ankyrin repeat and BTB (POZ) domain containing 1
212514	Spice1	1.65162	2.05601e-05	spindle and centriole associated protein 1
23924	Katna1	1.65137	7.39045e-07	katanin p60 (ATPase-containing) subunit A1
12493	Cd37	1.65099	6.41242e-06	CD37 antigen
75560	Ep400	1.65087	9.24482e-06	E1A binding protein p400
15204	Herc2	1.65057	8.36203e-07	hect (homologous to the E6-AP (UBE3A) carboxyl terminus) domain and RCC1 (CHC1)-like domain (RLD) 2
633057	Gm7102	1.65021	6.25458e-06	predicted gene 7102
108912	Cdca2	1.64974	6.41936e-05	cell division cycle associated 2
64050	Yeats4	1.64912	7.46348e-07	YEATS domain containing 4
80385	Tusc2	1.64895	1.00884e-06	tumor suppressor candidate 2
54219	Cd320	1.6486	5.03405e-07	CD320 antigen
72058	Igsf5	1.64813	0.000175491	immunoglobulin superfamily, member 5
105827	Amigo2	1.64809	3.23363e-05	adhesion molecule with Ig like domain 2
105855	Nckap1l	1.64792	3.13107e-06	NCK associated protein 1 like
80986	Ckap2	1.6479	9.31108e-07	cytoskeleton associated protein 2
14009	Etv1	1.64646	2.29298e-06	ets variant 1
28036	Larp7	1.64596	2.70071e-05	La ribonucleoprotein domain family, member 7
230904	Fbxo2	1.64578	1.79453e-05	F-box protein 2
56089	Ramp3	1.64562	9.56896e-05	receptor (calcitonin) activity modifying protein 3
327744	E130307A14Rik	1.64518	5.07674e-06	RIKEN cDNA E130307A14 gene
97827	Exd2	1.6447	5.90375e-07	exonuclease 3'-5' domain containing 2
71472	Usp19	1.64424	1.12009e-06	ubiquitin specific peptidase 19
27007	Klrk1	1.64399	4.6559e-05	killer cell lectin-like receptor subfamily K, member 1
21958	Tnp1	1.64374	3.16064e-06	transition protein 1
69852	Tcf23	1.64345	1.92549e-06	transcription factor 23
17969	Ncf1	1.64237	1.37759e-05	neutrophil cytosolic factor 1
270190	Ephb1	1.64126	1.66163e-05	Eph receptor B1
72151	Rfc5	1.64035	7.13782e-07	replication factor C (activator 1) 5
---	C230037E05Rik	1.63931	0.000200908	RIKEN cDNA C230037E05 gene
15370	Nr4a1	1.63908	9.68026e-06	nuclear receptor subfamily 4, group A, member 1
73844	Ankrd45	1.63867	2.0976e-05	ankyrin repeat domain 45
210162	Zkscan2	1.63782	1.31929e-05	zinc finger with KRAB and SCAN domains 2
75906	Fam184a	1.6364	4.09937e-06	family with sequence similarity 184, member A
208748	Prrg3	1.63565	1.20686e-05	proline rich Gla (G-carboxyglutamic acid) 3 (transmembrane)
15227	Foxf1	1.63548	1.94279e-05	forkhead box F1
380855	Rsl1	1.6338	1.90194e-06	regulator of sex limited protein 1
16409	Itgam	1.62916	4.59474e-05	integrin alpha M
69719	Cad	1.62903	7.04033e-06	carbamoyl-phosphate synthetase 2, aspartate transcarbamylase, and dihydroorotase
382236	Brwd3	1.62808	3.29092e-06	bromodomain and WD repeat domain containing 3
74486	Osbpl10	1.62725	1.59649e-06	oxysterol binding protein-like 10
18132	Notch4	1.62693	1.53933e-05	notch 4
66680	Oser1	1.6268	2.30206e-06	oxidative stress responsive serine rich 1
56193	Plek	1.62579	3.13107e-06	pleckstrin
69185	Dtwd1	1.62502	1.23087e-06	DTW domain containing 1
19893	Rpgr	1.62463	3.50454e-05	retinitis pigmentosa GTPase regulator
19362	Rad51ap1	1.62452	3.61524e-05	RAD51 associated protein 1
30949	Lcmt1	1.62443	1.21923e-06	leucine carboxyl methyltransferase 1
214253	Etnk2	1.62412	0.00720413	ethanolamine kinase 2
55993	Msh4	1.62363	1.13433e-06	mutS homolog 4 (E. coli)
60534	Fancg	1.62298	4.31842e-05	Fanconi anemia, complementation group G
50909	C1ra	1.62241	0.00370249	complement component 1, r subcomponent A
94176	Dock2	1.62135	1.94554e-05	dedicator of cyto-kinesis 2
67019	Actr6	1.61967	2.16748e-05	ARP6 actin-related protein 6
232156	Slc4a5	1.61961	1.04438e-05	solute carrier family 4, sodium bicarbonate cotransporter, member 5
71805	Nup93	1.61945	3.31088e-06	nucleoporin 93
56794	Hacl1	1.61943	7.66943e-07	2-hydroxyacyl-CoA lyase 1
53324	Nptx2	1.61821	3.44356e-05	neuronal pentraxin 2
24088	Tlr2	1.61809	1.33078e-06	toll-like receptor 2
13390	Dlx1	1.61711	1.11587e-05	distal-less homeobox 1
59028	Rcl1	1.61706	3.62821e-06	RNA terminal phosphate cyclase-like 1
17714	Grpel2	1.616	1.1269e-06	GrpE-like 2, mitochondrial
18541	Pcnt	1.61595	5.95663e-06	pericentrin (kendrin)
14773	Grk5	1.61514	7.56384e-07	G protein-coupled receptor kinase 5
74133	Smg8	1.61467	2.12982e-06	smg-8 homolog, nonsense mediated mRNA decay factor (C. elegans)
54380	Smarcal1	1.612	7.89628e-07	SWI/SNF related matrix associated, actin dependent regulator of chromatin, subfamily a-like 1
70625	Med26	1.61173	2.36732e-06	mediator complex subunit 26
69237	Gtpbp4	1.61155	6.53292e-07	GTP binding protein 4
17193	Mbd4	1.6107	6.43037e-05	methyl-CpG binding domain protein 4
23808	Ash2l	1.6104	1.373e-06	ash2 (absent, small, or homeotic)-like (Drosophila)
70681	Fam175a	1.60901	1.70642e-06	family with sequence similarity 175, member A
108907	Nusap1	1.60871	1.79148e-05	nucleolar and spindle associated protein 1
214669	L3mbtl2	1.60848	1.25681e-06	l(3)mbt-like 2 (Drosophila)
234733	Ddx19b	1.60836	2.75169e-06	DEAD (Asp-Glu-Ala-Asp) box polypeptide 19b
68153	Gtf2e2	1.60753	5.90056e-07	general transcription factor II E, polypeptide 2 (beta subunit)
382038	Urb2	1.60712	4.88108e-06	URB2 ribosome biogenesis 2 homolog (S. cerevisiae)
209225	Zfp710	1.60646	4.84977e-05	zinc finger protein 710
191578	Helq	1.60629	7.13257e-07	helicase, POLQ-like
229937	Znhit6	1.6059	6.55978e-06	zinc finger, HIT type 6
75627	Snapc1	1.60454	2.72595e-06	small nuclear RNA activating complex, polypeptide 1
224691	Zfp472	1.60409	2.23234e-06	zinc finger protein 472
19277	Ptpro	1.60384	6.87257e-05	protein tyrosine phosphatase, receptor type, O
212862	Chpt1	1.60351	6.7444e-07	choline phosphotransferase 1
217207	Dhx8	1.60345	3.05323e-06	DEAH (Asp-Glu-Ala-His) box polypeptide 8
105513	Chmp7	1.60308	2.09099e-06	charged multivesicular body protein 7
66884	Appbp2	1.60249	1.61531e-06	amyloid beta precursor protein (cytoplasmic tail) binding protein 2
13384	Mpp3	1.60199	1.69472e-06	membrane protein, palmitoylated 3 (MAGUK p55 subfamily member 3)
243771	Parp12	1.60091	1.11375e-05	poly (ADP-ribose) polymerase family, member 12
13051	Cx3cr1	1.60063	2.06014e-05	chemokine (C-X3-C motif) receptor 1
13447	Doc2b	1.60061	5.22089e-05	double C2, beta
75668	Rasl10a	1.60032	1.97731e-05	RAS-like, family 10, member A
544963	Iqgap2	1.59896	2.61423e-06	IQ motif containing GTPase activating protein 2
14275	Folr1	1.59739	6.11048e-06	folate receptor 1 (adult)
235623	Scap	1.59721	9.3144e-06	SREBF chaperone
97165	Hmgb2	1.59705	1.09838e-05	high mobility group box 2
56335	Mettl3	1.59672	1.86349e-06	methyltransferase like 3
76737	Creld2	1.59565	8.65181e-06	cysteine-rich with EGF-like domains 2
69993	Chn2	1.59553	6.77249e-06	chimerin 2
226169	Pprc1	1.59509	2.92659e-06	peroxisome proliferative activated receptor, gamma, coactivator-related 1
382010	Cep44	1.59478	1.01379e-06	centrosomal protein 44
21847	Klf10	1.59433	7.56989e-07	Kruppel-like factor 10
108086	Rnf216	1.59374	0.000118772	ring finger protein 216
12006	Axin2	1.59255	0.00010705	axin2
73021	Panct1	1.59195	2.13427e-05	pluripotency-associated noncoding transcript 1
76223	Agbl3	1.59157	2.60439e-05	ATP/GTP binding protein-like 3
17347	Mknk2	1.59152	1.76557e-06	MAP kinase-interacting serine/threonine kinase 2
223499	Dcaf13	1.59099	7.48018e-07	DDB1 and CUL4 associated factor 13
11789	Apc	1.59088	2.43921e-06	adenomatosis polyposis coli
269470	Wdr3	1.59002	1.98473e-06	WD repeat domain 3
11877	Arvcf	1.58955	2.19001e-06	armadillo repeat gene deleted in velo-cardio-facial syndrome
214585	Spg11	1.5895	3.31501e-06	spastic paraplegia 11
51812	Mcrs1	1.58849	9.93679e-07	microspherule protein 1
17095	Lyl1	1.58773	2.44348e-06	lymphoblastomic leukemia 1
382252	A830080D01Rik	1.58659	2.89802e-05	RIKEN cDNA A830080D01 gene
13972	Gnb1l	1.58566	6.67557e-06	guanine nucleotide binding protein (G protein), beta polypeptide 1-like
69163	Mrpl44	1.58564	1.34991e-05	mitochondrial ribosomal protein L44
19356	Rad17	1.58525	8.98556e-07	RAD17 homolog (S. pombe)
76960	Bcas1	1.58503	1.90629e-05	breast carcinoma amplified sequence 1
105246959	Gm42151	1.58454	3.4552e-05	predicted gene, 42151
71971	Zswim1	1.58338	1.00888e-05	zinc finger SWIM-type containing 1
11966	Atp6v1b2	1.58325	2.00842e-06	ATPase, H+ transporting, lysosomal V1 subunit B2
78586	Srbd1	1.58261	5.82695e-06	S1 RNA binding domain 1
98999	Znfx1	1.58219	9.26281e-06	zinc finger, NFX1-type containing 1
12523	Cd84	1.58206	1.36482e-06	CD84 antigen
20480	Clpb	1.58172	9.27569e-07	ClpB caseinolytic peptidase B
70925	Cdkn2aip	1.58144	1.05693e-05	CDKN2A interacting protein
326619	Hist1h4a	1.58033	0.00124919	H4 clustered histone 1
66743	Rnf220	1.58008	2.90377e-06	ring finger protein 220
109929	Zbtb25	1.57949	6.50691e-06	zinc finger and BTB domain containing 25
233877	Kctd13	1.57913	5.73847e-06	potassium channel tetramerisation domain containing 13
68276	Toe1	1.5789	2.52328e-06	target of EGR1, member 1 (nuclear)
76792	2410131K14Rik	1.57816	6.10931e-06	RIKEN cDNA 2410131K14 gene
20842	Stag1	1.57767	2.66373e-06	stromal antigen 1
271639	Adcy10	1.57657	4.31111e-06	adenylate cyclase 10
22694	Zfp35	1.57646	2.31167e-06	zinc finger protein 35
214547	She	1.5759	1.54917e-05	src homology 2 domain-containing transforming protein E
68730	Dus1l	1.57564	7.08919e-07	dihydrouridine synthase 1-like (S. cerevisiae)
56216	Stx1b	1.57525	3.64804e-05	syntaxin 1B
73075	Ppil6	1.57405	5.60186e-06	peptidylprolyl isomerase (cyclophilin)-like 6
12952	Cry1	1.57386	1.97731e-05	cryptochrome 1 (photolyase-like)
65967	Eefsec	1.57384	9.04204e-07	eukaryotic elongation factor, selenocysteine-tRNA-specific
56296	Dmrtb1	1.57377	2.70716e-05	DMRT-like family B with proline-rich C-terminal, 1
74277	Chic2	1.57279	1.3927e-06	cysteine-rich hydrophobic domain 2
20534	Slc4a1ap	1.57217	5.14932e-06	solute carrier family 4 (anion exchanger), member 1, adaptor protein
12983	Csf2rb	1.57212	4.50214e-06	colony stimulating factor 2 receptor, beta, low-affinity (granulocyte-macrophage)
75416	Nop14	1.57178	1.32771e-06	NOP14 nucleolar protein
70239	Gtf3c5	1.57105	4.12578e-06	general transcription factor IIIC, polypeptide 5
242736	Pramef8	1.5703	5.82695e-06	PRAME family member 8
241062	Pgap1	1.56899	1.3022e-05	post-GPI attachment to proteins 1
243312	Elfn1	1.56845	9.52266e-05	leucine rich repeat and fibronectin type III, extracellular 1
16370	Irs4	1.5683	1.13201e-05	insulin receptor substrate 4
69955	Fars2	1.5681	8.98556e-07	phenylalanine-tRNA synthetase 2 (mitochondrial)
[truncated: 158 more rows]

## Sheet: NSC
Entrez Gene ID	Gene Symbol	logFC	adj.P.Val	Description
50914	Olig1	9.22193	4.02891e-13	oligodendrocyte transcription factor 1
244579	Tox3	8.54659	4.66651e-13	TOX high mobility group box family member 3
20674	Sox2	8.54006	3.35166e-13	SRY (sex determining region Y)-box 2
320203	C130071C03Rik	8.26185	3.24359e-12	RIKEN cDNA C130071C03 gene
71816	Rnf180	8.25472	2.05947e-12	ring finger protein 180
18530	Pcdh8	8.25149	8.19002e-13	protocadherin 8
19771	Rlbp1	8.20194	8.19002e-13	retinaldehyde binding protein 1
232288	Frmd4b	8.07938	4.61982e-13	FERM domain containing 4B
13193	Dcx	8.04117	8.19002e-13	doublecortin
14758	Gpm6b	7.90973	2.83693e-12	glycoprotein m6b
319211	Nol4	7.84998	2.24727e-12	nucleolar protein 4
14415	Gad1	7.79348	2.36234e-12	glutamate decarboxylase 1
108069	Grm3	7.63862	1.48776e-11	glutamate receptor, metabotropic 3
13390	Dlx1	7.63632	7.12904e-13	distal-less homeobox 1
16870	Lhx2	7.60537	8.19002e-13	LIM homeobox protein 2
20452	St8sia4	7.59941	8.19002e-13	ST8 alpha-N-acetyl-neuraminide alpha-2,8-sialyltransferase 4
19716	Bex1	7.51782	7.94458e-12	brain expressed gene 1
12140	Fabp7	7.47022	8.19002e-13	fatty acid binding protein 7, brain
18993	Pou3f3	7.41993	1.75105e-12	POU domain, class 3, transcription factor 3
234267	Gpm6a	7.369	2.48149e-12	glycoprotein m6a
11899	Astn1	7.348	9.58898e-13	astrotactin 1
68027	Tmem178	7.34585	1.04235e-12	transmembrane protein 178
18197	Nsg2	7.30543	3.90605e-12	neuron specific gene family member 2
15569	Elavl2	7.09188	2.35278e-11	ELAV (embryonic lethal, abnormal vision, Drosophila)-like 2 (Hu antigen B)
12661	Chl1	7.07171	1.04235e-12	cell adhesion molecule with homology to L1CAM
21960	Tnr	7.00672	8.19002e-13	tenascin R
245595	Zfp711	6.99865	8.19002e-13	zinc finger protein 711
215085	Slc35f1	6.96909	8.19002e-13	solute carrier family 35, member F1
278672	Duxbl1	6.96312	4.03667e-12	double homeobox B-like 1
232333	Slc6a1	6.93523	1.71381e-12	solute carrier family 6 (neurotransmitter transporter, GABA), member 1
57738	Slc15a2	6.87235	1.1916e-12	solute carrier family 15 (H+/peptide transporter), member 2
66109	Tspan13	6.85616	1.11495e-12	tetraspanin 13
66797	Cntnap2	6.82138	2.24727e-12	contactin associated protein-like 2
330166	Miat	6.81405	1.58744e-12	myocardial infarction associated transcript (non-protein coding)
58807	Slco1c1	6.80664	4.52592e-12	solute carrier organic anion transporter family, member 1c1
12805	Cntn1	6.75659	1.16093e-11	contactin 1
[truncated: 2,188 more rows]

## Sheet: MSC
Entrez Gene ID	Gene Symbol	logFC	adj.P.Val	Description
[truncated: 551 more rows]

[truncated: 1 more sheets: HSC]
