# Supplementary material for: Integrated Analyses of Mouse Stem Cell Transcriptomes Provide Clues for Stem Cell Maintenance and Transdifferentiation
Source: Front Genet. 2020 Sep 4;11:563798. doi: 10.3389/fgene.2020.563798 (PMC7500244; doi:10.3389/fgene.2020.563798)
Supplement: TABLE S3 — The gene lists of stem cells respective special modules. Those identified mouse stem cell special genes which also up-regulated in human stem cells were highlighted with yellow color. [file Table_3.xlsx]

## Sheet: Turquoise(253 genes)
SUID	Gene Symbol	Degree	Betweenness Centrality	Closeness Centrality
1	Tnr	231	0.129813	0.923077
2	Neurod6*	222	0.0581993	0.893617
3	Grm5	220	0.0889698	0.887324
4	Gabrg1	218	0.0506036	0.881119
5	B3gat1	206	0.0469417	0.845638
6	6330415B21Rik	204	0.0270904	0.84
7	Opcml	200	0.043181	0.828947
8	Slc35f1	198	0.0244698	0.823529
9	St6gal2	194	0.022689	0.812903
10	Dlx6os3	184	0.0153543	0.7875
11	Syt16	184	0.0164656	0.7875
12	Dlx1as	178	0.0132618	0.773006
13	Gad1	176	0.0125077	0.768293
14	Ipw	176	0.0117053	0.768293
15	Lmo3	176	0.0115687	0.768293
16	Ednrb	173	0.0133882	0.761329
17	Slc4a10	172	0.0104818	0.759036
18	Lhfpl3	171	0.0126377	0.756757
19	Mir124-2hg	171	0.0120915	0.756757
20	Astn1	170	0.0123908	0.754491
21	Epha5	170	0.00969256	0.754491
22	Elmod1	167	0.0101168	0.747774
23	Nrcam	167	0.0160415	0.747774
24	Sorcs1	167	0.012439	0.747774
25	Dcx	161	0.014064	0.734694
26	Cntn1	155	0.0126929	0.722063
27	Pou3f3*	148	0.00840008	0.707865
28	1700086L19Rik	144	0.00513102	0.7
29	2610100L16Rik	144	0.0059081	0.7
30	Adgrb3	143	0.00659303	0.698061
31	Unc5d	143	0.00434365	0.698061
32	Mettl11b	141	0.00417731	0.694215
33	Gm17750	140	0.00941785	0.692308
34	Grm3	140	0.00404569	0.692308
35	A930009E05Rik	137	0.00388984	0.686648
36	Tmem178	136	0.00496444	0.684783
37	Cadps	135	0.00465323	0.682927
38	Slco1c1	135	0.00355447	0.682927
39	Fstl5	132	0.00366566	0.677419
40	Pcp4	132	0.0109277	0.677419
41	3110035E14Rik	131	0.00317762	0.675603
42	Sox2ot	128	0.00287345	0.670213
43	Grp	123	0.00246011	0.661417
44	Gpm6a	120	0.00272643	0.65625
45	Dct	106	0.00133558	0.633166
46	Scrg1	99	0.00094942	0.622222
47	C130071C03Rik	95	0.00182243	0.616137
48	Pcdh10	89	0.00063344	0.607229
49	Cadm2	86	0.00112539	0.602871
50	Fezf2*	82	0.0007999	0.597156
51	Chl1	81	0.00064119	0.595745
52	Rgs8	81	0.00032642	0.595745
53	Slc1a3	80	0.00029678	0.59434
54	Pdzrn4	78	0.00028696	0.591549
55	Slc17a6	73	0.00020875	0.584687
56	Nlgn1	70	0.00022765	0.580645
57	Amer2	56	1.291e-05	0.5625
58	AW047730	56	1.19e-05	0.5625
59	Nrxn1	55	8.69e-06	0.561247
60	Pcdh17	55	1.768e-05	0.561247
61	Pou3f4*	55	7.3e-06	0.561247
62	5830431M20Rik	54	9.86e-06	0.56
63	Gjd2	54	3.08e-06	0.56
64	Myt1*	54	9.86e-06	0.56
65	Slc39a12	54	6.89e-06	0.56
66	Tbr1*	54	7.43e-06	0.56
67	Tspan7	54	1.768e-05	0.56
68	Itih3	53	3.62e-06	0.558758
69	Kctd4	53	1.539e-05	0.558758
70	Robo2	53	2.01e-06	0.558758
71	Aqp4	52	0	0.557522
72	5730478J17Rik	51	1.224e-05	0.556291
73	Atp2b2	51	1.95e-06	0.556291
74	Gpr17	51	0.0001348	0.556291
75	Prokr2	51	5.06e-06	0.556291
76	2900092D14Rik	50	2.65e-06	0.555066
77	Fabp7	50	4.56e-06	0.555066
78	Hes5*	50	0	0.555066
79	Rfx4*	50	3.97e-06	0.555066
80	Shd	50	2.83e-06	0.555066
81	Ttc9b	50	1.29e-06	0.555066
82	2810049E08Rik	49	0	0.553846
83	Fam181b	49	0	0.553846
84	Kcne1l	49	1.48e-06	0.553846
85	Kcnk10	49	1.26e-06	0.553846
86	Ncan	49	3.97e-06	0.553846
87	Neurog2*	48	9.5e-07	0.552632
88	Scg5	48	0	0.552632
89	Synpr	48	8.36e-06	0.552632
90	3110080E11Rik	47	2.9e-06	0.551422
91	Cntnap4	47	0	0.551422
92	Dpp10	47	0	0.551422
93	E130114P18Rik	47	0	0.551422
94	Pcdh8	47	5.9e-07	0.551422
95	8030445P17Rik	46	3.7e-07	0.550218
96	D430041D05Rik	46	2.3e-06	0.550218
97	Slc13a3	46	3.7e-07	0.550218
98	Slitrk1	46	0	0.550218
99	A730017C20Rik	45	3.7e-07	0.54902
100	Cacng5	45	3.7e-07	0.54902
101	Cdh8	45	0	0.54902
102	Gng4	45	1.79e-06	0.54902
103	Grin3a	45	0	0.54902
104	Rgs7	45	1.79e-06	0.54902
105	A830010M09Rik	44	0	0.547826
106	Draxin	44	1.79e-06	0.547826
107	Dusp26	44	0	0.547826
108	Psd2	44	3.7e-07	0.547826
109	Veph1	44	0	0.547826
110	Vit	44	0	0.547826
111	6330418B08Rik	43	4.08e-06	0.546638
112	Ccdc67	43	0	0.546638
113	Gabrg2	43	3.7e-07	0.546638
114	Tmem229a	43	1.79e-06	0.546638
115	Adamts18	42	0	0.545455
116	Gm2136	42	0	0.545455
117	Gpc5	42	3.7e-07	0.545455
118	Nkx2-2*	42	0	0.545455
119	Sgip1	42	3.7e-07	0.545455
120	2810459M11Rik	41	3.7e-07	0.544276
121	Mdga2	41	0	0.544276
122	Spon1	41	0	0.544276
123	Gsx2*	40	2.09e-06	0.543103
124	Nr2e1*	40	0	0.543103
125	Pdzph1	40	0	0.543103
126	Ppp2r2b	40	0	0.543103
127	Cxxc4	38	0	0.540773
128	Gm13889	38	0	0.540773
129	Slitrk4	38	1.39e-06	0.540773
130	Mfsd2a	37	0	0.539615
131	2900052N01Rik	36	0	0.538462
132	Grid1	35	0	0.537313
133	DXErtd242e	34	0	0.53617
134	Gpr37l1	34	0	0.53617
135	Kcna2	34	0	0.53617
136	Nap1l5	34	0	0.53617
137	9630013A20Rik	33	0	0.535032
138	Fam57b	33	0	0.535032
139	Jakmip2	33	0	0.535032
140	Ntm	33	0	0.535032
141	Sphkap	33	0	0.535032
142	Cdk5r1	32	0	0.533898
143	6030451C04Rik	31	0	0.53277
144	Cdh7	31	0	0.53277
145	Trim67	31	0	0.53277
146	C130030K03Rik	30	0	0.531646
147	Ralyl	30	0	0.531646
148	2900046L07Rik	29	0	0.530526
149	Dynlrb2	28	0	0.529412
150	Scn3a	28	0	0.529412
151	Tmem178b	28	0	0.528302
152	Dlx6os1	27	0	0.528302
153	LOC102635783	27	0	0.528302
154	Miat	26	0	0.527197
155	Nalcn	25	0	0.526096
156	Ctnna2	24	0	0.525
157	Ntsr2	24	0	0.525
158	Stmn4	24	0	0.525
159	Dbi	23	0	0.523909
160	Rorb*	23	0	0.523909
161	Slc1a1	23	0	0.523909
162	Ndp	22	0	0.522822
163	Otx1*	22	0	0.522822
164	Pantr1	22	0	0.522822
165	Sv2a	22	0	0.522822
166	Fam155a	21	0	0.514286
167	Lrrtm4	21	0	0.510121
168	Plcd4	21	0	0.521739
169	Syt4	21	0	0.514286
170	Vstm2b	21	0	0.521739
171	Fam210b	20	0	0.519588
172	Grik1	20	0	0.520661
173	Lrrn1	20	0	0.520661
174	Vstm2a	20	0	0.520661
175	9330159F19Rik	19	0	0.519588
176	Cldn10	19	0	0.512195
177	Lsamp	19	0	0.519588
178	St18*	19	0	0.519588
179	Gria1	18	0	0.518519
180	Ngef	18	0	0.518519
181	Pcdh20	18	0	0.517454
182	Tgfa	18	0	0.518519
183	Dscaml1	17	0	0.517454
184	Plcxd3	17	0	0.517454
185	Zcchc18	17	0	0.516393
186	Copg2os2	16	0	0.509091
187	Csmd2	16	0	0.516393
188	Trim9	16	0	0.516393
189	Fat3	15	0	0.515337
190	Sstr2	14	0	0.502994
191	Csmd3	13	0	0.513238
192	Pax6os1	13	0	0.512195
193	Rab3c	13	0	0.498024
194	Fam84a	12	0	0.512195
195	Il1a	12	0	0.512195
196	Snap25	12	0	0.512195
197	Adcyap1r1	11	0	0.511156
198	Fam107a	11	0	0.511156
199	Ube2ql1	11	0	0.5
200	E130014H10Rik	10	0	0.510121
201	Omg	10	0	0.510121
202	Syt11	10	0	0.510121
203	Creb1*	9	0	0.498024
204	Disp2	9	0	0.508065
205	Gria2	9	0	0.498024
206	Kcnj10	9	0	0.498024
207	Slitrk5	9	0	0.498024
208	Tdrd3	9	0	0.488372
209	Unc80	9	0	0.509091
210	Crybb1	8	0	0.508065
211	Mlc1	8	0	0.497041
212	Nat8l	8	0	0.508065
213	Nwd2	8	0	0.497041
214	Rit2	8	0	0.507042
215	Sp8*	8	0	0.487427
216	Fam19a5	7	0	0.484615
217	4833423F13Rik	6	0	0.491228
218	Actl6b	6	0	0.491228
219	Akap6	6	0	0.491228
220	Amer3	6	0	0.485549
221	Ntrk3	5	0	0.482759
222	6430590A07Rik	4	0	0.502994
223	Amz1	4	0	0.48932
224	St6galnac5	4	0	0.483685
225	Acsl6	3	0	0.482759
226	Arpp21	3	0	0.492188
227	Cacng4	3	0	0.48932
228	Elavl3	3	0	0.482759
229	Frmd5	3	0	0.48932
230	Glra2	3	0	0.482759
231	Sybu	3	0	0.501992
232	6530411M01Rik	2	0	0.481836
233	Ackr1	2	0	0.47191
234	Adnp*	2	0	0.487427
235	Bhlhe22*	2	0	0.487427
236	Cdh6	2	0	0.481836
237	Kirrel3	2	0	0.47191
238	Lin7a	2	0	0.47191
239	Mpped1	2	0	0.48
240	Scg3	2	0	0.488372
241	Stmn3	2	0	0.47191
242	Tfap2d*	2	0	0.491228
243	Tmem56	2	0	0.487427
244	Asxl3	1	0	0.471028
245	B230204H03Rik	1	0	0.480916
246	Car8	1	0	0.459016
247	Dscam	1	0	0.471028
248	Fam19a2	1	0	0.480916
249	Frrs1l	1	0	0.471028
250	Ildr2	1	0	0.480916
251	Ppm1e	1	0	0.480916
252	Ptpro	1	0	0.480916
253	Slc7a10	1	0	0.480916
* resprest identified transcription factors Those identified mouse stem cell special genes which also up-regulated in human stem cells were highlighted with yellow color.

## Sheet: Blue (363 genes)
SUID	Gene Symbol	Degree	Betweenness Centrality	Closeness Centrality
1	Cd69	313	0.0617159	0.880779
2	H2-Ob	311	0.0377272	0.876513
3	Ear3	311	0.0432823	0.876513
4	Trpc6	306	0.0332081	0.866029
5	Jchain	305	0.0373318	0.863962
6	Gdpd3	296	0.053574	0.845794
7	Cd27	295	0.0432558	0.843823
8	Mpo	289	0.0233046	0.832184
9	Nfe2*	287	0.046859	0.828375
10	Bex6	282	0.0245179	0.819005
11	4930403D09Rik	281	0.0205332	0.817156
12	Stap1	280	0.0301439	0.815315
13	Igk-V28	269	0.0326872	0.795604
14	Ctsg	267	0.0197712	0.792123
15	Hemgn	264	0.0184731	0.786957
16	LOC102636203	260	0.0217232	0.780172
17	Ear-ps2	260	0.0156213	0.780172
18	9030619P08Rik	256	0.0139957	0.773504
19	Traf3ip3	252	0.011585	0.766949
20	Rab37	251	0.0205335	0.765328
21	Igk	250	0.0128406	0.763713
22	Lax1	249	0.0149667	0.762105
23	Tmem71	241	0.0165455	0.749482
24	Nlrp10	241	0.0142658	0.749482
25	Car1	230	0.00935909	0.732794
26	Gpr171	226	0.022398	0.726908
27	Gimap8	224	0.0254218	0.724
28	Mrgpra2a	221	0.0071332	0.719682
29	Icam2	221	0.0181158	0.719682
30	Rnase6	219	0.0101706	0.716832
31	Il27ra	219	0.00868317	0.716832
32	Mmrn1	214	0.00874989	0.709804
33	Gfi1*	212	0.00958096	0.707031
34	Pcp2	210	0.00611016	0.70428
35	Il16	199	0.0053188	0.689524
36	Ear1	199	0.004656	0.689524
37	5830462P14Rik	190	0.00472944	0.677903
38	Pgr*	189	0.00385444	0.676636
39	Nlrc5	185	0.00489791	0.671614
40	Pglyrp1	171	0.00268263	0.654611
41	Fpr2	170	0.00336019	0.65343
42	Cd244	169	0.0137023	0.652252
43	Ms4a3	159	0.00279867	0.640708
44	H2-DMb2	157	0.00324342	0.638448
45	1810073O08Rik	154	0.00192425	0.635088
46	Adgrl4	151	0.00271967	0.631763
47	D430030G11Rik	144	0.00306876	0.624138
48	Erp27	140	0.00146431	0.619863
49	Csf2rb2	138	0.00175637	0.617747
50	Art4	133	0.00141025	0.612521
51	Rdh12	131	0.00097793	0.610455
52	E230032D23Rik	129	0.00219234	0.608403
53	Irf4*	124	0.00131874	0.603333
54	Brd4	113	0.00074736	0.592471
55	Mctp1	111	0.00083505	0.590538
56	Mcoln2	106	0.0004862	0.585761
57	Tbxas1	105	0.00059	0.584814
58	Abhd15	98	0.00032515	0.578275
59	Tacstd2	96	0.00045613	0.576433
60	Neurl3	93	0.00029816	0.573693
61	Muc13	83	0.00015778	0.564743
62	Rgs18	81	0.00167532	0.562986
63	Mx1	78	9.778e-05	0.560372
64	Dntt	73	0.00070621	0.556068
65	Pik3ap1	73	9.131e-05	0.556068
66	Tie1	71	6.255e-05	0.554364
67	Gimap5	71	0.00015415	0.553517
68	H2-Q6	69	0.00036403	0.552672
69	Sell	67	9.908e-05	0.550989
70	Otos	67	0.00010689	0.550989
71	Ighg	67	9.45e-05	0.550989
72	Hnf4a*	66	0.00012824	0.549317
73	Tal1*	64	7.283e-05	0.548485
74	Gm14085	64	6.713e-05	0.548485
75	2900092N22Rik	64	6.879e-05	0.547655
76	Wfdc18	62	6.36e-06	0.546828
77	Tnfrsf13c	62	0.00010173	0.546828
78	Tespa1	62	9.81e-06	0.546828
79	Slamf1	62	9.9e-06	0.546828
80	Kcnq5	61	1.627e-05	0.546003
81	Ahsp	61	8.05e-06	0.546003
82	Gimap6	60	0.00024939	0.545181
83	Samsn1	59	3.982e-05	0.544361
84	Pira1	59	5.87e-06	0.544361
85	Flt3	59	8.63e-06	0.544361
86	2700008E08Rik	59	4.82e-06	0.544361
87	Nxpe2	58	5.37e-06	0.543544
88	LOC102634683	58	1.361e-05	0.543544
89	H2-Q4	58	4.46e-06	0.543544
90	Fam110c	58	1.92e-06	0.543544
91	5033406O09Rik	58	5.5e-06	0.543544
92	Mansc1	57	4.4e-06	0.541916
93	Gpr132	57	3.72e-06	0.542729
94	Chil3	57	2.74e-06	0.542729
95	4930434J08Rik	57	2.52e-06	0.542729
96	P2ry14	56	7.2e-07	0.541916
97	Il10	56	6.2e-06	0.541106
98	Igh-VJ558	56	8.29e-06	0.541106
99	Gm1991	56	7.9e-06	0.541916
100	D7Ertd558e	56	1.41e-06	0.541916
101	Clnk	56	1.68e-06	0.541916
102	Clic5	56	2.16e-06	0.541916
103	C130098B18Rik	56	1.12e-06	0.541916
104	B230214N19Rik	56	1.46e-06	0.541106
105	Atp2a3	56	1.42e-06	0.541916
106	5830407E08Rik	56	2.69e-06	0.541916
107	Zfp85os	55	4.47e-06	0.541106
108	LOC102632302	55	9.45e-06	0.541106
109	Foxn3*	55	6.8e-07	0.541106
110	Fnbp1	55	2.7e-07	0.540299
111	9130002K18Rik	55	3.53e-06	0.541106
112	Treml2	54	2.16e-06	0.539493
113	Neu3	54	7.7e-07	0.540299
114	Cacna2d4	54	7.2e-07	0.540299
115	Traf1	53	4.3e-07	0.539493
116	Them7	53	1.92e-06	0.53869
117	Myct1	53	1.09e-06	0.53869
118	4833428M15Rik	53	4.38e-06	0.539493
119	Spib*	52	1.8e-06	0.53869
120	Psg23	52	2.2e-07	0.53869
121	Lect2	52	0	0.53869
122	Gpr3	52	1.38e-06	0.53789
123	Gm41313	52	1.34e-06	0.53789
124	Clec4e	52	0	0.53869
125	Cd72	52	6.2e-06	0.53869
126	8430437N05Rik	52	0	0.53869
127	Galnt5	51	8.1e-07	0.537092
128	Cytip	51	5.55e-06	0.53789
129	Btnl9	51	2e-07	0.537092
130	Pou2af1	50	1.04e-06	0.537092
131	Pdcd1lg2	50	2.4e-07	0.537092
132	Bpifc	50	2.39e-06	0.537092
133	AU021001	50	1.05e-06	0.537092
134	9030201C23Rik	50	2.1e-07	0.534712
135	4930556M19Rik	50	2.03e-06	0.537092
136	Il12a	49	3.97e-06	0.535503
137	Gm39971	49	9e-07	0.536296
138	Ermap	49	0	0.535503
139	Cst7	49	1.538e-05	0.536296
140	Bmp2	49	8.4e-07	0.536296
141	A330075M08Rik	49	0	0.535503
142	4930480K15Rik	49	1.5e-06	0.535503
143	Tmem154	48	4.85e-06	0.534712
144	H2-DMa	48	1.12e-06	0.535503
145	F2rl3	48	0	0.533137
146	5830432F11Rik	48	2.11e-06	0.534712
147	1110059G02Rik	48	6.1e-07	0.534712
148	Gm14321	47	0	0.533923
149	Fam109b	47	0	0.534712
150	Cd177	47	2e-07	0.534712
151	9030420N05Rik	47	2.4e-07	0.533923
152	3830408C21Rik	47	1.9e-07	0.534712
153	Slc16a12	46	2.47e-06	0.533923
154	Klhl4	46	0	0.533923
155	Gimap1	46	3.66e-06	0.533923
156	Ear12	46	0	0.533137
157	Cd163	46	6.2e-07	0.533923
158	C030013G03Rik	46	2.4e-07	0.531571
159	Bcl9	46	8e-07	0.533923
160	Slc22a3	45	2.25e-06	0.532353
161	Fmnl1	45	4.6e-07	0.533137
162	Wfdc21	44	8.2e-07	0.532353
163	Napsa	44	0	0.530015
164	Myl10	44	1e-06	0.531571
165	Cbfa2t3	44	0	0.532353
166	C230037L18Rik	44	1.02e-06	0.531571
167	Lair1	43	6.7e-07	0.530792
168	Pglyrp2	42	1.82e-06	0.530792
169	D10Ertd709e	42	0	0.530792
170	Cd28	42	0	0.530015
171	Camk2a	42	0	0.528467
172	Tnfsf10	41	1.62e-06	0.52924
173	Mical3	41	0	0.530015
174	H60a	41	2.4e-07	0.52924
175	Gm17619	41	5.3e-07	0.527697
176	H2-Oa	40	1.95e-06	0.528467
177	Etv6*	40	0	0.526929
178	C79242	40	0	0.52924
179	Adgrg3	40	0	0.525399
180	4930406D14Rik	40	0	0.526929
181	BC024137	38	0	0.525399
182	9630013D21Rik	38	0	0.525399
183	4930513N10Rik	38	0	0.525399
184	Prg2	37	6.4e-07	0.524638
185	LOC105244333	37	8.7e-07	0.524638
186	Hpse	37	0	0.526929
187	AI594671	37	2.4e-07	0.523121
188	4930539E08Rik	37	0	0.526929
189	Pggt1b	36	0	0.523878
190	C230035I16Rik	36	0	0.523878
191	Aqp9	36	0	0.523878
192	Samd12	35	0	0.521614
193	Prtn3	35	0	0.525399
194	Pdpn	35	0	0.523121
195	Gm16068	35	0	0.523121
196	5430427O19Rik	35	5.8e-07	0.525399
197	4930592A05Rik	35	0	0.521614
198	Ptger3	34	2.9e-07	0.522367
199	Gm10419	34	0	0.523878
200	Cd1d2	34	0	0.520863
201	BC035044	34	0	0.522367
202	AW046200	34	0	0.522367
203	Mcoln3	33	0	0.523878
204	Arhgap15	33	5.2e-07	0.523878
205	5830474E16Rik	33	0	0.523121
206	2900072G11Rik	33	0	0.521614
207	Gm40826	32	0	0.522367
208	Ccdc69	32	0	0.519369
209	Btk	32	0	0.522367
210	4833438C02Rik	32	0	0.520863
211	Slc38a9	31	0	0.521614
212	Panx2	31	0	0.521614
213	P2ry10	31	3.1e-07	0.522367
214	Meiob	31	0	0.518625
215	Mctp2	31	0	0.518625
216	Lcn2	31	0	0.522367
217	AW046457	31	0	0.521614
218	4833419E13Rik	31	0	0.518625
219	Kynu	30	0	0.517883
220	5830448L01Rik	30	0	0.517883
221	Tnfrsf18	29	0	0.520863
222	Slc6a13	29	0	0.518625
223	Park2	29	0	0.520115
224	Nrgn	29	0	0.514205
225	BC026600	29	0	0.517143
226	Arhgap6	29	0	0.520115
227	Slfn4	28	0	0.520115
228	Lrch1	28	0	0.516405
229	Gm34703	28	5.3e-07	0.513475
230	Ces2g	28	0	0.516405
231	Ccm2l	28	0	0.511299
232	Tnfsf14	27	0	0.51567
233	Gp1ba	27	2.4e-07	0.51567
234	D1Ertd705e	26	0	0.516405
235	Cd96	26	0	0.516405
236	2900064B18Rik	26	0	0.512023
237	Sp100*	25	0	0.514205
238	Slfn10-ps	25	0	0.511299
239	Scamp2	25	0	0.511299
240	Rcsd1	25	0	0.517883
241	Ptpn18	25	0	0.517883
242	LOC545966	25	0	0.514205
243	Ighd	25	0	0.517883
244	C79256	25	0	0.514205
245	5830436I19Rik	25	0	0.513475
246	Nkg7	24	0	0.517143
247	Gm24175	24	0	0.514205
248	BB557941	24	0	0.510578
249	Aplp1	24	0	0.513475
250	Unc13d	23	0	0.512748
251	Snrnp48	23	0	0.50208
252	Klk1b22	23	0	0.512023
253	C79595	23	0	0.512023
254	1700018L02Rik	22	0	0.507003
255	Tnfrsf13b	21	0	0.514936
256	F5	21	0	0.509859
257	Trim65	20	0	0.509859
258	Pax5*	20	0	0.509859
259	Htr2b	20	0	0.497937
260	Gltp	20	0	0.504178
261	Gcsam	20	0	0.508427
262	Ctse	20	0	0.505587
263	5230400M06Rik	20	0	0.505587
264	Ifitm6	19	0	0.505587
265	Haus2	19	0	0.493861
266	D630039A03Rik	19	0	0.508427
267	Ly9	18	0	0.506294
268	Rad51b	17	0	0.507714
269	Nkain1	17	0	0.505587
270	Mbd6	17	0	0.504881
271	5830469G19Rik	17	0	0.505587
272	4930486L24Rik	17	0	0.505587
273	Zkscan7*	16	0	0.506294
274	Dlg2	16	0	0.504881
275	Chad	16	0	0.495212
276	Car9	16	0	0.502778
277	C76628	16	0	0.49118
278	6030498E09Rik	16	0	0.507714
279	4933406C10Rik	16	0	0.504881
280	Mrm1	15	0	0.503477
281	Matk	15	0	0.506294
282	Akr1c13	15	0	0.503477
283	A130038J17Rik	15	0	0.493861
284	4833411I10Rik	15	0	0.505587
285	Selp	14	0	0.501385
286	Itpr1	14	0	0.500692
287	Gda	14	0	0.496571
288	Trim14	14	0	0.492517
289	Acap1	13	0	0.496571
290	Gbp8	13	0	0.493188
291	Clec4d	13	0	0.491848
292	Noa1	12	0	0.500692
293	4930520O04Rik	12	0	0.491848
294	2810040C05Rik	12	0	0.491848
295	Camp	12	0	0.49931
296	Zfp949*	11	0	0.49931
297	D7Bwg0826e	11	0	0.495212
298	Arhgef18	11	0	0.495212
299	Med1	10	0	0.493861
300	A130001G05Rik	10	0	0.490515
301	5330403D14Rik	10	0	0.501385
302	Rasal3	10	0	0.491848
303	4921507P07Rik	10	0	0.495212
304	Sp110*	9	0	0.482667
305	C78878	9	0	0.486559
306	A130078K24Rik	9	0	0.486559
307	Lyl1*	9	0	0.478203
308	Scml4	9	0	0.478203
309	Ganc	9	0	0.485906
310	AW555355	8	0	0.483957
311	4930515G01Rik	8	0	0.485906
312	Rhoh	8	0	0.47947
313	Lbp	8	0	0.478203
314	Odf3b	7	0	0.483957
315	Gbas	7	0	0.485255
316	5430414B19Rik	7	0	0.477573
317	Naip2	7	0	0.47569
318	Ltf*	7	0	0.47569
319	Lst1	7	0	0.47569
320	Dock2	7	0	0.478836
321	Gm37125	7	0	0.477573
322	Gimap9	7	0	0.476943
323	BC051142	7	0	0.484605
324	1700096K18Rik	7	0	0.489851
325	Ttc39aos1	6	0	0.482024
326	Mgam	6	0	0.47013
327	Lrmp	6	0	0.493188
328	Foxo3*	6	0	0.476316
329	Trim62	5	0	0.475066
330	AW112010	5	0	0.472585
331	Abcg3	5	0	0.473822
332	Coro7	5	0	0.476316
333	Zc3h4	4	0	0.461735
334	LOC102642186	4	0	0.474443
335	Arhgap30	4	0	0.474443
336	Ccdc183	4	0	0.47569
337	Inpp4b	4	0	0.473203
338	Ncdn	3	0	0.473822
339	C530007A02Rik	3	0	0.458809
340	Sla	3	0	0.481383
341	Afap1l1	3	0	0.471354
342	Hoxa4*	3	0	0.471354
343	Pear1	2	0	0.4525
344	Smap2	2	0	0.457071
345	Pklr	2	0	0.468912
346	Naip5	2	0	0.470741
347	Etv3*	2	0	0.4677
348	Ascc2	2	0	0.4677
349	Crip2	2	0	0.423392
350	Crebl2*	1	0	0.453634
351	Coro2a	1	0	0.453634
352	4930562F07Rik	1	0	0.453634
353	Ncf4	1	0	0.42142
354	Milr1	1	0	0.468912
355	Ikzf1*	1	0	0.420441
356	Gm9958	1	0	0.458809
357	Ccdc62	1	0	0.420441
358	D7Ertd183e	1	0	0.458809
359	B930053N05Rik	1	0	0.458809
360	Apold1	1	0	0.458809
361	Etohd2	1	0	0.458228
362	2310047N11Rik	1	0	0.458228
363	1700040L02Rik	1	0	0.395197
* resprest identified transcription factors Those identified mouse stem cell special genes which also up-regulated in human stem cells were highlighted with yellow color.

## Sheet: Brown (148 genes)
SUID	Gene Symbol	Degree	Betweenness Centrality	Closeness Centrality
1	H2-Bl	117	0.0680357	0.842105
2	Evx1*	117	0.0730658	0.842105
3	Rhox9	113	0.0760485	0.818182
4	BC048679	112	0.0389641	0.818182
5	Otop1	110	0.0369864	0.808989
6	Hist1h1t	105	0.0242048	0.786885
7	Defb42	104	0.030057	0.778378
8	Prdm1*	103	0.0310636	0.778378
9	1700095A21Rik	102	0.0196597	0.774194
10	1810013A23Rik	101	0.0200984	0.765957
11	Smgc	100	0.0171129	0.761905
12	Slc6a5	100	0.017299	0.761905
13	Slc5a10	96	0.0175604	0.742268
14	Syt5	94	0.0137333	0.738462
15	D7Ertd128e	92	0.0384639	0.723618
16	Gm9778	91	0.0261704	0.723618
17	2410024N13Rik	91	0.0175261	0.72
18	Pramel1	91	0.04785	0.72
19	Kdm5d	89	0.017078	0.72
20	Cphx3*	86	0.0186155	0.702439
21	Abcc2	85	0.0126855	0.699029
22	AU022537	78	0.012146	0.676056
23	Vrtn	72	0.0060646	0.66055
24	Slc6a14	70	0.00524641	0.651584
25	C030013D06Rik	70	0.00412471	0.657534
26	Wdr86	66	0.0124181	0.631579
27	Itpripl1	64	0.0029352	0.64
28	Wbscr25	62	0.00856671	0.610169
29	Iapp	62	0.0114536	0.610169
30	Hist1h1e	60	0.0242435	0.605042
31	3110037L02Rik	60	0.00250982	0.623377
32	4930516B21Rik	60	0.00191001	0.623377
33	Pla2g4e	58	0.0017415	0.62069
34	5730510P18Rik	57	0.00280962	0.615385
35	1700030J22Rik	53	0.0020275	0.6
36	Mkx*	49	0.00101046	0.595041
37	5330422M15Rik	48	0.00472333	0.592593
38	4933417G07Rik	46	0.00089784	0.587755
39	D11Ertd49e	45	0.00484567	0.555985
40	Khdc1a	45	0.00095003	0.580645
41	Fancd2os	45	0.00075861	0.582996
42	Lsm12	44	0.0013159	0.582996
43	Defa-rs7	44	0.00241575	0.576
44	Ido2	43	0.00065	0.585366
45	Rimbp2	42	0.0177455	0.56917
46	Plag1*	42	0.00047628	0.578313
47	Fgf5	42	0.00053632	0.578313
48	Umodl1	41	0.00040768	0.576
49	Rhox6*	41	0.00505964	0.564706
50	C80893	39	0.00042634	0.571429
51	Tbx4*	39	0.00020883	0.571429
52	Scgn	39	0.00728935	0.5625
53	Adra1b	38	0.00089994	0.56917
54	Usp29	38	0.00028394	0.56917
55	Cldn18	38	0.00014961	0.56917
56	Nlrp12	36	0.00012882	0.5625
57	Gas7	36	0.0001694	0.5625
58	Tnnt3	34	0.00065923	0.55814
59	C76938	34	0.00031491	0.560311
60	Psors1c2	34	0.0133837	0.551724
61	Fgf18	33	0.00014216	0.55814
62	AU021871	33	0.00060805	0.555985
63	Ccl28	33	6.132e-05	0.553846
64	Ifna5	31	0.00025383	0.551724
65	A930003A15Rik	31	0.0002723	0.553846
66	2410012E07Rik	31	3.1e-05	0.551724
67	Olig3*	31	0.00014885	0.545455
68	Gm11827	30	5.621e-05	0.547529
69	Tcap	29	0.00015319	0.549618
70	Dnase1	29	4.642e-05	0.545455
71	Zxdc*	28	0.00015007	0.545455
72	Fam170b	28	0.00018645	0.545455
73	Slco4c1	28	0.00020825	0.541353
74	Ipp	28	0.00056679	0.539326
75	Lnpep	27	4.77e-05	0.541353
76	AA408954	27	9.633e-05	0.543396
77	Tmprss5	26	0.00012564	0.541353
78	Iqcf3	26	0.00052343	0.529412
79	Hist1h3b	26	0.00134203	0.467532
80	8030497O21Rik	26	9.821e-05	0.537313
81	4930474H06Rik	26	0	0.539326
82	Nr4a1*	26	2.317e-05	0.537313
83	Dand5	25	9.979e-05	0.537313
84	Srcap	24	0.00040611	0.519856
85	Med13l	24	0.00039013	0.519856
86	Thrsp	23	3.736e-05	0.533333
87	A630035D09Rik	23	0	0.533333
88	Dapl1	22	0.00019116	0.521739
89	Clmn	22	3.101e-05	0.527473
90	Wdr53	22	1.205e-05	0.523636
91	Cfap45	22	0	0.523636
92	8430437B07Rik	22	0	0.531365
93	Hrnr	20	2.076e-05	0.523636
94	Zim3	19	6.7e-06	0.510638
95	Lgi3	19	0.00014879	0.516129
96	4833410I11Rik	19	0	0.519856
97	Lefty2	18	0.0141808	0.516129
98	Cnksr2	18	0	0.516129
99	Serpina3a	17	0.00010907	0.507042
100	Abhd11os	17	0	0.512456
101	Klf9*	17	0	0.514286
102	Gpatch4	17	0	0.516129
103	Hist1h4a	17	0	0.514286
104	5031415H12Rik	16	2.94e-06	0.510638
105	Dvl3	16	2.02e-06	0.508834
106	Ifna1	15	7.105e-05	0.505263
107	Hrh2	15	5.849e-05	0.491468
108	L2hgdh	15	2.94e-06	0.508834
109	Pcnxl4	15	0	0.508834
110	LOC105247253	13	3.697e-05	0.486486
111	Cdx2*	13	0	0.503497
112	Fam161a	12	3.003e-05	0.484848
113	Hist2h2aa2	10	0	0.481605
114	C79130	10	3.003e-05	0.481605
115	Kcnc4	10	0.00016045	0.447205
116	Slc27a1	10	0	0.489796
117	4933413J09Rik	9	0	0.484848
118	Nell1	7	0	0.431138
119	Myo18a	7	0	0.491468
120	C030041B07Rik	6	0	0.398892
121	4931417E11Rik	6	0.00028005	0.429851
122	Ccdc191	6	0	0.48
123	Trmt61a	5	0	0.422287
124	Tex21	5	0	0.488136
125	Fam196a	5	0.00011655	0.371134
126	Nphs1os	5	0	0.476821
127	Gstm3	5	0.00063773	0.461538
128	Dennd1c	5	0	0.491468
129	Cd3eap	5	0	0.486486
130	Lef1*	4	0	0.472131
131	Kifc2	4	0	0.472131
132	D2hgdh	4	0	0.433735
133	Hist1h2bp	4	0	0.478405
134	Setd6	3	0	0.470588
135	Lrfn1	3	0	0.464516
136	Zfp772*	2	0	1
137	Hyls1	2	0	1
138	Fkbp2	2	0	1
139	Ttll9	2	0	0.473684
140	Ap3b2	2	0	0.364557
141	Msx2*	2	0	0.455696
142	Hypk	2	0	0.455696
143	Baiap3	2	0	0.455696
144	4930571B16Rik	2	0	0.451411
145	Cul5	2	0	0.473684
146	Recql	1	0	0.377953
147	5730420D15Rik	1	0	0.341232
148	Dkk4	1	0	0.421053
* resprest identified transcription factors

## Sheet: Yellow (130 genes)
SUID	Gene Symbol	Degree	Betweenness Centrality	Closeness Centrality
1	Tex18	115	0.0745803	0.907143
2	Nxf2	114	0.0619728	0.907143
3	Hsd3b1	110	0.0468861	0.881944
4	Fam90a1b	109	0.0385539	0.869863
5	Magea5	107	0.0357328	0.858108
6	Gm10256	105	0.0596446	0.84106
7	Asb9	102	0.0274705	0.830065
8	Tcf21*	102	0.0336435	0.835526
9	Cyp17a1	102	0.0517636	0.835526
10	Klrd1	97	0.0241691	0.803797
11	Sgpp2	96	0.022494	0.79375
12	H2-Q2	86	0.0136335	0.747059
13	Magea1	86	0.0379377	0.747059
14	Pet2	84	0.0105096	0.738372
15	4933425L06Rik	84	0.0122595	0.738372
16	Mcpt4	84	0.0216869	0.747059
17	Mageb1	84	0.014463	0.747059
18	Gm364	81	0.00835479	0.725714
19	Nutm1	80	0.00771655	0.721591
20	Tex16	79	0.0082712	0.721591
21	Hao2	79	0.0120319	0.725714
22	Usp9y	78	0.00732972	0.713483
23	Gm884	78	0.0155036	0.713483
24	Mageb3	76	0.00804824	0.705556
25	Taf7l	72	0.0070826	0.693989
26	Egflam	70	0.0052364	0.682796
27	Magea6	69	0.00500502	0.682796
28	LOC102643057	68	0.00426558	0.679144
29	Cma1	68	0.00275585	0.675532
30	Agtr2	68	0.00277809	0.675532
31	Nefm	67	0.00471931	0.675532
32	Osr2*	64	0.00180527	0.661458
33	Adad1	63	0.00616764	0.658031
34	Abca16	62	0.00160612	0.654639
35	Cst12	61	0.00160542	0.651282
36	4933431M02Rik	61	0.00161339	0.651282
37	Sohlh1*	60	0.00313018	0.647959
38	Syce1l	59	0.00108751	0.64467
39	Gzmc	52	0.00055671	0.622549
40	Nxf3	51	0.00042171	0.619512
41	Spata33	49	0.00042077	0.613527
42	Cd3g	48	0.00060365	0.610577
43	Glb1l3	46	0.00024024	0.604762
44	AV320801	45	0.00200307	0.599057
45	Chp2	44	0.00018863	0.599057
46	Serpina5	43	6.307e-05	0.596244
47	Gzma	43	0.00018796	0.593458
48	Myzap	42	4.05e-05	0.593458
49	Piwil1	41	0.00053056	0.590698
50	Mgl2	41	0.00010108	0.590698
51	Casq2	41	2.469e-05	0.590698
52	1110064A23Rik	41	0.00033261	0.590698
53	Henmt1	40	9.512e-05	0.587963
54	Neurog3*	39	0.00020813	0.582569
55	Ms4a4b	39	0.00010517	0.585253
56	A630038E17Rik	39	0.00041422	0.585253
57	BC100530	38	0.00021258	0.582569
58	Stfa3	37	6.481e-05	0.579909
59	Cd36	37	0.00013507	0.579909
60	5430411C19Rik	37	8.86e-06	0.577273
61	4930502E18Rik	34	2.84e-06	0.572072
62	Eppin	33	0	0.566964
63	Ccdc79	31	0.00012062	0.564444
64	3021401N23Rik	31	0	0.564444
65	Tbx2*	29	3.986e-05	0.559471
66	Msh4	29	8.251e-05	0.559471
67	Gm14590	29	0.00012824	0.557018
68	Col4a3	29	2.094e-05	0.557018
69	Enpep	28	0	0.554585
70	Ret	27	0	0.554585
71	1700024B05Rik	26	9.7e-06	0.552174
72	Mcpt2	26	0	0.549784
73	1700016K19Rik	26	0	0.549784
74	Cdh5	25	2.547e-05	0.549784
75	Cbln2	25	0	0.549784
76	Dpep3	24	0.00016795	0.545064
77	Stab2	23	4.211e-05	0.542735
78	Slc26a7	23	0	0.542735
79	Mrc1	23	0	0.545064
80	T*	22	0	0.542735
81	Itgam	22	2.597e-05	0.540426
82	Smpx	21	1.483e-05	0.540426
83	Kcnt1	21	0	0.540426
84	Irs4	21	0	0.540426
85	Gm10058	20	0	0.535865
86	Pdgfb	18	0.015748	0.529167
87	Klrk1	18	0	0.526971
88	Inha	18	0	0.531381
89	Cxcr6	18	0	0.526971
90	Kcnab3	15	0	0.526971
91	Doc2b	15	0	0.526971
92	Tmem232	15	5.21e-06	0.524793
93	Micalcl	14	0	0.524793
94	Ccdc91	13	0	0.520492
95	Mei1	13	0	0.522634
96	Il2rb	13	0	0.51626
97	Gzmb	13	0	0.520492
98	Gsto2	13	0	0.518367
99	Patl2	12	0	0.51417
100	Ezh1	12	0	0.51417
101	Dnajb3	12	0	0.51417
102	Clec4n	12	0	0.505976
103	Zfp644*	11	0	0.51417
104	Strip2	11	0	0.51004
105	Gm26641	11	0	0.51004
106	Slc25a35	10	0	0.51417
107	Steap4	10	0	0.512097
108	BC021891	9	0	0.512097
109	Sv2c	8	0	0.503968
110	Dlk1	8	0.015748	0.5
111	Col23a1	7	0	0.494163
112	Clec4a3	7	0	0.501976
113	Htra3	7	0	0.496094
114	Mlf1	6	0	0.505976
115	Adcy10	6	0	0.488462
116	Ttc29	5	0	0.490347
117	E330037M01Rik	5	0	0.5
118	Chrna5	5	0	0.5
119	Herc2	4	0	0.488462
120	Penk	4	0	0.490347
121	Stab1	3	0	0.463504
122	Scap	2	0	0.479245
123	Rhov	1	0	0.477444
124	Spry2	1	0	1
125	Grk5	1	0	1
126	Prss35	1	0	0.334211
127	Klra5	1	0	0.346995
128	Igsf5	1	0	0.429054
129	Hoxd9*	1	0	0.458484
130	1700020N01Rik	1	0	0.456835
* resprest identified transcription factors Those identified mouse stem cell special genes which also up-regulated in human stem cells were highlighted with yellow color.

## Sheet: Purple (127 genes)
SUID	Gene Symbol	Degree	Betweenness Centrality	Closeness Centrality
1	Gm7325	105	0.15592	0.851351
2	Lrrc2	96	0.1807	0.802548
3	Dkk1	95	0.118776	0.797468
4	Khdc3	85	0.0579764	0.745562
5	Eras	82	0.0480217	0.736842
6	Gm2379	74	0.0290741	0.703911
7	Spink1	73	0.023543	0.696133
8	2610528J11Rik	71	0.0196774	0.688525
9	Dnmt3l	70	0.0380086	0.688525
10	Car4	68	0.0206603	0.677419
11	D630045M09Rik	66	0.0135954	0.670213
12	4930444M15Rik	64	0.0313208	0.663158
13	Calca	61	0.0156199	0.65625
14	5730437C12Rik	59	0.0129727	0.646154
15	Gm12688	55	0.0202991	0.633166
16	Krtdap	53	0.00392972	0.626866
17	LOC100862413	50	0.00308588	0.617647
18	Serpinb6c	49	0.0170954	0.608696
19	Lrp2	49	0.0108564	0.614634
20	Foxd3*	49	0.00617038	0.614634
21	Prph	47	0.00323388	0.608696
22	Fgfbp1	47	0.00787574	0.605769
23	Cldn4	44	0.0145122	0.6
24	Hsd17b14	41	0.00706521	0.59434
25	Tgm1	39	0.00613398	0.583333
26	Sox17*	38	0.00081745	0.583333
27	Dnajc22	37	0.00101417	0.580645
28	Gm17250	36	0.0013889	0.577982
29	Bcam	34	0.00292742	0.572727
30	Apela	33	0.00101821	0.567568
31	Fgf15	30	0.00021089	0.5625
32	Zfp57*	29	0.00012143	0.56
33	Qprt	28	0.00017231	0.557522
34	Nkx6-3*	28	0.00015376	0.557522
35	Accsl	28	0.00022355	0.555066
36	E130012A19Rik	28	0.00032878	0.557522
37	Prkcg	27	0.0005997	0.552632
38	Krt8	27	0.00050842	0.543103
39	Slc34a3	26	0.00113956	0.550218
40	Clstn3	26	3.933e-05	0.552632
41	Tmem125	25	1.979e-05	0.531646
42	Gpx2	25	4.54e-06	0.550218
43	Gm2016	24	8.085e-05	0.545455
44	Zscan10*	23	0.0110798	0.520661
45	Sfn	23	0.00411189	0.520661
46	Hpdl	23	5.575e-05	0.545455
47	Nphs1	22	0.00424953	0.518519
48	Prss8	22	0.00020648	0.540773
49	Gm14820	22	0.00011851	0.543103
50	Sep1	22	0.00088147	0.53617
51	Pou4f2*	22	0	0.543103
52	Klb	22	0.00042091	0.522822
53	Crisp1	21	2.804e-05	0.527197
54	Naprt	21	1.217e-05	0.540773
55	Amn	20	0.00182469	0.514286
56	Fgf17	20	2.99e-05	0.53617
57	1190005I06Rik	20	0	0.520661
58	Pnpla3	19	9.59e-06	0.533898
59	Fgf4	19	0.00129879	0.479087
60	Tmem79	17	0.00116791	0.525
61	Pkp3	17	0.00458699	0.529412
62	Nostrin	17	0	0.514286
63	Dok2	16	6.724e-05	0.529412
64	Tsx	15	1.948e-05	0.516393
65	Mcf2	15	0.00042986	0.510121
66	Cyp4f14	15	0	0.508065
67	Cobl	15	0	0.453237
68	Pm20d1	14	0.00066198	0.518519
69	Ano9	14	0.00035777	0.506024
70	Pga5	14	0	0.451613
71	En2*	13	0.00063176	0.514286
72	Gm9564	13	0	0.520661
73	Cabp1	13	0	0.520661
74	Ildr1	12	0.00022882	0.498024
75	Zp3	12	0	0.518519
76	E2f4*	12	0	0.518519
77	Slc5a4b	11	4.7e-06	0.5
78	Dlgap3	11	0	0.516393
79	Nos3	10	0.00010838	0.498024
80	Mt4	10	0.0047588	0.494118
81	Mrps2	10	0	0.498024
82	Chrna9	10	4.868e-05	0.494118
83	Sgk2	10	0	0.443662
84	8030447M02Rik	10	4.54e-06	0.508065
85	Urah	9	6.053e-05	0.496063
86	Smtnl1	9	7.688e-05	0.496063
87	BC080696	9	0.00011675	0.490272
88	Aire*	9	4.868e-05	0.482759
89	Slc39a4	9	0.00048711	0.490272
90	Gm20765	8	8.289e-05	0.488372
91	Foxq1*	8	0	0.488372
92	Slc7a7	7	4.368e-05	0.492188
93	Tead4*	7	0	0.431507
94	Slc44a4	7	0	0.501992
95	Fam35a	7	0	0.501992
96	Nr0b1*	7	3.32e-05	0.490272
97	Dusp27	6	0.0026144	0.470149
98	Apoa2	6	0	0.470149
99	Itga3	6	0.015873	0.439024
100	Tcp11	6	0	0.498024
101	Gpa33	6	0	0.5
102	1700042O10Rik	5	0	0.470149
103	Tex40	5	2.998e-05	0.473684
104	Sowahb	5	0	0.482759
105	Pcsk6	4	0.00126105	0.453237
106	Ngfr	4	8.466e-05	0.346154
107	Apoc2	4	0	0.466667
108	Hmces	4	0	0.484615
109	Gm13040	4	0	0.484615
110	Fntb	4	0	0.484615
111	Dhodh	4	0	0.484615
112	D16Ertd778e	4	0	0.484615
113	Lama1	4	0	0.45
114	Zfp568*	3	0	0.451613
115	Sptbn4	3	0	0.411765
116	Etl4	3	0	0.479087
117	B4galnt3	3	0	0.479087
118	Arhgap8	3	0	0.479087
119	Adap1	3	0	0.411765
120	Tcf15*	2	0	0.468401
121	Pla2g1b	2	0	0.390093
122	Egr2*	2	0	0.477273
123	Zfp141*	1	0	0.305825
124	Ugt1a1	1	0	0.446809
125	Ppef2	1	0	0.446809
126	Cebpzos	1	0	0.446809
127	1700023H06Rik	1	0	0.4
* resprest identified transcription factors Those identified mouse stem cell special genes which also up-regulated in human stem cells were highlighted with yellow color.

## Sheet: Pink (125 genes)
SUID	Gene Symbol	Degree	Betweenness Centrality	Closeness Centrality
1	A630033H20Rik	74	0.0318998	0.677596
2	Itih2	73	0.0797843	0.677596
3	A230006K03Rik	73	0.0279143	0.67027
4	Styk1	72	0.024094	0.673913
5	Gpnmb	72	0.0197878	0.663102
6	Mela	71	0.0262444	0.663102
7	Prl2c2	70	0.0146773	0.652632
8	Aox1	69	0.022146	0.652632
9	Xdh	68	0.0375082	0.649215
10	Cst6	68	0.0136935	0.649215
11	Gm10471	67	0.0122402	0.639175
12	Hoxc13*	66	0.0172509	0.635897
13	Nipal1	65	0.0414036	0.632653
14	Serpina1a	65	0.0130364	0.642487
15	Gm31445	65	0.0105966	0.632653
16	Fabp4	65	0.0118873	0.635897
17	Fgf7	63	0.048385	0.626263
18	Ifit3	61	0.00698588	0.613861
19	Asb15	59	0.00910841	0.610837
20	Cd80	58	0.00650008	0.610837
21	Cda	56	0.011078	0.604878
22	4833427G06Rik	56	0.013286	0.599034
23	Unc13c	52	0.0046741	0.58216
24	Efemp1	52	0.0381215	0.590476
25	Fam26e	48	0.0146336	0.568807
26	Figf	48	0.0120404	0.56621
27	Ccl7	46	0.0371041	0.568807
28	Aqp1	46	0.026058	0.558559
29	Aldh1a7	46	0.0193885	0.56621
30	Sntg1	45	0.0188746	0.561086
31	Smco4	45	0.00213009	0.561086
32	Gm26760	45	0.00123641	0.558559
33	Marcksl1	44	0.00741536	0.56621
34	Eps8	44	0.0289193	0.571429
35	Fbxl2	44	0.00169666	0.563636
36	Slc22a29	42	0.00188798	0.551111
37	Ms4a4d	42	0.0165143	0.548673
38	Krt19	40	0.0120594	0.546256
39	Glt8d2	40	0.0184375	0.532189
40	Akr1c14	39	0.00293886	0.541485
41	Tmbim4	38	0.0135738	0.541485
42	Phex	38	0.0184461	0.532189
43	Cdkn2a	38	0.00750553	0.536797
44	Apol9a	38	0.00122897	0.541485
45	Adgrg2	38	0.00628874	0.532189
46	Bdnf	38	0.00501516	0.529915
47	Rnd1	37	0.00278445	0.529915
48	Ephb6	37	0.00106994	0.53913
49	Cdhr1	36	0.0005093	0.529915
50	AI607873	36	0.00216253	0.523207
51	Mpst	35	0.0101889	0.518828
52	Arhgap22	35	0.00047926	0.52766
53	Mndal	34	0.019629	0.521008
54	Cd300lb	34	0.00014379	0.516667
55	Pcdhb12	32	0.00052961	0.514523
56	Eva1c	31	0.022554	0.486275
57	C030011L09Rik	31	0.00188678	0.506122
58	Msln	30	0.00151062	0.508197
59	C1ra	29	0.00035238	0.510288
60	Phlda1	28	0.0184461	0.5
61	Pparg*	28	0.00015437	0.510288
62	Serpinb2	26	0.00060115	0.469697
63	Hspa12a	26	0.00161575	0.508197
64	Mcc	24	0.00069134	0.484375
65	Il34	23	0.00306812	0.486275
66	Ank3	23	0	0.457565
67	Pdlim2	22	0.0240274	0.48062
68	Rpgrip1	22	0.00208523	0.490119
69	Cbr2	21	0.0163275	0.476923
70	Zfp286*	19	0.012571	0.476923
71	Fosl1*	19	0.00709922	0.473282
72	Sh2d4a	18	0.00029895	0.484375
73	Plpp2	17	0.00914266	0.452555
74	Auts2	17	0.00226671	0.450909
75	Cdh17	16	0.00052295	0.457565
76	Pcbd1	16	0.00098131	0.457565
77	AA763515	15	0.0319958	0.466165
78	Dapk1	15	0.0079185	0.454212
79	Sdf2l1	15	0.018092	0.444444
80	Gdnf	15	0.00622206	0.444444
81	Fst	15	0.00060043	0.435088
82	C1s1	14	0.00014115	0.452555
83	Rspo2	14	0.00040477	0.421769
84	Dram1	13	0.00293208	0.435088
85	Smoc2	13	0.00127938	0.4
86	Klhdc8a	13	0.00132774	0.452555
87	Prkg2	13	0.00077422	0.455882
88	Ccnd1	13	0.00142604	0.467925
89	Ccdc28b	12	0.00338943	0.441281
90	Cfh	12	0.00306307	0.455882
91	Anp32e	11	0.00074971	0.361516
92	Egln3	11	0.00011571	0.414716
93	Ptrf	10	0.00161805	0.392405
94	Blmh	10	0.00049593	0.358382
95	S100a4	10	0.00662498	0.454212
96	Ly6c1	10	0.0180141	0.444444
97	Slc25a23	10	3.402e-05	0.41196
98	Ifngr1	9	0.0225376	0.442857
99	Rnaseh2b	8	0.0001165	0.342541
100	Pik3r5	7	0.00038024	0.410596
101	Echdc3	7	0.00038024	0.410596
102	Dzip1	7	0	0.417508
103	Serpinb8	7	0.00799895	0.366864
104	Ces1g	7	0.00799895	0.366864
105	Fam19a1	7	1.348e-05	0.423208
106	Nptx1	6	0.00014244	0.417508
107	Satb1*	6	0.00018575	0.383901
108	Nol4l	6	3.957e-05	0.381538
109	Ptx3	6	0	0.388715
110	Lmo7	5	0.0160357	0.382716
111	Naalad2	5	0.00027679	0.353276
112	Lonrf2	5	0	0.328912
113	Ubr7	3	5.563e-05	0.327177
114	AA408650	3	0.00109719	0.311558
115	Card6	3	0	0.326316
116	Chst1	3	0	0.407895
117	Ankrd29	2	0.016129	0.320413
118	Gprin3	2	0	0.269565
119	Mar9	2	0	0.345404
120	Lrrcc1	2	0.00010558	0.373494
121	Ebp	2	0	0.278027
122	Uxs1	1	0	0.243137
123	Trim30a	1	0	0.308458
124	Rtp4	1	0	0.307692
125	Ndufa4	1	0	0.328042
* resprest identified transcription factors Those identified mouse stem cell special genes which also up-regulated in human stem cells were highlighted with yellow color.
