# Supplementary material for: Integrated Analyses of Mouse Stem Cell Transcriptomes Provide Clues for Stem Cell Maintenance and Transdifferentiation
Source: Front Genet. 2020 Sep 4;11:563798. doi: 10.3389/fgene.2020.563798 (PMC7500244; doi:10.3389/fgene.2020.563798)
Supplement: TABLE S4 — Whether or not of those core genes were up-regulated in the respective human stem cells. [file Table_4.xlsx]

## Sheet: Sheet1
Table S4. Whether or not of those core genes were up-regulated in the respective human stem cells.
Symbol	Entrez_ID	ESC		NSC		SSC		HSC		MSC
		logFC	adj.P.Val	logFC	adj.P.Val	logFC	adj.P.Val	logFC	adj.P.Val	logFC	adj.P.Val
DEPDC1B	55789	5.4	6.47e-08	3.12	9.81e-07	1.89	0.00318	#N/A	#N/A	#N/A	#N/A
KBTBD8	84541	4.58	7.22e-08	#N/A	#N/A	6.07	1.68e-05	#N/A	#N/A	#N/A	#N/A
RAD51AP1	10635	3.66	1.35e-06	2.28	8.38e-06	1.71	0.0219	#N/A	#N/A	#N/A	#N/A
CDCA5	113130	3.61	3.3e-08	2.52	1.37e-07	3.48	5.37e-05	#N/A	#N/A	#N/A	#N/A
DSCC1	79075	2.94	2.08e-07	#N/A	#N/A	#N/A	#N/A	#N/A	#N/A	#N/A	#N/A
MIS18BP1	55320	2.76	8.08e-06	#N/A	#N/A	5.84	3.27e-05	5.3	2.55e-05	#N/A	#N/A
RAD54B	25788	2.46	9.8e-07	1.85	1.1e-06	2.35	0.00333	#N/A	#N/A	#N/A	#N/A
CHEK1	1111	2.42	5.85e-07	#N/A	#N/A	#N/A	#N/A	#N/A	#N/A	#N/A	#N/A
MLLT4	4301	2.37	2.42e-07	#N/A	#N/A	1.84	0.00071	#N/A	#N/A	#N/A	#N/A
CMSS1	84319	2.28	7.37e-07	#N/A	#N/A	2.89	0.000152	#N/A	#N/A	#N/A	#N/A
BRCA1	672	2.12	1.03e-05	#N/A	#N/A	#N/A	#N/A	#N/A	#N/A	#N/A	#N/A
TMEM170A	124491	2.09	4.69e-07	2.21	1.79e-06	#N/A	#N/A	#N/A	#N/A	#N/A	#N/A
RPS6KA6	27330	2	2.37e-05	#N/A	#N/A	3.74	0.000127	1.73	0.0202	#N/A	#N/A
CDKL5	6792	1.82	7.94e-07	#N/A	#N/A	#N/A	#N/A	#N/A	#N/A	#N/A	#N/A
RPS6KA5	9252	#N/A	#N/A	2.12	7.45e-07	2.85	0.0428	#N/A	#N/A	#N/A	#N/A
RAB6B	51560	#N/A	#N/A	2.25	1.56e-06	#N/A	#N/A	#N/A	#N/A	#N/A	#N/A
CAMK1D	57118	#N/A	#N/A	1.72	3.9e-06	#N/A	#N/A	2.6	0.000426	#N/A	#N/A
TLE4	7091	#N/A	#N/A	#N/A	#N/A	2.36	0.000289	#N/A	#N/A	#N/A	#N/A
PSMC3IP	29893	#N/A	#N/A	#N/A	#N/A	1.98	0.00101	#N/A	#N/A	#N/A	#N/A
RFFL	117584	#N/A	#N/A	#N/A	#N/A	#N/A	#N/A	4.59	3.4e-05	#N/A	#N/A
