# Supplementary material for: Integrated Analyses of Mouse Stem Cell Transcriptomes Provide Clues for Stem Cell Maintenance and Transdifferentiation
Source: Front Genet. 2020 Sep 4;11:563798. doi: 10.3389/fgene.2020.563798 (PMC7500244; doi:10.3389/fgene.2020.563798)
Supplement: TABLE S5 — The relative expression foldchanges of those annotated homologous genes between mouse and human. [file Table_5.xlsx]

## Sheet: ESC_518
SUID	Entrez Gene ID	Gene Symbol	logFC	adj.P.Val	Entrez Gene ID	Gene Symbol	logFC	adj.P.Val	Description
1	79727	LIN28A	9.38066	6.48444e-09	83557	Lin28a	8.56301	5.81799e-09	lin-28 homolog A (C. elegans)
2	131405	TRIM71	9.24707	4.85881e-09	636931	Trim71	4.84464	8.68461e-09	tripartite motif-containing 71
3	5015	OTX2	8.44253	4.85881e-09	18424	Otx2	3.78124	4.2974e-08	orthodenticle homolog 2
4	55211	DPPA4	8.40618	7.99094e-09	73693	Dppa4	6.05182	2.33331e-08	developmental pluripotency associated 4
5	999	CDH1	8.08628	7.99094e-09	12550	Cdh1	8.05823	1.28905e-09	cadherin 1
6	4072	EPCAM	7.98756	1.70203e-08	17075	Epcam	6.77506	5.80231e-09	epithelial cell adhesion molecule
7	79923	NANOG	7.37686	1.09873e-07	71950	Nanog	8.39849	1.28905e-09	Nanog homeobox
8	8842	PROM1	6.97694	7.99094e-09	19126	Prom1	2.29624	6.68269e-07	prominin 1
9	389206	BEND4	6.89313	6.48444e-09	666938	Bend4	3.20865	3.52483e-07	BEN domain containing 4
10	132625	ZFP42	6.68296	2.35692e-07	22702	Zfp42	7.11818	4.86258e-09	zinc finger protein 42
11	10637	LEFTY1	6.57461	1.01658e-05	13590	Lefty1	2.10295	1.349e-07	left right determination factor 1
12	5460	POU5F1	6.5532	1.75875e-08	18999	Pou5f1	8.05508	1.79875e-09	POU domain, class 5, transcription factor 1
13	387914	SHISA2	6.50262	7.99094e-09	219134	Shisa2	1.99199	6.64122e-07	shisa family member 2
14	4613	MYCN	6.44001	4.03927e-08	18109	Mycn	6.70681	1.37361e-09	v-myc myelocytomatosis viral related oncogene, neuroblastoma derived (avian)
15	1789	DNMT3B	6.36412	7.99094e-09	13436	Dnmt3b	6.17966	3.72343e-09	DNA methyltransferase 3B
16	2731	GLDC	6.27986	9.52638e-08	104174	Gldc	4.87875	3.02043e-09	glycine decarboxylase
17	7547	ZIC3	6.24815	6.26206e-08	22773	Zic3	7.71354	4.53282e-09	zinc finger protein of the cerebellum 3
18	84889	SLC7A3	6.20042	1.70203e-08	11989	Slc7a3	1.6362	2.55892e-06	solute carrier family 7 (cationic amino acid transporter, y+ system), member 3
19	26996	GPR160	6.01244	1.50464e-07	71862	Gpr160	3.18062	1.80236e-07	G protein-coupled receptor 160
20	26049	FAM169A	5.95023	2.06982e-08	320557	Fam169a	7.19072	4.53282e-09	family with sequence similarity 169, member A
21	57167	SALL4	5.89541	2.9017e-08	99377	Sall4	6.99794	4.14495e-09	sal-like 4 (Drosophila)
22	54845	ESRP1	5.71549	3.16694e-08	207920	Esrp1	4.79124	9.91584e-09	epithelial splicing regulatory protein 1
23	3800	KIF5C	5.68893	6.17319e-08	16574	Kif5c	1.70094	1.49715e-05	kinesin family member 5C
24	760	CA2	5.67934	5.06056e-08	12349	Car2	3.19579	1.35296e-06	carbonic anhydrase 2
25	83481	EPPK1	5.63765	1.3368e-07	223650	Eppk1	2.46187	1.82965e-07	epiplakin 1
26	65267	WNK3	5.61843	2.29186e-08	279561	Wnk3	2.9849	1.73928e-08	WNK lysine deficient protein kinase 3
27	7044	LEFTY2	5.52798	6.3648e-05	320202	Lefty2	2.63784	1.17043e-06	left-right determination factor 2
28	84101	USP44	5.50378	3.4579e-08	327799	Usp44	2.10823	1.73782e-06	ubiquitin specific peptidase 44
29	122060	SLAIN1	5.45312	7.99094e-09	105439	Slain1	2.55644	1.56491e-06	SLAIN motif family, member 1
30	2261	FGFR3	5.4324	7.11006e-07	14184	Fgfr3	1.73397	4.74731e-07	fibroblast growth factor receptor 3
31	55789	DEPDC1B	5.40123	6.46822e-08	218581	Depdc1b	2.4121	2.73005e-05	DEP domain containing 1B
32	10788	IQGAP2	5.38836	1.41977e-07	544963	Iqgap2	1.71943	2.1406e-06	IQ motif containing GTPase activating protein 2
33	6657	SOX2	5.33886	3.21125e-08	20674	Sox2	8.81682	1.26574e-09	SRY (sex determining region Y)-box 2
34	1993	ELAVL2	5.33821	2.71489e-08	15569	Elavl2	4.18717	3.60481e-07	ELAV (embryonic lethal, abnormal vision, Drosophila)-like 2 (Hu antigen B)
35	27164	SALL3	5.29321	8.63953e-07	20689	Sall3	1.87767	2.41845e-07	sal-like 3 (Drosophila)
36	7855	FZD5	5.26487	1.40829e-07	14367	Fzd5	2.13546	1.86009e-06	frizzled homolog 5 (Drosophila)
37	80312	TET1	5.22716	4.59767e-08	52463	Tet1	6.41513	2.13079e-08	tet methylcytosine dioxygenase 1
38	58516	FAM60A	5.20409	7.99094e-09	56306	Fam60a	3.34107	1.25869e-07	family with sequence similarity 60, member A
39	26047	CNTNAP2	5.19992	5.37821e-08	66797	Cntnap2	2.37734	1.76828e-07	contactin associated protein-like 2
40	2842	GPR19	5.16619	8.39925e-07	14760	Gpr19	2.02176	9.75091e-08	G protein-coupled receptor 19
41	5357	PLS1	5.15499	1.86777e-07	102502	Pls1	1.69823	1.02482e-05	plastin 1 (I-isoform)
42	23705	CADM1	5.0995	6.39057e-07	54725	Cadm1	4.26779	6.09964e-09	cell adhesion molecule 1
43	4885	NPTX2	5.06146	5.82366e-08	53324	Nptx2	2.13388	5.55621e-06	neuronal pentraxin 2
44	348093	RBPMS2	4.99206	4.91612e-08	71973	Rbpms2	2.05141	2.06435e-07	RNA binding protein with multiple splicing 2
45	8928	FOXH1	4.97975	1.63052e-08	14106	Foxh1	1.5218	1.31248e-05	forkhead box H1
46	55930	MYO5C	4.83674	8.89264e-08	208943	Myo5c	1.50584	8.93372e-06	myosin VC
47	2150	F2RL1	4.806	3.15491e-07	14063	F2rl1	2.75862	3.77943e-07	coagulation factor II (thrombin) receptor-like 1
48	83879	CDCA7	4.79719	1.09898e-07	66953	Cdca7	3.03506	9.64647e-08	cell division cycle associated 7
49	27022	FOXD3	4.72464	1.59373e-06	15221	Foxd3	3.42808	1.4849e-07	forkhead box D3
50	4001	LMNB1	4.67793	5.45914e-08	16906	Lmnb1	1.87881	2.59625e-07	lamin B1
51	84057	MND1	4.67734	1.75516e-07	76915	Mnd1	2.77491	1.42992e-06	meiotic nuclear divisions 1 homolog (S. cerevisiae)
52	201161	CENPV	4.6744	1.09158e-07	73139	Cenpv	2.69534	4.02947e-08	centromere protein V
53	79733	E2F8	4.66664	3.16694e-08	108961	E2f8	2.51873	6.78963e-07	E2F transcription factor 8
54	3070	HELLS	4.61376	3.31752e-07	15201	Hells	3.44228	8.026e-09	helicase, lymphoid specific
55	84541	KBTBD8	4.58319	7.21611e-08	243574	Kbtbd8	5.08787	6.2016e-09	kelch repeat and BTB (POZ) domain containing 8
56	51514	DTL	4.56438	2.09851e-06	76843	Dtl	2.71796	4.98132e-08	denticleless homolog (Drosophila)
57	8320	EOMES	4.53737	4.59767e-08	13813	Eomes	2.31115	2.42385e-06	eomesodermin homolog (Xenopus laevis)
58	10653	SPINT2	4.52895	2.35993e-08	20733	Spint2	3.55758	1.58972e-08	serine protease inhibitor, Kunitz type 2
59	3485	IGFBP2	4.52847	1.73146e-08	16008	Igfbp2	2.55671	3.69744e-08	insulin-like growth factor binding protein 2
60	9837	GINS1	4.50442	1.2124e-07	69270	Gins1	3.01456	6.24074e-08	GINS complex subunit 1 (Psf1 homolog)
61	56154	TEX15	4.43317	1.54835e-07	104271	Tex15	2.80938	2.31434e-08	testis expressed gene 15
62	10622	POLR3G	4.38438	2.30276e-08	67486	Polr3g	4.06	5.2577e-08	polymerase (RNA) III (DNA directed) polypeptide G
63	133418	EMB	4.38378	4.97185e-07	13723	Emb	2.41238	3.38575e-08	embigin
64	990	CDC6	4.34204	3.75992e-07	23834	Cdc6	3.24568	4.83005e-08	cell division cycle 6
65	79682	CENPU	4.33748	5.53426e-07	71876	Cenpu	2.17886	2.49003e-07	centromere protein U
66	1763	DNA2	4.33714	2.53041e-08	327762	Dna2	3.66064	1.84722e-08	DNA replication helicase 2 homolog (yeast)
67	93010	B3GNT7	4.31666	7.66971e-08	227327	B3gnt7	4.46423	1.88272e-07	UDP-GlcNAc:betaGal beta-1,3-N-acetylglucosaminyltransferase 7
68	23090	ZNF423	4.27483	1.12663e-07	94187	Zfp423	4.80285	1.18473e-08	zinc finger protein 423
69	55859	BEX1	4.25602	3.71993e-07	12069	Bex2	4.7751	2.80157e-07	brain expressed X-linked 2
70	55636	CHD7	4.25363	1.68425e-06	320790	Chd7	2.84308	2.54832e-07	chromodomain helicase DNA binding protein 7
71	81620	CDT1	4.24836	4.54803e-08	67177	Cdt1	3.32693	6.30071e-08	chromatin licensing and DNA replication factor 1
72	699	BUB1	4.2186	1.47448e-07	12235	Bub1	2.11148	2.51252e-07	budding uninhibited by benzimidazoles 1 homolog (S. cerevisiae)
73	5427	POLE2	4.18134	2.29399e-07	18974	Pole2	2.24333	5.05402e-08	polymerase (DNA directed), epsilon 2 (p59 subunit)
74	4998	ORC1	4.17624	1.66543e-07	18392	Orc1	3.37109	3.10058e-08	origin recognition complex, subunit 1
75	440193	CCDC88C	4.15655	5.40034e-07	68339	Ccdc88c	3.21966	1.11818e-07	coiled-coil domain containing 88C
76	29118	DDX25	4.09718	2.18305e-06	30959	Ddx25	2.99002	2.54832e-07	DEAD (Asp-Glu-Ala-Asp) box polypeptide 25
77	23242	COBL	4.08997	8.69448e-07	12808	Cobl	4.54718	3.0538e-09	cordon-bleu WH2 repeat
78	1829	DSG2	4.08791	1.7959e-08	13511	Dsg2	4.72234	5.80231e-09	desmoglein 2
79	641	BLM	4.07959	3.72898e-08	12144	Blm	2.57979	9.15231e-08	Bloom syndrome, RecQ helicase-like
80	3875	KRT18	4.07498	2.47421e-08	16668	Krt18	3.25003	1.53744e-08	keratin 18
81	23401	FRAT2	4.06005	4.59767e-08	212398	Frat2	1.53946	4.80034e-06	frequently rearranged in advanced T cell lymphomas 2
82	336	APOA2	4.05722	4.39542e-07	11807	Apoa2	3.15614	1.9655e-07	apolipoprotein A-II
83	7272	TTK	4.05395	2.97253e-06	22137	Ttk	2.03821	1.09465e-07	Ttk protein kinase
84	23037	PDZD2	4.03435	8.76249e-07	68070	Pdzd2	1.95319	1.51547e-06	PDZ domain containing 2
85	57475	PLEKHH1	4.02239	6.09244e-07	211945	Plekhh1	2.85245	2.94979e-07	pleckstrin homology domain containing, family H (with MyTH4 domain) member 1
86	63978	PRDM14	4.0181	1.10407e-07	383491	Prdm14	4.236	5.60218e-08	PR domain containing 14
87	2177	FANCD2	4.01781	4.91318e-07	211651	Fancd2	3.34918	1.18056e-08	Fanconi anemia, complementation group D2
88	93	ACVR2B	3.97255	6.17655e-08	11481	Acvr2b	3.5167	1.76773e-08	activin receptor IIB
89	10396	ATP8A1	3.95181	4.59767e-08	11980	Atp8a1	1.93244	2.21881e-06	ATPase, aminophospholipid transporter (APLT), class I, type 8A, member 1
90	64946	CENPH	3.93776	1.03157e-07	26886	Cenph	2.61955	4.28214e-08	centromere protein H
91	27075	TSPAN13	3.93374	4.03927e-08	66109	Tspan13	4.89089	5.73868e-09	tetraspanin 13
92	27143	PALD1	3.9092	4.45908e-07	27355	Pald1	2.79751	7.08337e-08	phosphatase domain containing, paladin 1
93	112399	EGLN3	3.90733	6.39791e-06	112407	Egln3	1.83562	6.89944e-07	egl-9 family hypoxia-inducible factor 3
94	9787	DLGAP5	3.88357	4.72158e-07	218977	Dlgap5	2.3435	6.63864e-08	discs, large (Drosophila) homolog-associated protein 5
95	8805	TRIM24	3.88064	2.3167e-08	21848	Trim24	2.28442	8.69665e-08	tripartite motif-containing 24
96	701	BUB1B	3.86519	5.80455e-07	12236	Bub1b	2.51253	1.08209e-07	budding uninhibited by benzimidazoles 1 homolog, beta (S. cerevisiae)
97	5557	PRIM1	3.84391	1.35003e-07	19075	Prim1	2.27337	1.15228e-07	DNA primase, p49 subunit
98	3720	JARID2	3.81865	6.07925e-08	16468	Jarid2	4.85803	1.30083e-08	jumonji, AT rich interactive domain 2
99	23007	PLCH1	3.80403	1.99706e-06	269437	Plch1	1.89931	6.74031e-07	phospholipase C, eta 1
100	25801	GCA	3.80227	5.27493e-07	227960	Gca	1.58892	1.44101e-05	grancalcin
101	4174	MCM5	3.8	3.55344e-07	17218	Mcm5	2.78434	2.89473e-08	minichromosome maintenance deficient 5, cell division cycle 46 (S. cerevisiae)
102	993	CDC25A	3.77423	5.99164e-07	12530	Cdc25a	1.93054	1.09121e-06	cell division cycle 25A
103	11065	UBE2C	3.76182	5.80468e-08	68612	Ube2c	1.89654	2.14555e-07	ubiquitin-conjugating enzyme E2C
104	27443	CECR2	3.7517	3.51457e-08	330409	Cecr2	2.92998	5.77964e-07	cat eye syndrome chromosome region, candidate 2
105	23119	HIC2	3.74977	4.82603e-08	58180	Hic2	3.53097	1.82965e-07	hypermethylated in cancer 2
106	22823	MTF2	3.72633	6.2957e-08	17765	Mtf2	3.09887	2.23298e-08	metal response element binding transcription factor 2
107	9212	AURKB	3.71179	3.22293e-07	20877	Aurkb	2.30006	5.55095e-08	aurora kinase B
108	66000	TMEM108	3.70846	1.81464e-07	81907	Tmem108	1.87631	6.09211e-07	transmembrane protein 108
109	57530	CGN	3.70489	4.81785e-08	70737	Cgn	2.36695	5.09636e-06	cingulin
110	51268	PIPOX	3.70035	6.97081e-08	19193	Pipox	4.7424	2.04808e-08	pipecolic acid oxidase
111	4747	NEFL	3.69071	3.82354e-08	18039	Nefl	5.53947	1.51347e-08	neurofilament, light polypeptide
112	10635	RAD51AP1	3.66072	1.35055e-06	19362	Rad51ap1	2.24383	3.019e-07	RAD51 associated protein 1
113	11040	PIM2	3.64377	2.28847e-06	18715	Pim2	2.34123	1.34999e-07	proviral integration site 2
114	54502	RBM47	3.62788	3.31752e-07	245945	Rbm47	3.06871	3.02417e-08	RNA binding motif protein 47
115	113130	CDCA5	3.60599	3.30399e-08	67849	Cdca5	3.36176	5.93858e-08	cell division cycle associated 5
116	991	CDC20	3.59821	4.92836e-07	107995	Cdc20	1.54638	2.06211e-06	cell division cycle 20
117	9156	EXO1	3.59558	1.20569e-06	26909	Exo1	3.03305	6.51355e-08	exonuclease 1
118	55388	MCM10	3.59183	3.73659e-07	70024	Mcm10	3.49211	3.25255e-08	minichromosome maintenance deficient 10 (S. cerevisiae)
119	3856	KRT8	3.58291	6.14892e-07	16691	Krt8	4.69841	5.73868e-09	keratin 8
120	7013	TERF1	3.56076	7.12834e-08	21749	Terf1	2.32284	1.71453e-07	telomeric repeat binding factor 1
121	23178	PASK	3.54027	2.87618e-07	269224	Pask	1.65823	6.46335e-05	PAS domain containing serine/threonine kinase
122	79817	MOB3B	3.52869	6.80033e-07	214944	Mob3b	1.78359	1.02744e-05	MOB kinase activator 3B
123	6653	SORL1	3.52121	8.72914e-07	20660	Sorl1	3.12397	1.8647e-07	sortilin-related receptor, LDLR class A repeats-containing
124	10642	IGF2BP1	3.51529	2.75619e-07	140486	Igf2bp1	3.19551	2.05352e-08	insulin-like growth factor 2 mRNA binding protein 1
125	26153	KIF26A	3.51309	2.54158e-06	668303	Kif26a	1.58195	6.92695e-07	kinesin family member 26A
126	10690	FUT9	3.48681	1.02485e-07	14348	Fut9	2.8584	7.33122e-06	fucosyltransferase 9
127	9573	GDF3	3.48326	1.34561e-06	14562	Gdf3	5.61849	7.99059e-09	growth differentiation factor 3
128	84891	ZSCAN10	3.47915	2.14095e-07	332221	Zscan10	4.78348	1.36583e-08	zinc finger and SCAN domain containing 10
129	5502	PPP1R1A	3.46272	3.45534e-06	58200	Ppp1r1a	1.816	9.84514e-06	protein phosphatase 1, regulatory (inhibitor) subunit 1A
130	79774	GRTP1	3.46255	8.07755e-07	66790	Grtp1	2.69948	4.32528e-06	GH regulated TBC protein 1
131	7351	UCP2	3.44005	4.3383e-06	22228	Ucp2	2.48743	8.21738e-08	uncoupling protein 2 (mitochondrial, proton carrier)
132	6457	SH3GL3	3.43536	1.99904e-07	20408	Sh3gl3	1.88797	4.33222e-07	SH3-domain GRB2-like 3
133	11001	SLC27A2	3.43458	2.31028e-06	26458	Slc27a2	1.71858	1.98708e-05	solute carrier family 27 (fatty acid transporter), member 2
134	51361	HOOK1	3.42144	5.77955e-07	77963	Hook1	5.98598	3.91638e-09	hook homolog 1 (Drosophila)
135	2249	FGF4	3.41945	1.62279e-05	14175	Fgf4	2.63771	5.85997e-07	fibroblast growth factor 4
136	4838	NODAL	3.40309	4.94756e-06	18119	Nodal	5.05697	2.83147e-09	nodal
137	84293	FAM213A	3.38408	8.32237e-08	70564	Fam213a	2.31958	2.51113e-07	family with sequence similarity 213, member A
138	9053	MAP7	3.38114	5.26687e-07	17761	Map7	3.45008	1.19595e-08	microtubule-associated protein 7
139	10615	SPAG5	3.37689	1.64095e-07	54141	Spag5	1.54787	9.53428e-07	sperm associated antigen 5
140	6241	RRM2	3.37014	2.94951e-07	20135	Rrm2	1.64018	2.24533e-07	ribonucleotide reductase M2
141	64321	SOX17	3.3647	1.05812e-06	20671	Sox17	2.72553	4.14005e-07	SRY (sex determining region Y)-box 17
142	7153	TOP2A	3.35344	7.42506e-07	21973	Top2a	1.79932	2.99433e-07	topoisomerase (DNA) II alpha
143	157313	CDCA2	3.34332	1.43274e-07	108912	Cdca2	2.5005	7.43065e-08	cell division cycle associated 2
144	4172	MCM3	3.33984	1.35003e-07	17215	Mcm3	3.04029	3.91426e-08	minichromosome maintenance deficient 3 (S. cerevisiae)
145	10165	SLC25A13	3.33666	4.60204e-07	50799	Slc25a13	3.55075	1.35783e-08	solute carrier family 25 (mitochondrial carrier, adenine nucleotide translocator), member 13
146	5983	RFC3	3.32581	2.91226e-07	69263	Rfc3	1.58172	3.59506e-07	replication factor C (activator 1) 3
147	4678	NASP	3.31716	9.19153e-08	50927	Nasp	2.44835	3.49964e-08	nuclear autoantigenic sperm protein (histone-binding)
148	3161	HMMR	3.31283	8.81346e-06	15366	Hmmr	1.68035	3.84174e-07	hyaluronan mediated motility receptor (RHAMM)
149	5652	PRSS8	3.30984	8.97997e-07	76560	Prss8	2.56873	9.83638e-07	protease, serine 8 (prostasin)
150	1788	DNMT3A	3.30947	1.40457e-07	13435	Dnmt3a	4.10255	3.38456e-08	DNA methyltransferase 3A
151	4085	MAD2L1	3.30323	1.169e-07	56150	Mad2l1	1.88262	1.85233e-07	MAD2 mitotic arrest deficient-like 1
152	983	CDK1	3.29171	2.15545e-07	12534	Cdk1	1.61409	3.69769e-07	cyclin-dependent kinase 1
153	4436	MSH2	3.28299	6.17319e-08	17685	Msh2	3.93963	2.06964e-08	mutS homolog 2 (E. coli)
154	128218	TMEM125	3.26823	2.78614e-07	230678	Tmem125	1.7768	2.37013e-06	transmembrane protein 125
155	6195	RPS6KA1	3.24293	1.46413e-07	20111	Rps6ka1	4.42564	3.77529e-08	ribosomal protein S6 kinase polypeptide 1
156	797	CALCB	3.23362	8.14139e-08	12310	Calca	5.33436	3.55978e-08	calcitonin/calcitonin-related polypeptide, alpha
157	332	BIRC5	3.22955	8.17527e-07	11799	Birc5	1.61404	4.32442e-07	baculoviral IAP repeat-containing 5
158	85415	RHPN2	3.20849	9.05674e-08	52428	Rhpn2	5.30164	6.83981e-09	rhophilin, Rho GTPase binding protein 2
159	23225	NUP210	3.1968	3.25813e-07	54563	Nup210	3.16122	1.3508e-07	nucleoporin 210
160	79977	GRHL2	3.19582	5.92971e-07	252973	Grhl2	2.58766	2.05951e-06	grainyhead-like 2 (Drosophila)
161	388228	SBK1	3.18299	2.1843e-06	104175	Sbk1	2.61433	1.90486e-06	SH3-binding kinase 1
162	9630	GNA14	3.18179	9.09864e-06	14675	Gna14	1.64181	5.12687e-05	guanine nucleotide binding protein, alpha 14
163	891	CCNB1	3.1776	1.54835e-07	268697	Ccnb1	2.31036	5.3864e-07	cyclin B1
164	23286	WWC1	3.16873	5.91535e-08	211652	Wwc1	2.3035	5.8885e-07	WW, C2 and coiled-coil domain containing 1
165	357	SHROOM2	3.16323	5.87557e-07	110380	Shroom2	2.06534	1.84009e-06	shroom family member 2
166	6875	TAF4B	3.15648	1.55929e-07	72504	Taf4b	2.25952	4.80114e-08	TAF4B RNA polymerase II, TATA box binding protein (TBP)-associated factor
167	4171	MCM2	3.15515	5.10837e-07	17216	Mcm2	2.44041	8.56862e-07	minichromosome maintenance deficient 2 mitotin (S. cerevisiae)
168	10535	RNASEH2A	3.14811	1.34701e-07	69724	Rnaseh2a	1.75604	1.95718e-07	ribonuclease H2, large subunit
169	79723	SUV39H2	3.11802	7.35909e-08	64707	Suv39h2	1.93793	6.20295e-07	suppressor of variegation 3-9 homolog 2 (Drosophila)
170	4173	MCM4	3.11104	9.58026e-08	17217	Mcm4	2.11248	3.51086e-07	minichromosome maintenance deficient 4 homolog (S. cerevisiae)
171	23594	ORC6	3.1076	2.74617e-07	56452	Orc6	1.69406	3.53574e-07	origin recognition complex, subunit 6
172	51203	NUSAP1	3.10629	4.32116e-07	108907	Nusap1	2.19045	9.06046e-08	nucleolar and spindle associated protein 1
173	4176	MCM7	3.10597	1.50464e-07	17220	Mcm7	2.17787	1.04134e-07	minichromosome maintenance deficient 7 (S. cerevisiae)
174	5152	PDE9A	3.08689	7.82134e-07	18585	Pde9a	3.02841	4.51849e-08	phosphodiesterase 9A
175	8317	CDC7	3.08387	1.12663e-07	12545	Cdc7	2.39787	6.18116e-07	cell division cycle 7 (S. cerevisiae)
176	5198	PFAS	3.08301	3.73664e-07	237823	Pfas	2.60325	5.55095e-08	phosphoribosylformylglycinamidine synthase (FGAR amidotransferase)
177	11004	KIF2C	3.07039	3.8048e-06	73804	Kif2c	1.64786	1.60111e-06	kinesin family member 2C
178	10620	ARID3B	3.07025	1.52576e-07	56380	Arid3b	3.89847	5.23899e-08	AT rich interactive domain 3B (BRIGHT-like)
179	51599	LSR	3.06825	2.26174e-07	54135	Lsr	2.6393	5.49901e-07	lipolysis stimulated lipoprotein receptor
180	157695	TDRP	3.06425	6.58043e-08	72148	Tdrp	3.01137	7.39649e-07	testis development related protein
181	2649	NR6A1	3.06399	4.45908e-07	14536	Nr6a1	3.5086	1.02781e-06	nuclear receptor subfamily 6, group A, member 1
182	5984	RFC4	3.05886	3.22293e-07	106344	Rfc4	2.02434	3.87619e-07	replication factor C (activator 1) 4
183	6790	AURKA	3.05814	2.42821e-07	20878	Aurka	2.17612	5.04923e-07	aurora kinase A
184	4751	NEK2	3.04961	5.84777e-06	18005	Nek2	2.10837	9.50184e-06	NIMA (never in mitosis gene a)-related expressed kinase 2
185	64151	NCAPG	3.04775	1.09718e-06	54392	Ncapg	1.87483	1.52439e-06	non-SMC condensin I complex, subunit G
186	54821	ERCC6L	3.04008	7.37218e-08	236930	Ercc6l	1.53649	1.7847e-06	excision repair cross-complementing rodent repair deficiency complementation group 6 like
187	29128	UHRF1	3.03995	1.3193e-06	18140	Uhrf1	3.24279	1.82368e-08	ubiquitin-like, containing PHD and RING finger domains, 1
188	9468	PCYT1B	3.01091	4.57695e-06	236899	Pcyt1b	2.85216	4.07294e-07	phosphate cytidylyltransferase 1, choline, beta isoform
189	9133	CCNB2	3.00885	3.6037e-07	12442	Ccnb2	1.91574	3.11282e-07	cyclin B2
190	144100	PLEKHA7	2.98464	7.45496e-06	233765	Plekha7	4.23331	1.03418e-07	pleckstrin homology domain containing, family A member 7
191	83903	GSG2	2.97129	1.58388e-07	14841	Gsg2	2.47379	9.38406e-07	germ cell-specific gene 2
192	1911	PHC1	2.96838	7.21611e-08	13619	Phc1	4.19514	3.91638e-09	polyhomeotic-like 1 (Drosophila)
193	83990	BRIP1	2.96392	7.74562e-06	237911	Brip1	1.84793	2.11992e-07	BRCA1 interacting protein C-terminal helicase 1
194	9771	RAPGEF5	2.96321	1.76353e-06	217944	Rapgef5	2.64686	3.46487e-07	Rap guanine nucleotide exchange factor (GEF) 5
195	57673	BEND3	2.94559	7.69754e-07	331623	Bend3	2.1376	3.80068e-07	BEN domain containing 3
196	79075	DSCC1	2.94357	2.07899e-07	72107	Dscc1	2.88927	8.46224e-08	defective in sister chromatid cohesion 1 homolog (S. cerevisiae)
197	1063	CENPF	2.93901	1.69444e-06	108000	Cenpf	2.09756	7.95552e-08	centromere protein F
198	79656	BEND5	2.93674	2.14177e-05	67621	Bend5	2.53628	3.01927e-07	BEN domain containing 5
199	84986	ARHGAP19	2.93472	6.86197e-07	71085	Arhgap19	2.33175	1.15238e-07	Rho GTPase activating protein 19
200	151871	DPPA2	2.93454	3.77022e-05	73703	Dppa2	8.92735	1.28905e-09	developmental pluripotency associated 2
201	4605	MYBL2	2.92369	2.43827e-07	17865	Mybl2	5.76731	2.25098e-09	myeloblastosis oncogene-like 2
202	167227	DCP2	2.92198	9.78828e-08	70640	Dcp2	1.74366	3.95729e-07	DCP2 decapping enzyme homolog (S. cerevisiae)
203	153562	MARVELD2	2.90644	1.89443e-07	218518	Marveld2	1.52195	3.87844e-05	MARVEL (membrane-associating) domain containing 2
204	7138	TNNT1	2.88148	9.95529e-06	21955	Tnnt1	1.72196	1.47375e-05	troponin T1, skeletal, slow
205	55607	PPP1R9A	2.88035	3.15358e-06	243725	Ppp1r9a	3.74456	9.06046e-08	protein phosphatase 1, regulatory (inhibitor) subunit 9A
206	51537	MTFP1	2.87185	1.35615e-07	67900	Mtfp1	2.11288	9.90511e-07	mitochondrial fission process 1
207	11169	WDHD1	2.87001	2.6467e-06	218973	Wdhd1	2.27647	1.04771e-07	WD repeat and HMG-box DNA binding protein 1
208	55215	FANCI	2.86176	1.69091e-06	208836	Fanci	2.95476	5.05402e-08	Fanconi anemia, complementation group I
209	9620	CELSR1	2.84958	4.60204e-07	12614	Celsr1	3.88183	5.80231e-09	cadherin, EGF LAG seven-pass G-type receptor 1 (flamingo homolog, Drosophila)
210	8914	TIMELESS	2.83942	4.4997e-07	21853	Timeless	3.30564	2.92499e-08	timeless circadian clock 1
211	890	CCNA2	2.83622	1.65989e-06	12428	Ccna2	1.85461	5.15506e-07	cyclin A2
212	1366	CLDN7	2.83358	4.45999e-07	53624	Cldn7	4.20011	2.39191e-08	claudin 7
213	283659	PRTG	2.82847	0.000958756	235472	Prtg	3.2207	6.35413e-08	protogenin homolog (Gallus gallus)
214	29785	CYP2S1	2.82584	8.77797e-06	74134	Cyp2s1	2.31539	5.76702e-07	cytochrome P450, family 2, subfamily s, polypeptide 1
215	23089	PEG10	2.81298	4.18768e-07	170676	Peg10	2.50924	2.82653e-06	paternally expressed 10
216	8438	RAD54L	2.81244	4.36587e-06	19366	Rad54l	3.10981	1.349e-07	RAD54 like (S. cerevisiae)
217	55143	CDCA8	2.81039	8.49103e-08	52276	Cdca8	1.83324	8.78413e-07	cell division cycle associated 8
218	90381	TICRR	2.80011	1.48005e-06	77011	Ticrr	3.57125	5.98613e-08	TOPBP1-interacting checkpoint and replication regulator
219	7019	TFAM	2.79151	1.12663e-07	21780	Tfam	1.62792	5.24935e-07	transcription factor A, mitochondrial
220	7368	UGT8	2.78867	3.1107e-07	22239	Ugt8a	2.97105	1.67386e-07	UDP galactosyltransferase 8A
221	58498	MYL7	2.78779	1.37027e-07	17898	Myl7	1.59205	2.82707e-06	myosin, light polypeptide 7, regulatory
222	60680	CELF5	2.78708	2.83746e-05	319586	Celf5	2.89641	4.12786e-07	CUGBP, Elav-like family member 5
223	221150	SKA3	2.77717	3.50356e-07	219114	Ska3	2.68099	1.85572e-07	spindle and kinetochore associated complex subunit 3
224	29775	CARD10	2.776	4.51634e-07	105844	Card10	1.79983	5.93729e-07	caspase recruitment domain family, member 10
225	2146	EZH2	2.77578	4.62669e-07	14056	Ezh2	2.39203	4.88072e-08	enhancer of zeste 2 polycomb repressive complex 2 subunit
226	84515	MCM8	2.76434	1.32509e-05	66634	Mcm8	2.27989	1.56895e-06	minichromosome maintenance deficient 8 (S. cerevisiae)
227	116159	CYYR1	2.75661	2.56848e-06	224405	Cyyr1	1.76655	1.89014e-06	cysteine and tyrosine-rich protein 1
228	55320	MIS18BP1	2.75534	8.07901e-06	217653	Mis18bp1	2.97125	3.57882e-08	MIS18 binding protein 1
229	79866	BORA	2.75145	1.1662e-06	77744	Bora	1.53075	3.23903e-07	bora, aurora kinase A activator
230	54997	TESC	2.75099	6.96016e-06	57816	Tesc	2.39598	6.25386e-07	tescalcin
231	51053	GMNN	2.7298	1.17487e-07	57441	Gmnn	2.40669	1.78991e-07	geminin
232	26271	FBXO5	2.72869	2.66298e-07	67141	Fbxo5	2.36186	9.50828e-08	F-box protein 5
233	129401	NUP35	2.72168	2.09042e-07	69482	Nup35	1.5451	4.52886e-07	nucleoporin 35
234	146909	KIF18B	2.70529	2.58759e-06	70218	Kif18b	2.29693	6.64122e-07	kinesin family member 18B
235	113115	MTFR2	2.6947	3.89616e-06	71804	Mtfr2	2.18653	1.67345e-07	mitochondrial fission regulator 2
236	51645	PPIL1	2.68571	1.59828e-07	68816	Ppil1	2.41264	5.18231e-07	peptidylprolyl isomerase (cyclophilin)-like 1
237	6515	SLC2A3	2.68158	2.14324e-06	20527	Slc2a3	6.37372	2.25098e-09	solute carrier family 2 (facilitated glucose transporter), member 3
238	6566	SLC16A1	2.64974	2.91226e-07	20501	Slc16a1	2.35524	2.5154e-07	solute carrier family 16 (monocarboxylic acid transporters), member 1
239	3832	KIF11	2.63393	1.68143e-07	16551	Kif11	2.14852	1.84591e-07	kinesin family member 11
240	55920	RCC2	2.62952	1.35768e-07	108911	Rcc2	2.33152	1.32091e-06	regulator of chromosome condensation 2
241	26999	CYFIP2	2.62825	8.65165e-07	76884	Cyfip2	2.64369	1.2364e-06	cytoplasmic FMR1 interacting protein 2
242	51176	LEF1	2.62811	0.000329856	16842	Lef1	1.90795	1.75169e-05	lymphoid enhancer binding factor 1
243	5471	PPAT	2.61698	1.55718e-07	231327	Ppat	2.95858	1.78174e-08	phosphoribosyl pyrophosphate amidotransferase
244	54962	TIPIN	2.6168	9.83624e-07	66131	Tipin	1.94515	1.17054e-07	timeless interacting protein
245	1969	EPHA2	2.61052	0.000492029	13836	Epha2	2.52444	9.1954e-07	Eph receptor A2
246	29089	UBE2T	2.60913	3.33924e-06	67196	Ube2t	3.13017	2.58258e-08	ubiquitin-conjugating enzyme E2T (putative)
247	347475	CCDC160	2.59855	4.31616e-06	434778	Ccdc160	3.83367	6.33313e-08	coiled-coil domain containing 160
248	10053	AP1M2	2.59776	1.41977e-07	11768	Ap1m2	2.29702	1.03096e-05	adaptor protein complex AP-1, mu 2 subunit
249	81848	SPRY4	2.59524	0.000748241	24066	Spry4	3.02977	7.81733e-08	sprouty homolog 4 (Drosophila)
250	142	PARP1	2.59408	1.35768e-07	11545	Parp1	2.68994	2.22172e-07	poly (ADP-ribose) polymerase family, member 1
251	1058	CENPA	2.59112	2.0016e-06	12615	Cenpa	1.78307	5.99186e-07	centromere protein A
252	8645	KCNK5	2.58522	1.55455e-06	16529	Kcnk5	4.1848	2.31434e-08	potassium channel, subfamily K, member 5
253	4902	NRTN	2.57819	2.41689e-07	18188	Nrtn	1.98552	2.78104e-07	neurturin
254	580	BARD1	2.57469	3.80791e-07	12021	Bard1	2.33549	9.39895e-07	BRCA1 associated RING domain 1
255	9319	TRIP13	2.5727	2.49227e-06	69716	Trip13	1.92043	2.11992e-07	thyroid hormone receptor interactor 13
256	81930	KIF18A	2.57172	4.12646e-06	228421	Kif18a	1.9258	1.11637e-05	kinesin family member 18A
257	340348	TSPAN33	2.57114	4.18818e-07	232670	Tspan33	1.62059	9.38406e-07	tetraspanin 33
258	5982	RFC2	2.56907	1.17748e-06	19718	Rfc2	1.60414	3.66388e-07	replication factor C (activator 1) 2
259	9493	KIF23	2.55884	7.21036e-07	71819	Kif23	1.57094	4.9866e-07	kinesin family member 23
260	220134	SKA1	2.55374	1.31175e-06	66468	Ska1	1.81479	1.86963e-06	spindle and kinetochore associated complex subunit 1
261	10926	DBF4	2.55111	1.76354e-07	27214	Dbf4	1.65035	2.51113e-07	DBF4 homolog (S. cerevisiae)
262	7010	TEK	2.54953	3.69333e-05	21687	Tek	2.02374	1.53033e-06	endothelial-specific receptor tyrosine kinase
263	29993	PACSIN1	2.52705	1.4884e-06	23969	Pacsin1	2.50442	1.01804e-06	protein kinase C and casein kinase substrate in neurons 1
264	10507	SEMA4D	2.51818	2.4985e-07	20354	Sema4d	3.25782	5.03489e-08	sema domain, immunoglobulin domain (Ig), transmembrane domain (TM) and short cytoplasmic domain, (semaphorin) 4D
265	4602	MYB	2.51721	0.000129205	17863	Myb	2.49333	4.41995e-06	myeloblastosis oncogene
266	201299	RDM1	2.51643	3.28797e-06	66599	Rdm1	3.03274	1.95718e-07	RAD52 motif 1
267	348	APOE	2.49097	3.31752e-07	11816	Apoe	4.42117	4.45956e-08	apolipoprotein E
268	6456	SH3GL2	2.48887	1.88654e-06	20404	Sh3gl2	3.34381	1.25869e-07	SH3-domain GRB2-like 2
269	400506	KNOP1	2.48885	4.51725e-07	66356	Knop1	1.51029	5.82185e-07	lysine rich nucleolar protein 1
270	56155	TEX14	2.48278	9.81995e-05	83560	Tex14	3.42645	8.60459e-08	testis expressed gene 14
271	3978	LIG1	2.47905	2.10125e-06	16881	Lig1	2.71111	3.09415e-08	ligase I, DNA, ATP-dependent
272	2626	GATA4	2.46592	0.000538149	14463	Gata4	3.46809	2.61793e-08	GATA binding protein 4
273	25788	RAD54B	2.45669	9.80355e-07	623474	Rad54b	3.32333	2.74936e-08	RAD54 homolog B (S. cerevisiae)
274	9783	RIMS3	2.45154	3.56358e-07	242662	Rims3	1.55772	4.7392e-05	regulating synaptic membrane exocytosis 3
275	10112	KIF20A	2.44342	1.09618e-05	19348	Kif20a	1.57112	3.37227e-07	kinesin family member 20A
276	2956	MSH6	2.43129	7.22252e-07	17688	Msh6	3.9704	4.99236e-09	mutS homolog 6 (E. coli)
277	1111	CHEK1	2.42252	5.85299e-07	12649	Chek1	2.42809	6.19063e-08	checkpoint kinase 1
278	51444	RNF138	2.42112	1.49762e-07	56515	Rnf138	1.59018	5.41377e-07	ring finger protein 138
279	89958	SAPCD2	2.42068	2.55667e-06	72080	Sapcd2	2.33261	3.77943e-07	suppressor APC domain containing 2
280	55646	LYAR	2.41651	6.2793e-07	17089	Lyar	2.05217	9.91481e-08	Ly1 antibody reactive clone
281	157	ADRBK2	2.40817	1.64774e-06	320129	Adrbk2	1.66819	1.52498e-06	adrenergic receptor kinase, beta 2
282	55117	SLC6A15	2.40636	1.64086e-06	103098	Slc6a15	3.20428	3.77529e-08	solute carrier family 6 (neurotransmitter transporter), member 15
283	55055	ZWILCH	2.39514	1.21131e-06	68014	Zwilch	2.13644	4.56097e-07	zwilch kinetochore protein
284	55722	CEP72	2.39336	9.35232e-07	74470	Cep72	2.15562	9.22953e-06	centrosomal protein 72
285	9700	ESPL1	2.39284	2.46702e-07	105988	Espl1	3.17997	3.63618e-07	extra spindle pole bodies 1, separase
286	10406	WFDC2	2.39201	5.03568e-06	67701	Wfdc2	5.31266	1.47232e-08	WAP four-disulfide core domain 2
287	3148	HMGB2	2.38779	4.41225e-07	97165	Hmgb2	2.05032	1.98876e-07	high mobility group box 2
288	6423	SFRP2	2.37904	1.41134e-06	20319	Sfrp2	2.27994	8.15897e-07	secreted frizzled-related protein 2
289	84904	ARHGEF39	2.37399	5.45471e-06	230098	Arhgef39	1.91373	1.07558e-07	Rho guanine nucleotide exchange factor (GEF) 39
290	4301	MLLT4	2.36611	2.42198e-07	17356	Mllt4	2.38877	1.58038e-07	myeloid/lymphoid or mixed-lineage leukemia (trithorax homolog, Drosophila); translocated to, 4
291	1951	CELSR3	2.36502	7.74538e-07	107934	Celsr3	1.50736	1.09237e-05	cadherin, EGF LAG seven-pass G-type receptor 3 (flamingo homolog, Drosophila)
292	84306	PDCD2L	2.36005	3.60648e-06	68079	Pdcd2l	1.60318	3.9461e-06	programmed cell death 2-like
293	57643	ZSWIM5	2.35591	1.07978e-05	74464	Zswim5	1.55994	1.28519e-06	zinc finger SWIM-type containing 5
294	2395	FXN	2.33955	5.65138e-07	14297	Fxn	1.68375	4.72516e-07	frataxin
295	79605	PGBD5	2.33812	3.22293e-07	209966	Pgbd5	1.51331	0.000282943	piggyBac transposable element derived 5
296	9585	KIF20B	2.33692	1.38778e-06	240641	Kif20b	1.91236	7.19378e-07	kinesin family member 20B
297	9735	KNTC1	2.33616	3.78595e-06	208628	Kntc1	2.28637	1.62502e-07	kinetochore associated 1
298	3159	HMGA1	2.32681	2.10203e-06	15361	Hmga1	1.91733	1.40601e-06	high mobility group AT-hook 1
299	2886	GRB7	2.32465	2.21747e-05	14786	Grb7	3.64473	3.27078e-07	growth factor receptor bound protein 7
300	162979	ZNF296	2.32405	5.8342e-05	63872	Zfp296	3.44009	5.33992e-08	zinc finger protein 296
301	5336	PLCG2	2.32168	4.6361e-06	234779	Plcg2	2.16324	2.61829e-06	phospholipase C, gamma 2
302	8318	CDC45	2.31987	2.75894e-06	12544	Cdc45	1.8786	2.65364e-06	cell division cycle 45
303	23165	NUP205	2.31527	3.27897e-07	70699	Nup205	1.57025	4.58938e-07	nucleoporin 205
304	55732	C1orf112	2.31053	9.73168e-07	381306	BC055324	3.25208	2.99325e-07	cDNA sequence BC055324
305	6119	RPA3	2.303	2.16718e-06	68240	Rpa3	1.58045	1.04166e-06	replication protein A3
306	2115	ETV1	2.30248	1.16613e-06	14009	Etv1	3.21228	1.14673e-07	ets variant 1
307	10124	ARL4A	2.29919	2.75288e-07	11861	Arl4a	2.12873	1.77174e-06	ADP-ribosylation factor-like 4A
308	5424	POLD1	2.29287	7.72268e-07	18971	Pold1	2.09177	1.6513e-07	polymerase (DNA directed), delta 1, catalytic subunit
309	54898	ELOVL2	2.28426	0.000434852	54326	Elovl2	2.0145	1.58793e-05	elongation of very long chain fatty acids (FEN1/Elo2, SUR4/Elo3, yeast)-like 2
310	84319	CMSS1	2.28139	7.37208e-07	66497	Cmss1	2.23666	1.85233e-07	cms small ribosomal subunit 1
311	84440	RAB11FIP4	2.27466	3.22293e-07	268451	Rab11fip4	1.87638	9.42685e-07	RAB11 family interacting protein 4 (class II)
312	121551	BTBD11	2.27053	1.14491e-05	74007	Btbd11	3.32659	2.57608e-06	BTB (POZ) domain containing 11
313	51477	ISYNA1	2.25635	4.72692e-07	71780	Isyna1	2.14069	1.19203e-07	myo-inositol 1-phosphate synthase A1
314	1848	DUSP6	2.25463	0.000836799	67603	Dusp6	1.75477	6.28418e-06	dual specificity phosphatase 6
315	5888	RAD51	2.24381	4.59798e-06	19361	Rad51	3.29709	5.29798e-08	RAD51 homolog
316	3014	H2AFX	2.23554	9.41906e-07	15270	H2afx	1.78215	1.43522e-06	H2A histone family, member X
317	10528	NOP56	2.23003	1.14443e-06	67134	Nop56	1.52554	1.68454e-06	NOP56 ribonucleoprotein
318	83461	CDCA3	2.22889	5.32339e-06	14793	Cdca3	2.2646	9.60266e-08	cell division cycle associated 3
319	83699	SH3BGRL2	2.22851	6.39029e-07	212531	Sh3bgrl2	1.70481	6.12232e-06	SH3 domain binding glutamic acid-rich protein like 2
320	84002	B3GNT5	2.22502	4.49095e-07	108105	B3gnt5	1.53956	8.35026e-07	UDP-GlcNAc:betaGal beta-1,3-N-acetylglucosaminyltransferase 5
321	7374	UNG	2.22011	6.55037e-07	22256	Ung	3.71112	5.30739e-08	uracil DNA glycosylase
322	5590	PRKCZ	2.2071	4.94372e-06	18762	Prkcz	2.70335	1.78077e-06	protein kinase C, zeta
323	7301	TYRO3	2.20446	4.08692e-06	22174	Tyro3	1.58066	5.29592e-06	TYRO3 protein tyrosine kinase 3
324	4192	MDK	2.2043	1.03673e-06	17242	Mdk	2.41704	1.78272e-07	midkine
325	1894	ECT2	2.19376	4.62669e-07	13605	Ect2	2.0323	3.36213e-06	ect2 oncogene
326	57180	ACTR3B	2.19317	5.10837e-07	242894	Actr3b	2.60446	8.07219e-07	ARP3 actin-related protein 3B
327	63967	CLSPN	2.18715	1.83887e-05	269582	Clspn	1.75429	2.41845e-07	claspin
328	8313	AXIN2	2.17251	7.08467e-05	12006	Axin2	1.7929	2.3994e-05	axin2
329	5608	MAP2K6	2.17005	5.30995e-06	26399	Map2k6	2.09014	2.86566e-05	mitogen-activated protein kinase kinase 6
330	55544	RBM38	2.16681	1.20491e-05	56190	Rbm38	2.55316	7.9465e-06	RNA binding motif protein 38
331	79019	CENPM	2.16376	6.90549e-06	66570	Cenpm	3.78397	1.03095e-07	centromere protein M
332	79012	CAMKV	2.15419	1.86546e-05	235604	Camkv	1.75199	1.59099e-05	CaM kinase-like vesicle-associated
333	27165	GLS2	2.15343	8.8271e-07	216456	Gls2	3.05315	1.72324e-07	glutaminase 2 (liver, mitochondrial)
334	898	CCNE1	2.14686	7.88547e-07	12447	Ccne1	2.32613	6.27777e-08	cyclin E1
335	79172	CENPO	2.14275	3.94315e-06	52504	Cenpo	1.56792	1.37625e-06	centromere protein O
336	157570	ESCO2	2.14224	0.000177928	71988	Esco2	4.35904	2.01638e-08	establishment of cohesion 1 homolog 2 (S. cerevisiae)
337	84816	RTN4IP1	2.13988	2.70505e-06	170728	Rtn4ip1	1.6955	1.79051e-06	reticulon 4 interacting protein 1
338	55270	NUDT15	2.13295	4.61454e-07	214254	Nudt15	1.61322	7.78768e-05	nudix (nucleoside diphosphate linked moiety X)-type motif 15
339	5775	PTPN4	2.12575	2.39824e-05	19258	Ptpn4	2.02	1.44985e-06	protein tyrosine phosphatase, non-receptor type 4
340	80178	C16orf59	2.12037	2.4458e-05	72016	1600002H07Rik	2.29951	6.81759e-07	RIKEN cDNA 1600002H07 gene
341	672	BRCA1	2.11593	1.033e-05	12189	Brca1	3.69226	1.8207e-08	breast cancer 1, early onset
342	84131	CEP78	2.11576	3.01974e-05	208518	Cep78	1.7686	8.40735e-07	centrosomal protein 78
343	23411	SIRT1	2.11396	3.31752e-07	93759	Sirt1	2.75778	2.08972e-07	sirtuin 1
344	84823	LMNB2	2.11339	7.06081e-06	16907	Lmnb2	2.23599	1.83843e-07	lamin B2
345	57348	TTYH1	2.11186	1.20569e-06	57776	Ttyh1	1.7272	2.84485e-05	tweety homolog 1 (Drosophila)
346	23195	MDN1	2.1079	1.37211e-06	100019	Mdn1	2.40026	1.08512e-06	midasin homolog (yeast)
347	374618	TEX9	2.10472	8.9191e-05	21778	Tex9	2.04459	1.68602e-07	testis expressed gene 9
348	2305	FOXM1	2.10112	2.79587e-06	14235	Foxm1	1.60271	6.94101e-07	forkhead box M1
349	3655	ITGA6	2.0874	2.59577e-06	16403	Itga6	2.94862	1.76689e-08	integrin alpha 6
350	5347	PLK1	2.08733	1.90579e-06	18817	Plk1	1.59082	2.13667e-06	polo-like kinase 1
351	124491	TMEM170A	2.08525	4.69437e-07	66817	Tmem170	2.50072	4.24803e-07	transmembrane protein 170
352	8487	GEMIN2	2.08134	5.7454e-06	66603	Gemin2	1.63676	2.51648e-07	gem (nuclear organelle) associated protein 2
353	55120	FANCL	2.07943	6.39057e-07	67030	Fancl	1.55533	3.94325e-07	Fanconi anemia, complementation group L
354	11184	MAP4K1	2.07749	5.98283e-06	26411	Map4k1	3.52729	3.45284e-08	mitogen-activated protein kinase kinase kinase kinase 1
355	219738	C10orf35	2.06939	2.91005e-05	69894	2010107G23Rik	2.20417	1.07327e-06	RIKEN cDNA 2010107G23 gene
356	5274	SERPINI1	2.06775	2.0643e-06	20713	Serpini1	1.5056	2.58957e-05	serine (or cysteine) peptidase inhibitor, clade I, member 1
357	899	CCNF	2.06285	3.60648e-06	12449	Ccnf	3.72771	1.98753e-08	cyclin F
358	11168	PSIP1	2.05958	7.90248e-07	101739	Psip1	1.90146	2.00948e-07	PC4 and SFRS1 interacting protein 1
359	30811	HUNK	2.05139	0.000111035	26559	Hunk	2.33551	1.08209e-07	hormonally upregulated Neu-associated kinase
360	6252	RTN1	2.04991	5.21404e-05	104001	Rtn1	1.56013	2.09619e-06	reticulon 1
361	9118	INA	2.04968	4.50417e-06	226180	Ina	3.72966	2.50061e-07	internexin neuronal intermediate filament protein, alpha
362	8884	SLC5A6	2.04937	1.33708e-06	330064	Slc5a6	1.76802	4.84294e-06	solute carrier family 5 (sodium-dependent vitamin transporter), member 6
363	56896	DPYSL5	2.0492	3.50389e-05	65254	Dpysl5	1.53254	5.80993e-05	dihydropyrimidinase-like 5
364	8458	TTF2	2.04406	8.10759e-07	74044	Ttf2	1.8299	1.07657e-06	transcription termination factor, RNA polymerase II
365	3930	LBR	2.04082	4.24578e-07	98386	Lbr	2.0855	1.08209e-07	lamin B receptor
366	3642	INSM1	2.03774	0.00115059	53626	Insm1	2.63316	1.02136e-07	insulinoma-associated 1
367	2288	FKBP4	2.03341	6.40757e-06	14228	Fkbp4	2.49946	6.88453e-08	FK506 binding protein 4
368	63922	CHTF18	2.02578	2.09735e-05	214901	Chtf18	3.41883	1.52371e-08	CTF18, chromosome transmission fidelity factor 18
369	57549	IGSF9	2.02459	1.33549e-06	93842	Igsf9	1.68629	3.72302e-05	immunoglobulin superfamily, member 9
370	154661	RUNDC3B	2.02113	2.10026e-05	242819	Rundc3b	3.37758	3.6506e-06	RUN domain containing 3B
371	23404	EXOSC2	2.0166	1.08661e-06	227715	Exosc2	2.10617	1.88039e-07	exosome component 2
372	3397	ID1	2.00764	2.56848e-06	15901	Id1	3.55591	6.67968e-08	inhibitor of DNA binding 1
373	9833	MELK	2.00561	8.60016e-07	17279	Melk	1.83915	1.91365e-07	maternal embryonic leucine zipper kinase
374	5451	POU2F1	2.00495	3.4786e-06	18986	Pou2f1	2.36436	2.30223e-07	POU domain, class 2, transcription factor 1
375	27330	RPS6KA6	2.00321	2.37122e-05	67071	Rps6ka6	6.29208	9.40809e-08	ribosomal protein S6 kinase polypeptide 6
376	58494	JAM2	1.99749	2.39102e-05	67374	Jam2	5.05918	4.89244e-09	junction adhesion molecule 2
377	91368	CDKN2AIPNL	1.99723	2.08724e-06	52626	Cdkn2aipnl	2.10261	7.68256e-08	CDKN2A interacting protein N-terminal like
378	84172	POLR1B	1.99046	8.65145e-07	20017	Polr1b	2.26058	6.94763e-08	polymerase (RNA) I polypeptide B
379	54801	HAUS6	1.98342	3.57933e-06	230376	Haus6	1.64192	3.13477e-06	HAUS augmin-like complex, subunit 6
380	9631	NUP155	1.98249	3.68623e-06	170762	Nup155	1.61066	2.46701e-06	nucleoporin 155
381	9957	HS3ST1	1.9789	3.32909e-05	15476	Hs3st1	2.25944	3.40669e-06	heparan sulfate (glucosamine) 3-O-sulfotransferase 1
382	57695	USP37	1.96859	4.62365e-06	319651	Usp37	2.83325	1.38459e-06	ubiquitin specific peptidase 37
383	1719	DHFR	1.96368	1.29645e-05	13361	Dhfr	2.03527	6.21085e-06	dihydrofolate reductase
384	84318	CCDC77	1.95716	0.000249288	67200	Ccdc77	2.84408	5.96979e-08	coiled-coil domain containing 77
385	3833	KIFC1	1.95552	4.45908e-07	100502766	Kifc1	2.61319	7.51126e-08	kinesin family member C1
386	9965	FGF19	1.95293	0.00603382	14170	Fgf15	1.82592	1.41127e-05	fibroblast growth factor 15
387	4175	MCM6	1.95111	1.30766e-06	17219	Mcm6	2.08324	1.73271e-07	minichromosome maintenance deficient 6 (MIS5 homolog, S. pombe) (S. cerevisiae)
388	7015	TERT	1.94251	4.72703e-06	21752	Tert	1.68898	1.5305e-06	telomerase reverse transcriptase
389	25926	NOL11	1.93448	6.99282e-07	68979	Nol11	1.51263	6.3592e-07	nucleolar protein 11
390	84908	FAM136A	1.92933	6.14781e-07	66488	Fam136a	2.15665	1.09776e-07	family with sequence similarity 136, member A
391	80119	PIF1	1.91942	3.84391e-05	208084	Pif1	1.55367	3.1645e-06	PIF1 5'-to-3' DNA helicase homolog (S. cerevisiae)
392	29799	YPEL1	1.91299	1.66082e-05	106369	Ypel1	1.52498	6.1561e-05	yippee-like 1 (Drosophila)
393	64866	CDCP1	1.9107	4.39026e-06	109332	Cdcp1	2.20893	3.11282e-07	CUB domain containing protein 1
394	1736	DKC1	1.91032	6.99282e-07	245474	Dkc1	2.39689	1.62051e-07	dyskeratosis congenita 1, dyskerin
395	5422	POLA1	1.90763	3.64694e-06	18968	Pola1	2.37258	7.81733e-08	polymerase (DNA directed), alpha 1
396	6877	TAF5	1.90172	6.12045e-06	226182	Taf5	2.66898	2.56908e-08	TAF5 RNA polymerase II, TATA box binding protein (TBP)-associated factor
397	675	BRCA2	1.89747	6.64226e-05	12190	Brca2	2.55577	5.2577e-08	breast cancer 2, early onset
398	4953	ODC1	1.89712	2.08765e-05	18263	Odc1	1.63398	2.27237e-07	ornithine decarboxylase, structural 1
399	9816	URB2	1.89201	1.56558e-06	382038	Urb2	1.8972	2.33822e-06	URB2 ribosome biogenesis 2 homolog (S. cerevisiae)
400	10253	SPRY2	1.88161	0.000912173	24064	Spry2	1.52669	6.96732e-06	sprouty homolog 2 (Drosophila)
401	23590	PDSS1	1.85775	8.73591e-07	56075	Pdss1	1.82465	3.43286e-05	prenyl (solanesyl) diphosphate synthase, subunit 1
402	54733	SLC35F2	1.85427	1.56466e-06	72022	Slc35f2	4.49134	1.76689e-08	solute carrier family 35, member F2
403	10465	PPIH	1.84503	1.29022e-06	66101	Ppih	1.99646	1.72632e-07	peptidyl prolyl isomerase H
404	9699	RIMS2	1.84374	6.65906e-06	116838	Rims2	2.16802	3.39976e-06	regulating synaptic membrane exocytosis 2
405	3087	HHEX	1.84304	0.000380964	15242	Hhex	2.77849	7.69985e-08	hematopoietically expressed homeobox
406	869	CBLN1	1.8404	0.000108334	12404	Cbln1	2.16143	1.05636e-06	cerebellin 1 precursor protein
407	25886	POC1A	1.83771	4.22987e-05	70235	Poc1a	1.71914	1.89373e-05	POC1 centriolar protein homolog A (Chlamydomonas)
408	10432	RBM14	1.83491	1.16598e-06	56275	Rbm14	1.55378	4.61454e-06	RNA binding motif protein 14
409	7083	TK1	1.83367	3.42063e-05	21877	Tk1	1.68849	3.53574e-07	thymidine kinase 1
410	57122	NUP107	1.83283	5.11688e-06	103468	Nup107	1.51818	5.24557e-07	nucleoporin 107
411	6652	SORD	1.82895	1.18783e-06	20322	Sord	1.57044	3.95746e-06	sorbitol dehydrogenase
412	205	AK4	1.82617	2.66365e-05	11639	Ak4	2.62097	3.17014e-08	adenylate kinase 4
413	2118	ETV4	1.82303	2.59049e-05	18612	Etv4	3.11814	1.6415e-07	ets variant 4
414	6792	CDKL5	1.82054	7.93889e-07	382253	Cdkl5	1.98665	2.47525e-05	cyclin-dependent kinase-like 5
415	9656	MDC1	1.81807	1.19615e-05	240087	Mdc1	1.88079	6.17696e-06	mediator of DNA damage checkpoint 1
416	340168	DPPA5	1.81552	6.48431e-05	434423	Dppa5a	9.28229	2.70374e-09	developmental pluripotency associated 5A
417	51018	RRP15	1.81378	1.5764e-06	67223	Rrp15	1.54424	5.41385e-07	ribosomal RNA processing 15 homolog (S. cerevisiae)
418	259266	ASPM	1.81197	2.94187e-06	12316	Aspm	1.93847	1.85572e-07	asp (abnormal spindle)-like, microcephaly associated (Drosophila)
419	11320	MGAT4A	1.81161	2.54642e-05	269181	Mgat4a	1.50339	0.00012	mannoside acetylglucosaminyltransferase 4, isoenzyme A
420	79648	MCPH1	1.81089	9.80866e-06	244329	Mcph1	1.75408	2.71089e-05	microcephaly, primary autosomal recessive 1
421	6299	SALL1	1.81053	7.1984e-05	58198	Sall1	5.32238	2.34945e-09	sal-like 1 (Drosophila)
422	8607	RUVBL1	1.80631	7.9788e-06	56505	Ruvbl1	2.08771	1.07608e-07	RuvB-like protein 1
423	149175	MANEAL	1.8059	6.05377e-05	215090	Maneal	1.95398	2.81075e-06	mannosidase, endo-alpha-like
424	57646	USP28	1.80469	6.20893e-06	235323	Usp28	2.64859	1.05219e-07	ubiquitin specific peptidase 28
425	54101	RIPK4	1.79794	1.29922e-05	72388	Ripk4	4.5556	9.14085e-09	receptor-interacting serine-threonine kinase 4
426	120071	GYLTL1B	1.79565	2.69585e-05	228366	Gyltl1b	2.32826	5.035e-07	glycosyltransferase-like 1B
427	115106	HAUS1	1.79182	1.84309e-06	225745	Haus1	2.08944	1.0304e-07	HAUS augmin-like complex, subunit 1
428	79071	ELOVL6	1.78641	1.00867e-06	170439	Elovl6	2.41872	6.60797e-08	ELOVL family member 6, elongation of long chain fatty acids (yeast)
429	7840	ALMS1	1.78454	1.3193e-06	236266	Alms1	2.18565	3.8556e-06	Alstrom syndrome 1
430	9170	LPAR2	1.78417	1.54939e-05	53978	Lpar2	1.64536	3.10184e-06	lysophosphatidic acid receptor 2
431	122769	LRR1	1.78056	1.67053e-06	69706	Lrr1	1.98947	2.29633e-07	leucine rich repeat protein 1
432	23234	DNAJC9	1.76699	1.24758e-06	108671	Dnajc9	1.51289	6.39421e-07	DnaJ (Hsp40) homolog, subfamily C, member 9
433	79017	GGCT	1.76459	1.78757e-06	110175	Ggct	3.39794	1.07608e-07	gamma-glutamyl cyclotransferase
434	3608	ILF2	1.75979	1.41768e-06	67781	Ilf2	1.61594	1.5299e-06	interleukin enhancer binding factor 2
435	10206	TRIM13	1.75707	2.03353e-06	66597	Trim13	1.84282	4.24803e-07	tripartite motif-containing 13
436	64901	RANBP17	1.75547	1.45651e-05	66011	Ranbp17	2.83399	4.2024e-07	RAN binding protein 17
437	79077	DCTPP1	1.7518	5.33345e-06	66422	Dctpp1	2.39116	7.28337e-08	dCTP pyrophosphatase 1
438	3993	LLGL2	1.75141	3.01015e-05	217325	Llgl2	3.46872	6.51355e-08	lethal giant larvae homolog 2 (Drosophila)
439	6949	TCOF1	1.74674	1.51024e-06	21453	Tcof1	2.07366	1.33555e-07	Treacher Collins Franceschetti syndrome 1, homolog
440	92558	CCDC64	1.74134	8.21534e-06	75665	Ccdc64	1.58424	5.91194e-07	coiled-coil domain containing 64
441	57181	SLC39A10	1.73098	4.55511e-06	227059	Slc39a10	1.5168	2.66118e-06	solute carrier family 39 (zinc transporter), member 10
442	23279	NUP160	1.72955	8.83058e-06	59015	Nup160	1.91902	4.81172e-07	nucleoporin 160
443	7372	UMPS	1.72949	3.02326e-06	22247	Umps	1.71039	3.28245e-07	uridine monophosphate synthetase
444	9592	IER2	1.72792	0.000992537	15936	Ier2	1.62069	2.38251e-06	immediate early response 2
445	26232	FBXO2	1.71363	2.31968e-06	230904	Fbxo2	3.36751	2.53039e-07	F-box protein 2
446	54020	SLC37A1	1.70521	1.44674e-05	224674	Slc37a1	2.07669	1.3574e-06	solute carrier family 37 (glycerol-3-phosphate transporter), member 1
447	6118	RPA2	1.70513	6.46265e-06	19891	Rpa2	3.28194	1.30429e-08	replication protein A2
448	51602	NOP58	1.70371	1.45905e-06	55989	Nop58	1.68262	4.60643e-07	NOP58 ribonucleoprotein
449	6665	SOX15	1.70302	6.63577e-06	20670	Sox15	3.73182	1.53362e-06	SRY (sex determining region Y)-box 15
450	10155	TRIM28	1.70122	2.31028e-06	21849	Trim28	1.7407	8.1025e-07	tripartite motif-containing 28
451	84678	KDM2B	1.69186	2.37947e-06	30841	Kdm2b	2.47774	4.71963e-08	lysine (K)-specific demethylase 2B
452	6261	RYR1	1.68777	3.01202e-06	20190	Ryr1	2.32653	3.87161e-07	ryanodine receptor 1, skeletal muscle
453	80781	COL18A1	1.68697	6.75945e-06	12822	Col18a1	1.7083	3.45635e-07	collagen, type XVIII, alpha 1
454	9767	JADE3	1.67992	4.17319e-06	382207	Jade3	2.47554	1.62219e-06	jade family PHD finger 3
455	3177	SLC29A2	1.67705	7.06253e-05	13340	Slc29a2	1.75092	1.06382e-06	solute carrier family 29 (nucleoside transporters), member 2
456	249	ALPL	1.676	1.98347e-05	11647	Alpl	4.06487	6.09964e-09	alkaline phosphatase, liver/bone/kidney
457	482	ATP1B2	1.67505	1.25386e-06	11932	Atp1b2	2.31884	2.37786e-06	ATPase, Na+/K+ transporting, beta 2 polypeptide
458	85364	ZCCHC3	1.67287	9.3258e-06	67917	Zcchc3	2.13356	1.76604e-07	zinc finger, CCHC domain containing 3
459	7430	EZR	1.66953	2.72083e-06	22350	Ezr	2.84131	1.02105e-07	ezrin
460	85416	ZIC5	1.66853	8.77797e-06	65100	Zic5	4.08148	8.60459e-08	zinc finger protein of the cerebellum 5
461	55526	DHTKD1	1.66669	1.73078e-05	209692	Dhtkd1	2.14866	3.83942e-07	dehydrogenase E1 and transketolase domain containing 1
462	387104	SOGA3	1.66178	8.08218e-05	67412	Soga3	2.31576	2.09537e-07	SOGA family member 3
463	23223	RRP12	1.66105	1.36546e-06	107094	Rrp12	1.99914	1.19543e-07	ribosomal RNA processing 12 homolog (S. cerevisiae)
464	9918	NCAPD2	1.65171	6.47399e-06	68298	Ncapd2	2.68551	1.09465e-07	non-SMC condensin I complex, subunit D2
465	23076	RRP1B	1.65032	1.25283e-06	72462	Rrp1b	2.44227	2.26876e-07	ribosomal RNA processing 1 homolog B (S. cerevisiae)
466	10166	SLC25A15	1.6475	3.09563e-05	18408	Slc25a15	1.96881	6.23643e-07	solute carrier family 25 (mitochondrial carrier ornithine transporter), member 15
467	55536	CDCA7L	1.64704	1.5764e-06	217946	Cdca7l	1.83729	5.25383e-06	cell division cycle associated 7 like
468	5727	PTCH1	1.64082	1.95326e-05	19206	Ptch1	2.26802	3.70713e-07	patched homolog 1
469	9849	ZNF518A	1.63862	5.43029e-05	72672	Zfp518a	2.35742	6.53218e-07	zinc finger protein 518A
470	51490	C9orf114	1.63632	2.85524e-06	227695	D2Wsu81e	1.63588	5.85858e-07	DNA segment, Chr 2, Wayne State University 81, expressed
471	84289	ING5	1.63527	2.96005e-05	66262	Ing5	1.70926	3.6884e-07	inhibitor of growth family, member 5
472	5426	POLE	1.63256	1.09359e-05	18973	Pole	2.39641	3.12e-07	polymerase (DNA directed), epsilon
473	283248	RCOR2	1.63196	4.10433e-05	104383	Rcor2	2.98609	3.15706e-08	REST corepressor 2
474	147841	SPC24	1.63095	0.00015005	67629	Spc24	2.4494	4.39657e-08	SPC24, NDC80 kinetochore complex component, homolog (S. cerevisiae)
475	149466	C1orf210	1.62658	6.88606e-05	66451	2610528J11Rik	2.31692	2.02532e-07	RIKEN cDNA 2610528J11 gene
476	9100	USP10	1.61823	6.79097e-06	22224	Usp10	1.53455	1.10034e-06	ubiquitin specific peptidase 10
477	55686	MREG	1.60897	6.76944e-06	381269	Mreg	6.59634	6.95875e-09	melanoregulin
478	54663	WDR74	1.60851	1.37073e-06	107071	Wdr74	1.72659	6.94336e-07	WD repeat domain 74
479	10171	RCL1	1.60296	1.47162e-05	59028	Rcl1	1.76322	1.41786e-06	RNA terminal phosphate cyclase-like 1
480	5163	PDK1	1.60057	0.00532916	228026	Pdk1	2.0484	1.03276e-07	pyruvate dehydrogenase kinase, isoenzyme 1
481	1663	DDX11	1.59787	3.76889e-05	320209	Ddx11	1.93017	1.21749e-05	DEAD/H (Asp-Glu-Ala-Asp/His) box helicase 11
482	11200	CHEK2	1.5941	2.31028e-06	50883	Chek2	1.52766	6.14958e-06	checkpoint kinase 2
483	2639	GCDH	1.59399	5.48071e-06	270076	Gcdh	1.64828	1.0081e-06	glutaryl-Coenzyme A dehydrogenase
484	26747	NUFIP1	1.59377	1.94419e-06	27275	Nufip1	2.04747	2.43721e-07	nuclear fragile X mental retardation protein interacting protein 1
485	6656	SOX1	1.59284	0.000109021	20664	Sox1	2.87771	2.51154e-07	SRY (sex determining region Y)-box 1
486	56683	C21orf59	1.5927	6.81224e-06	68001	1110004E09Rik	1.62218	2.81794e-06	RIKEN cDNA 1110004E09 gene
487	4521	NUDT1	1.59232	4.05036e-05	17766	Nudt1	2.00885	4.22272e-06	nudix (nucleoside diphosphate linked moiety X)-type motif 1
488	2494	NR5A2	1.59082	5.08116e-05	26424	Nr5a2	2.35406	1.07979e-06	nuclear receptor subfamily 5, group A, member 2
489	55269	PSPC1	1.58967	3.94315e-06	66645	Pspc1	1.56739	7.4124e-07	paraspeckle protein 1
490	1104	RCC1	1.58532	1.94869e-05	100088	Rcc1	2.07255	8.38993e-08	regulator of chromosome condensation 1
491	51010	EXOSC3	1.58504	5.75754e-06	66362	Exosc3	1.71469	1.59937e-06	exosome component 3
492	55183	RIF1	1.58324	5.43414e-06	51869	Rif1	3.24608	2.27815e-08	Rap1 interacting factor 1 homolog (yeast)
493	10293	TRAIP	1.58045	5.95395e-05	22036	Traip	2.26772	6.64276e-07	TRAF-interacting protein
494	80339	PNPLA3	1.56894	7.06081e-06	116939	Pnpla3	1.59634	1.65613e-06	patatin-like phospholipase domain containing 3
495	57822	GRHL3	1.56441	0.000518296	230824	Grhl3	3.33237	9.78591e-08	grainyhead-like 3 (Drosophila)
496	60436	TGIF2	1.56377	2.99932e-06	228839	Tgif2	1.86318	2.73742e-07	TGFB-induced factor homeobox 2
497	84135	UTP15	1.56099	6.13221e-06	105372	Utp15	1.63622	8.7169e-07	UTP15, U3 small nucleolar ribonucleoprotein, homolog (yeast)
498	51106	TFB1M	1.55103	2.89536e-05	224481	Tfb1m	1.63614	1.4231e-06	transcription factor B1, mitochondrial
499	9455	HOMER2	1.55053	1.78783e-05	26557	Homer2	3.38554	7.31172e-08	homer homolog 2 (Drosophila)
500	79918	SETD6	1.54844	2.67895e-06	66083	Setd6	1.5972	2.15935e-06	SET domain containing 6
501	65260	COA7	1.54575	4.21351e-06	69893	Coa7	1.80782	5.146e-07	cytochrome c oxidase assembly factor 7
502	57595	PDZD4	1.5445	5.58704e-06	245469	Pdzd4	2.82077	2.27156e-08	PDZ domain containing 4
503	55157	DARS2	1.54112	3.20596e-05	226539	Dars2	2.51332	4.32764e-08	aspartyl-tRNA synthetase 2 (mitochondrial)
504	6565	SLC15A2	1.54063	1.30818e-05	57738	Slc15a2	1.83896	1.15402e-06	solute carrier family 15 (H+/peptide transporter), member 2
505	92345	NAF1	1.53884	6.25968e-05	234344	Naf1	1.65766	5.4328e-07	nuclear assembly factor 1 homolog (S. cerevisiae)
506	57666	FBRSL1	1.53818	1.18401e-05	381668	Fbrsl1	2.52705	6.71973e-07	fibrosin-like 1
507	51182	HSPA14	1.53693	4.68896e-06	50497	Hspa14	1.81472	2.91944e-07	heat shock protein 14
508	56915	EXOSC5	1.52813	2.37788e-05	27998	Exosc5	2.53098	7.50094e-08	exosome component 5
509	55759	WDR12	1.52792	3.54832e-06	57750	Wdr12	1.78095	1.15091e-06	WD repeat domain 12
510	27101	CACYBP	1.52725	2.80953e-06	12301	Cacybp	1.51537	4.84212e-07	calcyclin binding protein
511	79915	ATAD5	1.51977	4.66638e-06	237877	Atad5	2.56671	5.2132e-07	ATPase family, AAA domain containing 5
512	4839	NOP2	1.51896	2.28255e-06	110109	Nop2	1.52677	6.46763e-07	NOP2 nucleolar protein
513	25929	GEMIN5	1.51737	3.29795e-06	216766	Gemin5	1.77939	1.5403e-06	gem (nuclear organelle) associated protein 5
514	55190	NUDT11	1.51367	1.27153e-05	102954	Nudt10	2.9012	8.38993e-08	nudix (nucleoside diphosphate linked moiety X)-type motif 10
515	9074	CLDN6	1.51303	9.639e-06	54419	Cldn6	4.16485	2.61793e-08	claudin 6
516	23649	POLA2	1.51276	2.46597e-05	18969	Pola2	2.70323	1.97166e-07	polymerase (DNA directed), alpha 2
517	197407	ZNF48	1.5035	5.56719e-06	233887	Zfp553	2.26903	5.52761e-08	zinc finger protein 553
518	7004	TEAD4	1.50246	1.31357e-05	21679	Tead4	2.85463	1.82206e-06	TEA domain family member 4

## Sheet: NSC_527
SUID	Entrez Gene ID	Gene Symbol	logFC	adj.P.Val	Entrez Gene ID	Gene Symbol	logFC	adj.P.Val	Description
1	2173	FABP7	9.71276	2.82354e-10	12140	Fabp7	7.47022	8.19002e-13	fatty acid binding protein 7, brain
2	5803	PTPRZ1	9.45952	4.97816e-10	19283	Ptprz1	3.17688	8.41301e-08	protein tyrosine phosphatase, receptor type Z, polypeptide 1
3	2824	GPM6B	9.12872	2.82354e-10	14758	Gpm6b	7.90973	2.83693e-12	glycoprotein m6b
4	2290	FOXG1	8.55021	2.14116e-09	15228	Foxg1	4.85327	1.41309e-10	forkhead box G1
5	3642	INSM1	8.54166	2.45022e-09	53626	Insm1	5.87963	7.99069e-12	insulinoma-associated 1
6	744	MPPED2	8.49803	2.35045e-09	77015	Mpped2	4.15993	2.45694e-11	metallophosphoesterase domain containing 2
7	347733	TUBB2B	8.38807	2.58781e-09	73710	Tubb2b	1.55295	8.4307e-08	tubulin, beta 2B class IIB
8	5455	POU3F3	8.29919	6.36185e-10	18993	Pou3f3	7.41993	1.75105e-12	POU domain, class 3, transcription factor 3
9	7852	CXCR4	8.26955	2.63813e-08	12767	Cxcr4	2.65472	3.0182e-09	chemokine (C-X-C motif) receptor 4
10	1745	DLX1	8.26118	6.10872e-09	13390	Dlx1	7.63632	7.12904e-13	distal-less homeobox 1
11	5121	PCP4	8.07202	4.97816e-10	18546	Pcp4	5.79911	4.74569e-12	Purkinje cell protein 4
12	5992	RFX4	8.04563	4.97816e-10	71137	Rfx4	5.46453	1.30906e-11	regulatory factor X, 4 (influences HLA class II expression)
13	1463	NCAN	8.03979	4.97816e-10	13004	Ncan	6.33115	1.63732e-12	neurocan
14	6664	SOX11	7.97844	2.33063e-09	20666	Sox11	3.46661	2.51012e-10	SRY (sex determining region Y)-box 11
15	116448	OLIG1	7.9339	3.65544e-09	50914	Olig1	9.22193	4.02891e-13	oligodendrocyte transcription factor 1
16	27324	TOX3	7.93109	7.61242e-08	244579	Tox3	8.54659	4.66651e-13	TOX high mobility group box family member 3
17	1641	DCX	7.84023	1.54748e-09	13193	Dcx	8.04117	8.19002e-13	doublecortin
18	1746	DLX2	7.79256	3.35007e-09	13392	Dlx2	5.83429	1.50508e-10	distal-less homeobox 2
19	23705	CADM1	7.53043	2.25324e-08	54725	Cadm1	5.58823	6.44076e-12	cell adhesion molecule 1
20	2596	GAP43	7.4817	5.28675e-08	14432	Gap43	3.0933	2.44997e-09	growth associated protein 43
21	6252	RTN1	7.47887	3.65544e-09	104001	Rtn1	6.08935	2.24727e-12	reticulon 1
22	122060	SLAIN1	7.43815	5.71684e-09	105439	Slain1	6.2078	2.24727e-12	SLAIN motif family, member 1
23	84466	MEGF10	7.42782	1.40904e-09	70417	Megf10	2.68348	1.13623e-09	multiple EGF-like-domains 10
24	3800	KIF5C	7.24919	2.91537e-09	16574	Kif5c	5.74589	1.52301e-11	kinesin family member 5C
25	10752	CHL1	7.20885	3.22295e-09	12661	Chl1	7.07171	1.04235e-12	cell adhesion molecule with homology to L1CAM
26	8404	SPARCL1	7.05629	1.2993e-07	13602	Sparcl1	3.87301	7.64419e-11	SPARC-like 1
27	2571	GAD1	7.04784	8.90762e-10	14415	Gad1	7.79348	2.36234e-12	glutamate decarboxylase 1
28	7976	FZD3	7.02842	2.81227e-09	14365	Fzd3	5.09206	2.19009e-11	frizzled homolog 3 (Drosophila)
29	53826	FXYD6	6.93404	1.54748e-09	59095	Fxyd6	5.22938	6.61231e-12	FXYD domain-containing ion transport regulator 6
30	2891	GRIA2	6.80893	3.23793e-09	14800	Gria2	2.34166	4.04323e-09	glutamate receptor, ionotropic, AMPA2 (alpha 2)
31	1995	ELAVL3	6.74079	8.20988e-09	15571	Elavl3	6.03868	3.75054e-11	ELAV (embryonic lethal, abnormal vision, Drosophila)-like 3 (Hu antigen C)
32	116984	ARAP2	6.60828	2.76871e-08	212285	Arap2	2.27357	1.33695e-09	ArfGAP with RhoGAP domain, ankyrin repeat and PH domain 2
33	80031	SEMA6D	6.60606	1.58853e-08	214968	Sema6d	4.78116	2.16115e-11	sema domain, transmembrane domain (TM), and cytoplasmic domain, (semaphorin) 6D
34	30010	NXPH1	6.49079	5.26398e-09	18231	Nxph1	2.19467	2.70508e-08	neurexophilin 1
35	8851	CDK5R1	6.35539	8.45258e-08	12569	Cdk5r1	4.80524	1.95971e-10	cyclin-dependent kinase 5, regulatory subunit 1 (p35)
36	341640	FREM2	6.34543	1.00325e-07	242022	Frem2	3.26092	3.56391e-10	Fras1 related extracellular matrix protein 2
37	54898	ELOVL2	6.3335	1.57674e-08	54326	Elovl2	6.3113	8.19002e-13	elongation of very long chain fatty acids (FEN1/Elo2, SUR4/Elo3, yeast)-like 2
38	22843	PPM1E	6.31501	4.38753e-09	320472	Ppm1e	4.7779	8.69042e-12	protein phosphatase 1E (PP2C domain containing)
39	6656	SOX1	6.22281	8.27255e-08	20664	Sox1	6.46304	1.76146e-11	SRY (sex determining region Y)-box 1
40	57348	TTYH1	6.20243	3.10549e-09	57776	Ttyh1	1.67789	1.53023e-06	tweety homolog 1 (Drosophila)
41	7545	ZIC1	6.20018	1.25682e-09	22771	Zic1	2.29346	1.53799e-08	zinc finger protein of the cerebellum 1
42	222553	SLC35F1	6.19844	4.5183e-09	215085	Slc35f1	6.96909	8.19002e-13	solute carrier family 35, member F1
43	30812	SOX8	6.1885	1.29489e-08	20681	Sox8	3.09279	1.59605e-09	SRY (sex determining region Y)-box 8
44	8842	PROM1	6.14043	4.41117e-09	19126	Prom1	6.55705	1.1916e-12	prominin 1
45	347252	IGFBPL1	6.13664	3.26811e-07	75426	Igfbpl1	5.71649	3.21646e-10	insulin-like growth factor binding protein-like 1
46	477	ATP1A2	6.06683	1.40904e-09	98660	Atp1a2	2.77103	6.62326e-08	ATPase, Na+/K+ transporting, alpha 2 polypeptide
47	116372	LYPD1	6.04423	8.50738e-09	72585	Lypd1	2.17711	7.78737e-09	Ly6/Plaur domain containing 1
48	84457	PHYHIPL	6.03821	6.00216e-08	70911	Phyhipl	3.256	6.05724e-09	phytanoyl-CoA hydroxylase interacting protein-like
49	11341	SCRG1	5.92942	1.58795e-09	20284	Scrg1	4.59677	1.77089e-09	scrapie responsive gene 1
50	7552	ZNF711	5.92739	2.13191e-08	245595	Zfp711	6.99865	8.19002e-13	zinc finger protein 711
51	84525	HOPX	5.88504	8.1099e-07	74318	Hopx	3.4763	1.39647e-09	HOP homeobox
52	1993	ELAVL2	5.72184	7.01474e-09	15569	Elavl2	7.09188	2.35278e-11	ELAV (embryonic lethal, abnormal vision, Drosophila)-like 2 (Hu antigen B)
53	26084	ARHGEF26	5.70743	4.61839e-09	622434	Arhgef26	4.55257	2.36055e-10	Rho guanine nucleotide exchange factor (GEF) 26
54	57628	DPP10	5.66149	1.82527e-08	269109	Dpp10	2.10702	1.72265e-08	dipeptidylpeptidase 10
55	10690	FUT9	5.63638	8.01108e-09	14348	Fut9	5.47155	6.66746e-12	fucosyltransferase 9
56	6657	SOX2	5.53386	7.8954e-08	20674	Sox2	8.54006	3.35166e-13	SRY (sex determining region Y)-box 2
57	83879	CDCA7	5.53061	2.20722e-08	66953	Cdca7	2.31664	4.11532e-09	cell division cycle associated 7
58	4693	NDP	5.488	1.01825e-07	17986	Ndp	3.09983	2.19926e-09	Norrie disease (pseudoglioma) (human)
59	375612	LHFPL3	5.46353	2.18292e-06	269629	Lhfpl3	5.50149	3.65942e-12	lipoma HMGIC fusion partner-like 3
60	1910	EDNRB	5.41916	8.47838e-08	13618	Ednrb	6.04885	1.98807e-11	endothelin receptor type B
61	1299	COL9A3	5.40302	1.28577e-06	12841	Col9a3	2.07284	2.7214e-08	collagen, type IX, alpha 3
62	55026	TMEM255A	5.40045	1.56509e-08	245386	Tmem255a	4.8456	5.56654e-11	transmembrane protein 255A
63	3785	KCNQ2	5.40011	4.58173e-07	16536	Kcnq2	1.60041	5.6642e-08	potassium voltage-gated channel, subfamily Q, member 2
64	1749	DLX5	5.38983	1.38912e-08	13395	Dlx5	4.25938	3.76721e-11	distal-less homeobox 5
65	27253	PCDH17	5.38642	4.62074e-09	219228	Pcdh17	5.96306	1.72648e-11	protocadherin 17
66	6092	ROBO2	5.38503	3.95457e-07	268902	Robo2	3.68029	2.52311e-11	roundabout homolog 2 (Drosophila)
67	5521	PPP2R2B	5.32394	3.13013e-08	72930	Ppp2r2b	5.1157	2.24727e-12	protein phosphatase 2, regulatory subunit B, beta
68	1846	DUSP4	5.27917	4.29086e-07	319520	Dusp4	3.16723	2.50268e-09	dual specificity phosphatase 4
69	221833	SP8	5.27762	2.0498e-07	320145	Sp8	5.77106	4.3924e-11	trans-acting transcription factor 8
70	2731	GLDC	5.26845	4.06731e-08	104174	Gldc	4.4311	3.56115e-11	glycine decarboxylase
71	27164	SALL3	5.2272	1.51265e-07	20689	Sall3	3.4925	1.18854e-09	sal-like 3 (Drosophila)
72	1501	CTNND2	5.22629	1.82527e-08	18163	Ctnnd2	5.33076	7.94458e-12	catenin (cadherin associated protein), delta 2
73	55553	SOX6	5.20083	1.61838e-08	20679	Sox6	3.36701	9.57653e-11	SRY (sex determining region Y)-box 6
74	23090	ZNF423	5.19943	5.89028e-09	94187	Zfp423	2.31013	7.39585e-06	zinc finger protein 423
75	57575	PCDH10	5.18969	1.53945e-08	18526	Pcdh10	5.20224	4.51234e-12	protocadherin 10
76	23209	MLC1	5.18896	6.5766e-08	170790	Mlc1	6.23768	2.01877e-11	megalencephalic leukoencephalopathy with subcortical cysts 1 homolog (human)
77	361	AQP4	5.17433	9.91805e-09	11829	Aqp4	4.34839	5.68797e-11	aquaporin 4
78	6662	SOX9	5.17306	1.97258e-09	20682	Sox9	1.94357	3.4774e-08	SRY (sex determining region Y)-box 9
79	8128	ST8SIA2	5.13026	6.5766e-08	20450	St8sia2	1.91361	1.26738e-07	ST8 alpha-N-acetyl-neuraminide alpha-2,8-sialyltransferase 2
80	1036	CDO1	5.12073	4.29566e-08	12583	Cdo1	2.92142	2.50779e-10	cysteine dioxygenase 1, cytosolic
81	108	ADCY2	5.11768	7.3766e-09	210044	Adcy2	2.78367	3.50838e-10	adenylate cyclase 2
82	1750	DLX6	5.10863	1.16233e-08	13396	Dlx6	2.36087	2.31284e-05	distal-less homeobox 6
83	1400	CRMP1	5.10182	1.3027e-08	12933	Crmp1	3.70118	3.21646e-10	collapsin response mediator protein 1
84	55605	KIF21A	5.06756	2.28035e-08	16564	Kif21a	3.55852	1.45581e-09	kinesin family member 21A
85	57216	VANGL2	5.06458	1.1686e-07	93840	Vangl2	3.42928	1.31959e-10	vang-like 2 (van gogh, Drosophila)
86	4005	LMO2	5.06266	6.29032e-08	16909	Lmo2	2.33973	2.7378e-08	LIM domain only 2
87	3400	ID4	5.02478	3.40565e-08	15904	Id4	4.4026	2.26397e-11	inhibitor of DNA binding 4
88	114088	TRIM9	5.01736	3.72446e-09	94090	Trim9	5.10071	1.14513e-11	tripartite motif-containing 9
89	55859	BEX1	4.98708	5.70325e-08	12069	Bex2	5.94614	2.21784e-10	brain expressed X-linked 2
90	5101	PCDH9	4.97204	4.43095e-08	211712	Pcdh9	2.66406	3.96614e-08	protocadherin 9
91	4826	NNAT	4.96681	6.18507e-07	18111	Nnat	2.40389	4.71649e-08	neuronatin
92	220382	FAM181B	4.9644	6.17689e-09	58238	Fam181b	3.87137	5.85385e-10	family with sequence similarity 181, member B
93	79817	MOB3B	4.96248	3.99527e-08	214944	Mob3b	3.60845	4.19329e-10	MOB kinase activator 3B
94	56896	DPYSL5	4.93466	4.71639e-08	65254	Dpysl5	2.32614	2.42611e-07	dihydropyrimidinase-like 5
95	387597	ILDR2	4.91227	7.04436e-08	100039795	Ildr2	2.38219	9.45577e-09	immunoglobulin-like domain containing receptor 2
96	84293	FAM213A	4.90429	4.7703e-09	70564	Fam213a	3.46934	6.18581e-11	family with sequence similarity 213, member A
97	143282	FGFBP3	4.86484	1.21186e-07	72514	Fgfbp3	5.02118	3.26085e-12	fibroblast growth factor binding protein 3
98	55636	CHD7	4.8609	1.03357e-07	320790	Chd7	4.54054	5.24132e-11	chromodomain helicase DNA binding protein 7
99	6507	SLC1A3	4.84686	1.1722e-08	20512	Slc1a3	4.55369	2.01079e-11	solute carrier family 1 (glial high affinity glutamate transporter), member 3
100	6529	SLC6A1	4.84346	5.28166e-09	232333	Slc6a1	6.93523	1.71381e-12	solute carrier family 6 (neurotransmitter transporter, GABA), member 1
101	92737	DNER	4.83806	6.97276e-08	227325	Dner	6.06341	8.93042e-12	delta/notch-like EGF repeat containing
102	10675	CSPG5	4.82677	2.58781e-09	29873	Cspg5	5.2613	2.24727e-12	chondroitin sulfate proteoglycan 5
103	81551	STMN4	4.77914	1.48671e-06	56471	Stmn4	4.36697	4.72606e-10	stathmin-like 4
104	9832	JAKMIP2	4.76014	1.26006e-08	76217	Jakmip2	5.37381	3.15333e-12	janus kinase and microtubule interacting protein 2
105	2628	GATM	4.67987	1.86152e-07	67092	Gatm	3.79704	7.02817e-10	glycine amidinotransferase (L-arginine:glycine amidinotransferase)
106	26045	LRRTM2	4.64677	1.12179e-07	107065	Lrrtm2	2.94668	3.38959e-08	leucine rich repeat transmembrane neuronal 2
107	460	ASTN1	4.63454	2.28035e-08	11899	Astn1	7.348	9.58898e-13	astrotactin 1
108	7547	ZIC3	4.63194	3.72446e-09	22773	Zic3	5.46483	3.38578e-11	zinc finger protein of the cerebellum 3
109	201161	CENPV	4.57755	1.16233e-08	73139	Cenpv	2.64751	9.31794e-10	centromere protein V
110	387763	C11orf96	4.5693	4.36927e-07	620695	Gm13889	3.70961	2.50736e-10	predicted gene 13889
111	2823	GPM6A	4.52477	2.70094e-08	234267	Gpm6a	7.369	2.48149e-12	glycoprotein m6a
112	60680	CELF5	4.51856	3.38537e-07	319586	Celf5	4.19246	2.37677e-10	CUGBP, Elav-like family member 5
113	81831	NETO2	4.47109	4.75886e-09	74513	Neto2	3.24581	1.74847e-10	neuropilin (NRP) and tolloid (TLL)-like 2
114	4133	MAP2	4.46579	2.21812e-08	17756	Map2	5.29749	3.32528e-12	microtubule-associated protein 2
115	64881	PCDH20	4.45729	6.1508e-05	219257	Pcdh20	4.08162	4.6157e-10	protocadherin 20
116	117	ADCYAP1R1	4.45492	1.32337e-07	11517	Adcyap1r1	5.25806	2.69739e-12	adenylate cyclase activating polypeptide 1 receptor 1
117	151354	FAM84A	4.43949	1.61448e-08	105005	Fam84a	4.60944	2.83771e-11	family with sequence similarity 84, member A
118	64919	BCL11B	4.4277	3.55592e-06	58208	Bcl11b	4.04482	1.61069e-09	B cell leukemia/lymphoma 11B
119	1804	DPP6	4.37212	2.28956e-08	13483	Dpp6	2.26429	1.49993e-07	dipeptidylpeptidase 6
120	146330	FBXL16	4.36269	1.07206e-08	214931	Fbxl16	1.56641	1.55177e-06	F-box and leucine-rich repeat protein 16
121	54674	LRRN3	4.33664	9.25747e-09	16981	Lrrn3	2.82178	3.14019e-09	leucine rich repeat protein 3, neuronal
122	166614	DCLK2	4.33509	6.3306e-08	70762	Dclk2	3.32199	2.16991e-09	doublecortin-like kinase 2
123	253559	CADM2	4.32977	2.28035e-08	239857	Cadm2	6.23124	2.24727e-12	cell adhesion molecule 2
124	132204	SYNPR	4.31599	8.52729e-08	72003	Synpr	3.49517	8.27126e-09	synaptoporin
125	4001	LMNB1	4.29167	2.53261e-08	16906	Lmnb1	1.64219	1.79216e-05	lamin B1
126	2115	ETV1	4.28128	1.52658e-07	14009	Etv1	5.44791	8.69042e-12	ets variant 1
127	10962	MLLT11	4.2615	8.32053e-09	56772	Mllt11	2.46273	5.83964e-10	myeloid/lymphoid or mixed-lineage leukemia (trithorax homolog, Drosophila); translocated to, 11
128	29114	TAGLN3	4.24432	6.78653e-08	56370	Tagln3	4.98162	4.7006e-12	transgelin 3
129	4897	NRCAM	4.23376	5.44664e-07	319504	Nrcam	5.64626	6.00455e-12	neuronal cell adhesion molecule
130	285671	RNF180	4.21777	1.09679e-07	71816	Rnf180	8.25472	2.05947e-12	ring finger protein 180
131	114815	SORCS1	4.21762	1.68648e-07	58178	Sorcs1	3.8966	4.23759e-11	sortilin-related VPS10 domain containing receptor 1
132	55502	HES6	4.17455	2.15899e-07	55927	Hes6	2.86549	2.15439e-10	hairy and enhancer of split 6
133	23127	COLGALT2	4.16503	2.50959e-07	269132	Colgalt2	1.56765	2.6775e-07	collagen beta(1-O)galactosyltransferase 2
134	5799	PTPRN2	4.1528	5.33754e-08	19276	Ptprn2	1.90751	1.59328e-07	protein tyrosine phosphatase, receptor type, N polypeptide 2
135	134111	UBE2QL1	4.13148	5.95503e-07	76980	Ube2ql1	3.59308	5.9963e-11	ubiquitin-conjugating enzyme E2Q family-like 1
136	2786	GNG4	4.11744	4.03297e-07	14706	Gng4	3.78503	4.7163e-09	guanine nucleotide binding protein (G protein), gamma 4
137	25817	FAM19A5	4.11729	5.77335e-08	106014	Fam19a5	2.5175	5.72642e-10	family with sequence similarity 19, member A5
138	6489	ST8SIA1	4.10386	2.70094e-08	20449	St8sia1	4.29454	3.36973e-09	ST8 alpha-N-acetyl-neuraminide alpha-2,8-sialyltransferase 1
139	8503	PIK3R3	4.09554	4.45379e-08	18710	Pik3r3	2.61863	3.14446e-09	phosphatidylinositol 3 kinase, regulatory subunit, polypeptide 3 (p55)
140	4171	MCM2	4.08425	2.15137e-08	17216	Mcm2	1.73846	1.62823e-07	minichromosome maintenance deficient 2 mitotin (S. cerevisiae)
141	56977	STOX2	4.07757	7.04058e-08	71069	Stox2	3.15049	1.90544e-10	storkhead box 2
142	51514	DTL	4.07656	1.00402e-06	76843	Dtl	2.6094	7.57254e-10	denticleless homolog (Drosophila)
143	2890	GRIA1	4.05562	1.26097e-07	14799	Gria1	2.94835	9.79836e-08	glutamate receptor, ionotropic, AMPA1 (alpha 1)
144	80150	ASRGL1	4.03872	1.84743e-07	66514	Asrgl1	2.58033	9.64215e-10	asparaginase like 1
145	27344	PCSK1N	4.03705	5.06794e-08	30052	Pcsk1n	2.04825	4.84122e-07	proprotein convertase subtilisin/kexin type 1 inhibitor
146	7153	TOP2A	4.01248	9.15309e-08	21973	Top2a	1.51707	6.87771e-08	topoisomerase (DNA) II alpha
147	2899	GRIK3	4.00761	6.96085e-08	14807	Grik3	3.49787	4.38832e-09	glutamate receptor, ionotropic, kainate 3
148	169044	COL22A1	4.00535	4.92868e-08	69700	Col22a1	1.73383	5.63065e-08	collagen, type XXII, alpha 1
149	2261	FGFR3	3.99494	2.66231e-06	14184	Fgfr3	3.08794	8.50745e-10	fibroblast growth factor receptor 3
150	9865	TRIL	3.99002	1.55094e-07	66873	Tril	5.48124	2.39757e-11	TLR4 interactor with leucine-rich repeats
151	50804	MYEF2	3.98101	2.85464e-08	17876	Myef2	2.14352	1.92413e-09	myelin basic protein expression factor 2, repressor
152	1952	CELSR2	3.95376	2.13191e-08	53883	Celsr2	2.38084	4.00958e-08	cadherin, EGF LAG seven-pass G-type receptor 2 (flamingo homolog, Drosophila)
153	137970	UNC5D	3.91951	3.73693e-07	210801	Unc5d	5.82849	1.57273e-11	unc-5 homolog D (C. elegans)
154	65108	MARCKSL1	3.9085	2.27742e-08	17357	Marcksl1	2.02683	2.91713e-09	MARCKS-like 1
155	285382	C3orf70	3.89704	1.3577e-07	72190	2510009E07Rik	2.08005	3.25532e-09	RIKEN cDNA 2510009E07 gene
156	4645	MYO5B	3.89488	3.41636e-06	17919	Myo5b	1.94965	5.99368e-07	myosin VB
157	57162	PELI1	3.87096	3.26508e-08	67245	Peli1	2.44944	8.06448e-10	pellino 1
158	65267	WNK3	3.86509	1.22368e-07	279561	Wnk3	1.99233	2.37832e-09	WNK lysine deficient protein kinase 3
159	51268	PIPOX	3.84265	1.16233e-08	19193	Pipox	2.95552	3.17749e-09	pipecolic acid oxidase
160	57580	PREX1	3.84194	2.36856e-08	277360	Prex1	3.45826	6.40959e-11	phosphatidylinositol-3,4,5-trisphosphate-dependent Rac exchange factor 1
161	8642	DCHS1	3.84153	2.53576e-08	233651	Dchs1	1.62197	7.0403e-07	dachsous 1 (Drosophila)
162	23462	HEY1	3.84148	6.3427e-07	15213	Hey1	2.1367	1.20404e-08	hairy/enhancer-of-split related with YRPW motif 1
163	65055	REEP1	3.83523	6.3564e-07	52250	Reep1	4.47075	2.44135e-10	receptor accessory protein 1
164	58494	JAM2	3.8327	3.65088e-07	67374	Jam2	3.41859	2.90686e-10	junction adhesion molecule 2
165	221687	RNF182	3.83154	2.01237e-08	328234	Rnf182	5.08984	6.10451e-11	ring finger protein 182
166	8507	ENC1	3.79134	2.0403e-08	13803	Enc1	2.79736	2.67286e-10	ectodermal-neural cortex 1
167	26049	FAM169A	3.76556	3.54745e-08	320557	Fam169a	2.5397	4.11355e-09	family with sequence similarity 169, member A
168	4045	LSAMP	3.74921	1.89437e-07	268890	Lsamp	4.94943	1.37468e-10	limbic system-associated membrane protein
169	9508	ADAMTS3	3.743	8.4388e-07	330119	Adamts3	3.30149	1.89447e-09	a disintegrin-like and metallopeptidase (reprolysin type) with thrombospondin type 1 motif, 3
170	144100	PLEKHA7	3.73817	5.44121e-07	233765	Plekha7	1.74948	4.95782e-07	pleckstrin homology domain containing, family A member 7
171	4885	NPTX2	3.73177	1.8839e-07	53324	Nptx2	2.22789	2.61483e-07	neuronal pentraxin 2
172	112885	PHF21B	3.71786	2.03909e-07	271305	Phf21b	1.73994	1.46524e-07	PHD finger protein 21B
173	18	ABAT	3.71428	1.05356e-06	268860	Abat	2.75319	1.78631e-09	4-aminobutyrate aminotransferase
174	81849	ST6GALNAC5	3.70641	2.38143e-08	26938	St6galnac5	3.47745	3.28022e-10	ST6 (alpha-N-acetyl-neuraminyl-2,3-beta-galactosyl-1,3)-N-acetylgalactosaminide alpha-2,6-sialyltransferase 5
175	388228	SBK1	3.70354	6.13752e-07	104175	Sbk1	5.26029	3.81052e-11	SH3-binding kinase 1
176	6565	SLC15A2	3.64012	1.91596e-06	57738	Slc15a2	6.87235	1.1916e-12	solute carrier family 15 (H+/peptide transporter), member 2
177	151230	KLHL23	3.62848	2.48118e-07	277396	Klhl23	2.04594	4.08595e-08	kelch-like 23
178	387104	SOGA3	3.62163	2.37483e-07	67412	Soga3	5.50649	5.7619e-12	SOGA family member 3
179	28514	DLL1	3.61697	1.13714e-06	13388	Dll1	4.1904	2.37677e-10	delta-like 1 (Drosophila)
180	79682	CENPU	3.59781	3.42874e-07	71876	Cenpu	1.86979	9.60389e-09	centromere protein U
181	4821	NKX2-2	3.59112	1.90256e-06	18088	Nkx2-2	3.2795	2.32249e-10	NK2 homeobox 2
182	29951	PDZRN4	3.55808	5.37807e-05	239618	Pdzrn4	3.8429	8.46187e-10	PDZ domain containing RING finger 4
183	333	APLP1	3.54317	3.80657e-08	11803	Aplp1	1.68136	5.67622e-07	amyloid beta (A4) precursor-like protein 1
184	7101	NR2E1	3.50384	3.71298e-08	21907	Nr2e1	3.2929	1.78241e-09	nuclear receptor subfamily 2, group E, member 1
185	3092	HIP1	3.50144	1.72046e-07	215114	Hip1	1.50993	1.114e-07	huntingtin interacting protein 1
186	161357	MDGA2	3.49619	2.53576e-08	320772	Mdga2	3.45486	4.04101e-10	MAM domain containing glycosylphosphatidylinositol anchor 2
187	482	ATP1B2	3.47511	1.21009e-08	11932	Atp1b2	3.74371	5.18444e-10	ATPase, Na+/K+ transporting, beta 2 polypeptide
188	4857	NOVA1	3.46314	2.21812e-08	664883	Nova1	3.07607	8.92047e-09	neuro-oncological ventral antigen 1
189	79632	FAM184A	3.46266	3.29317e-07	75906	Fam184a	2.85485	8.55619e-10	family with sequence similarity 184, member A
190	7102	TSPAN7	3.45975	1.05198e-05	21912	Tspan7	5.93648	3.24968e-12	tetraspanin 7
191	4974	OMG	3.45935	4.46385e-07	18377	Omg	2.23229	9.43279e-09	oligodendrocyte myelin glycoprotein
192	50861	STMN3	3.45233	1.66832e-08	20262	Stmn3	5.46715	4.74292e-10	stathmin-like 3
193	4753	NELL2	3.45219	1.15785e-07	54003	Nell2	2.56868	3.43031e-10	NEL-like 2
194	29942	PURG	3.41651	1.70465e-07	75029	Purg	2.64786	1.38749e-09	purine-rich element binding protein G
195	5152	PDE9A	3.4052	9.03002e-08	18585	Pde9a	3.50355	8.51669e-11	phosphodiesterase 9A
196	23286	WWC1	3.40003	5.10209e-08	211652	Wwc1	2.60215	4.39751e-09	WW, C2 and coiled-coil domain containing 1
197	154661	RUNDC3B	3.39307	1.45153e-08	242819	Rundc3b	5.26439	1.00124e-09	RUN domain containing 3B
198	81620	CDT1	3.3894	3.87411e-08	67177	Cdt1	2.70004	1.43551e-09	chromatin licensing and DNA replication factor 1
199	7915	ALDH5A1	3.38822	2.96059e-08	214579	Aldh5a1	4.45143	2.16082e-10	aldhehyde dehydrogenase family 5, subfamily A1
200	79733	E2F8	3.38117	6.96085e-08	108961	E2f8	2.36359	1.3094e-08	E2F transcription factor 8
201	5454	POU3F2	3.36593	3.71298e-08	18992	Pou3f2	2.8947	7.39487e-10	POU domain, class 3, transcription factor 2
202	29799	YPEL1	3.365	1.20694e-06	106369	Ypel1	3.64946	7.34862e-10	yippee-like 1 (Drosophila)
203	2819	GPD1	3.35715	3.58159e-06	14555	Gpd1	2.26411	3.43829e-09	glycerol-3-phosphate dehydrogenase 1 (soluble)
204	219287	AMER2	3.3422	6.13944e-06	72125	Amer2	5.46269	2.24727e-12	APC membrane recruitment 2
205	10418	SPON1	3.34029	5.98949e-06	233744	Spon1	2.3952	2.89219e-09	spondin 1, (f-spondin) extracellular matrix protein
206	1152	CKB	3.32325	2.25263e-08	12709	Ckb	2.50655	1.15584e-09	creatine kinase, brain
207	124540	MSI2	3.32037	7.32401e-08	76626	Msi2	2.46971	8.95881e-09	musashi RNA-binding protein 2
208	6297	SALL2	3.31927	1.24143e-07	50524	Sall2	1.99487	5.02855e-08	sal-like 2 (Drosophila)
209	4038	LRP4	3.29081	2.29414e-08	228357	Lrp4	2.59994	7.6556e-10	low density lipoprotein receptor-related protein 4
210	4139	MARK1	3.28092	7.38296e-08	226778	Mark1	2.65118	1.61484e-09	MAP/microtubule affinity regulating kinase 1
211	990	CDC6	3.26786	2.7168e-06	23834	Cdc6	1.76773	2.80007e-08	cell division cycle 6
212	357	SHROOM2	3.26593	2.39085e-07	110380	Shroom2	2.74152	3.21827e-09	shroom family member 2
213	4613	MYCN	3.26577	2.28835e-05	18109	Mycn	4.25257	8.43794e-12	v-myc myelocytomatosis viral related oncogene, neuroblastoma derived (avian)
214	8470	SORBS2	3.24405	6.10223e-07	234214	Sorbs2	2.54864	5.4638e-09	sorbin and SH3 domain containing 2
215	5991	RFX3	3.22595	9.75305e-08	19726	Rfx3	3.45562	2.05974e-08	regulatory factor X, 3 (influences HLA class II expression)
216	51203	NUSAP1	3.22049	1.52483e-07	108907	Nusap1	2.17218	9.73101e-09	nucleolar and spindle associated protein 1
217	4004	LMO1	3.21952	3.21847e-07	109594	Lmo1	2.77947	3.11364e-10	LIM domain only 1
218	3737	KCNA2	3.21555	8.69717e-05	16490	Kcna2	3.80368	9.2657e-11	potassium voltage-gated channel, shaker-related subfamily, member 2
219	9837	GINS1	3.20132	9.92273e-08	69270	Gins1	2.8159	6.78424e-10	GINS complex subunit 1 (Psf1 homolog)
220	374946	DRAXIN	3.18941	3.02058e-07	70433	Draxin	4.22848	3.11929e-11	dorsal inhibitory axon guidance protein
221	57633	LRRN1	3.18473	1.29426e-05	16979	Lrrn1	5.5345	1.2185e-10	leucine rich repeat protein 1, neuronal
222	7903	ST8SIA4	3.15996	1.20973e-05	20452	St8sia4	7.59941	8.19002e-13	ST8 alpha-N-acetyl-neuraminide alpha-2,8-sialyltransferase 4
223	6328	SCN3A	3.15962	2.07473e-06	20269	Scn3a	3.99166	3.10506e-11	sodium channel, voltage-gated, type III, alpha
224	164832	LONRF2	3.13684	8.72717e-08	381338	Lonrf2	3.34675	6.72799e-10	LON peptidase N-terminal domain and ring finger 2
225	149175	MANEAL	3.13131	9.57587e-08	215090	Maneal	1.6071	6.40519e-08	mannosidase, endo-alpha-like
226	220965	FAM13C	3.12796	2.01037e-05	71721	Fam13c	2.64343	2.86282e-10	family with sequence similarity 13, member C
227	55388	MCM10	3.12302	8.52796e-06	70024	Mcm10	1.91633	8.3095e-09	minichromosome maintenance deficient 10 (S. cerevisiae)
228	84417	C2orf40	3.11875	3.08166e-07	78896	1500015O10Rik	1.60373	3.72736e-08	RIKEN cDNA 1500015O10 gene
229	55789	DEPDC1B	3.11616	9.80777e-07	218581	Depdc1b	3.01254	8.86519e-08	DEP domain containing 1B
230	4747	NEFL	3.09923	5.86522e-05	18039	Nefl	1.9721	9.20914e-07	neurofilament, light polypeptide
231	6299	SALL1	3.08961	4.29041e-07	58198	Sall1	4.9847	4.92253e-12	sal-like 1 (Drosophila)
232	605	BCL7A	3.07888	5.08978e-07	77045	Bcl7a	1.98649	3.73693e-08	B cell CLL/lymphoma 7A
233	23397	NCAPH	3.07694	2.16971e-07	215387	Ncaph	1.81054	7.39958e-09	non-SMC condensin I complex, subunit H
234	23007	PLCH1	3.05702	7.3257e-07	269437	Plch1	3.14207	1.06913e-08	phospholipase C, eta 1
235	54331	GNG2	3.04898	1.45735e-07	14702	Gng2	1.70593	1.22557e-08	guanine nucleotide binding protein (G protein), gamma 2
236	23327	NEDD4L	3.04566	7.44781e-07	83814	Nedd4l	2.71795	6.70842e-10	neural precursor cell expressed, developmentally down-regulated gene 4-like
237	2850	GPR27	3.03215	6.48004e-07	14761	Gpr27	3.36664	1.41826e-09	G protein-coupled receptor 27
238	26999	CYFIP2	3.02238	3.56375e-08	76884	Cyfip2	3.75118	8.16558e-08	cytoplasmic FMR1 interacting protein 2
239	5100	PCDH8	3.01156	1.29426e-05	18530	Pcdh8	8.25149	8.19002e-13	protocadherin 8
240	7594	ZNF43	3.00975	1.77781e-07	238690	Zfp458	2.7204	1.66229e-09	zinc finger protein 458
241	53335	BCL11A	3.00775	1.94381e-05	14025	Bcl11a	4.58241	5.81882e-12	B cell CLL/lymphoma 11A (zinc finger protein)
242	55079	FEZF2	2.9955	5.68137e-06	54713	Fezf2	3.1641	4.73837e-10	Fez family zinc finger 2
243	727800	RNF208	2.99372	2.60647e-07	68846	Rnf208	1.85845	7.36985e-07	ring finger protein 208
244	8715	NOL4	2.98676	4.09719e-07	319211	Nol4	7.84998	2.24727e-12	nucleolar protein 4
245	29106	SCG3	2.95352	1.69594e-05	20255	Scg3	6.68935	9.0522e-12	secretogranin III
246	4851	NOTCH1	2.93973	6.19965e-08	18128	Notch1	2.53241	8.60374e-10	notch 1
247	1638	DCT	2.93923	7.00233e-05	13190	Dct	4.42083	9.12835e-10	dopachrome tautomerase
248	3696	ITGB8	2.93666	5.14663e-07	320910	Itgb8	4.90036	4.99386e-12	integrin beta 8
249	1124	CHN2	2.92093	9.59494e-07	69993	Chn2	3.64928	3.16921e-10	chimerin 2
250	66000	TMEM108	2.92002	1.67331e-07	81907	Tmem108	3.14859	1.46126e-10	transmembrane protein 108
251	5063	PAK3	2.91861	8.00217e-07	18481	Pak3	2.60595	5.064e-10	p21 protein (Cdc42/Rac)-activated kinase 3
252	1996	ELAVL4	2.91565	1.35848e-05	15572	Elavl4	5.0031	8.43794e-12	ELAV (embryonic lethal, abnormal vision, Drosophila)-like 4 (Hu antigen D)
253	7272	TTK	2.91286	8.68672e-06	22137	Ttk	2.06405	2.23529e-09	Ttk protein kinase
253	23732	FRRS1L	2.9066	1.22781e-06	230235	Frrs1l	4.68188	4.96715e-11	ferric-chelate reductase 1 like
253	10882	C1QL1	2.89955	1.12179e-07	23829	C1ql1	2.11043	2.98641e-06	complement component 1, q subcomponent-like 1
253	2842	GPR19	2.89886	3.33975e-05	14760	Gpr19	2.69928	2.30313e-10	G protein-coupled receptor 19
253	2893	GRIA4	2.89451	8.77488e-08	14802	Gria4	2.88416	1.94663e-08	glutamate receptor, ionotropic, AMPA4 (alpha 4)
253	9118	INA	2.88003	1.05719e-06	226180	Ina	2.08945	1.40031e-07	internexin neuronal intermediate filament protein, alpha
253	9055	PRC1	2.87326	7.58377e-08	233406	Prc1	1.70205	1.25029e-08	protein regulator of cytokinesis 1
253	9455	HOMER2	2.8639	5.75645e-05	26557	Homer2	4.77353	1.78134e-11	homer homolog 2 (Drosophila)
253	5569	PKIA	2.85104	1.21294e-06	18767	Pkia	3.33522	1.55909e-09	protein kinase inhibitor, alpha
253	26050	SLITRK5	2.83963	4.68269e-08	75409	Slitrk5	2.70953	5.29275e-09	SLIT and NTRK-like family, member 5
253	6241	RRM2	2.83885	3.0729e-07	20135	Rrm2	1.59638	1.34071e-08	ribonucleotide reductase M2
253	10570	DPYSL4	2.83701	1.65089e-06	26757	Dpysl4	2.61711	6.95713e-08	dihydropyrimidinase-like 4
253	440193	CCDC88C	2.83306	1.56476e-06	68339	Ccdc88c	2.62333	1.83269e-09	coiled-coil domain containing 88C
253	114804	RNF157	2.82702	2.23386e-06	217340	Rnf157	2.48496	8.37137e-09	ring finger protein 157
253	10815	CPLX1	2.8163	5.3623e-05	12889	Cplx1	2.32862	9.96208e-09	complexin 1
253	57447	NDRG2	2.80113	5.96119e-05	29811	Ndrg2	4.37675	1.2413e-10	N-myc downstream regulated gene 2
253	10152	ABI2	2.79608	4.87215e-08	329165	Abi2	1.94646	1.05467e-08	abl-interactor 2
253	340533	KIAA2022	2.79351	3.39114e-06	245555	C77370	3.37225	1.59921e-09	expressed sequence C77370
253	701	BUB1B	2.79061	6.3427e-07	12236	Bub1b	2.45539	4.05287e-09	budding uninhibited by benzimidazoles 1 homolog, beta (S. cerevisiae)
253	57405	SPC25	2.78627	1.4715e-07	66442	Spc25	2.15243	6.46945e-09	SPC25, NDC80 kinetochore complex component, homolog (S. cerevisiae)
253	85445	CNTNAP4	2.7729	4.50198e-06	170571	Cntnap4	2.02306	1.69149e-08	contactin associated protein-like 4
253	147495	APCDD1	2.76568	2.78845e-06	494504	Apcdd1	3.01553	5.064e-10	adenomatosis polyposis coli down-regulated 1
253	26230	TIAM2	2.75931	1.12884e-06	24001	Tiam2	4.47445	6.83285e-12	T cell lymphoma invasion and metastasis 2
253	51299	NRN1	2.75354	7.15807e-06	68404	Nrn1	3.36179	2.37841e-10	neuritin 1
253	345557	PLCXD3	2.73904	1.17024e-06	239318	Plcxd3	2.48083	2.54175e-09	phosphatidylinositol-specific phospholipase C, X domain containing 3
253	3832	KIF11	2.71899	7.92636e-08	16551	Kif11	1.74065	1.32854e-08	kinesin family member 11
253	79656	BEND5	2.71226	6.55116e-06	67621	Bend5	2.68474	8.82265e-10	BEN domain containing 5
253	4176	MCM7	2.70442	1.5014e-07	17220	Mcm7	2.18422	1.68182e-09	minichromosome maintenance deficient 7 (S. cerevisiae)
253	29128	UHRF1	2.70101	4.04666e-07	18140	Uhrf1	1.58955	3.43541e-08	ubiquitin-like, containing PHD and RING finger domains, 1
253	8671	SLC4A4	2.69257	1.12888e-05	54403	Slc4a4	3.75925	1.0705e-09	solute carrier family 4 (anion exchanger), member 4
253	84620	ST6GAL2	2.68484	1.27556e-05	240119	St6gal2	4.32343	2.01877e-11	beta galactoside alpha 2,6 sialyltransferase 2
253	56961	SHD	2.68316	7.64099e-05	20420	Shd	3.09721	1.76481e-08	src homology 2 domain-containing transforming protein D
253	80309	SPHKAP	2.67953	4.34178e-05	77629	Sphkap	2.64994	2.80728e-09	SPHK1 interactor, AKAP domain containing
253	339479	BRINP3	2.67725	1.82942e-06	215378	Brinp3	2.50271	4.35118e-10	bone morphogenetic protein/retinoic acid inducible neural specific 3
253	8303	SNN	2.6766	1.47622e-07	20621	Snn	1.67523	2.9498e-08	stannin
253	54492	NEURL1B	2.67039	6.39791e-06	240055	Neurl1b	2.21091	7.78988e-08	neuralized E3 ubiquitin protein ligase 1B
253	195828	ZNF367	2.66198	6.60539e-06	238673	Zfp367	3.36632	6.74061e-11	zinc finger protein 367
253	2549	GAB1	2.65075	7.22071e-07	14388	Gab1	2.51798	8.50112e-10	growth factor receptor bound protein 2-associated protein 1
253	9620	CELSR1	2.64906	6.48272e-07	12614	Celsr1	4.81479	4.45915e-11	cadherin, EGF LAG seven-pass G-type receptor 1 (flamingo homolog, Drosophila)
253	23036	ZNF292	2.64508	5.67154e-07	30046	Zfp292	1.95355	3.11976e-08	zinc finger protein 292
253	54437	SEMA5B	2.6425	1.12315e-07	20357	Sema5b	4.18061	7.73355e-12	sema domain, seven thrombospondin repeats (type 1 and type 1-like), transmembrane domain (TM) and short cytoplasmic domain, (semaphorin) 5B
253	55536	CDCA7L	2.63848	1.43345e-07	217946	Cdca7l	2.16993	1.74226e-08	cell division cycle associated 7 like
253	57687	VAT1L	2.61537	1.53069e-05	270097	Vat1l	2.95384	1.24295e-10	vesicle amine transport protein 1 homolog-like (T. californica)
253	9788	MTSS1	2.61124	3.97794e-07	211401	Mtss1	4.35349	6.94792e-12	metastasis suppressor 1
253	7443	VRK1	2.60874	1.99832e-07	22367	Vrk1	1.52116	4.58099e-08	vaccinia related kinase 1
253	56475	RPRM	2.60014	4.3404e-06	67874	Rprm	2.61891	2.96959e-09	reprimo, TP53 dependent G2 arrest mediator candidate
253	8153	RND2	2.59621	3.46889e-06	11858	Rnd2	4.21343	6.15889e-11	Rho family GTPase 2
253	26271	FBXO5	2.59334	1.32337e-07	67141	Fbxo5	2.76156	2.44041e-10	F-box protein 5
253	9901	SRGAP3	2.59166	1.5014e-07	259302	Srgap3	3.532	2.43813e-10	SLIT-ROBO Rho GTPase activating protein 3
253	22871	NLGN1	2.58881	7.95577e-07	192167	Nlgn1	4.09934	2.34455e-11	neuroligin 1
253	1063	CENPF	2.58325	6.49327e-07	108000	Cenpf	2.34237	1.00424e-09	centromere protein F
253	257407	C2orf72	2.57472	1.32361e-06	72792	2810459M11Rik	4.93992	1.20999e-10	RIKEN cDNA 2810459M11 gene
253	619279	ZNF704	2.57471	2.54127e-06	170753	Zfp704	2.11689	4.11086e-09	zinc finger protein 704
253	8601	RGS20	2.57329	1.2896e-05	58175	Rgs20	4.13998	3.44976e-10	regulator of G-protein signaling 20
253	63827	BCAN	2.5689	7.4946e-08	12032	Bcan	6.31372	1.16095e-11	brevican
253	219670	ENKUR	2.55536	1.11881e-07	71233	Enkur	2.73438	5.15574e-09	enkurin, TRPC channel interacting protein
253	10381	TUBB3	2.55533	1.48363e-07	22152	Tubb3	2.10243	1.9038e-07	tubulin, beta 3 class III
253	1719	DHFR	2.53578	6.90923e-08	13361	Dhfr	1.74308	3.62613e-07	dihydrofolate reductase
253	1826	DSCAM	2.52942	0.00023619	13508	Dscam	2.293	1.2831e-09	Down syndrome cell adhesion molecule
253	27087	B3GAT1	2.5252	1.30162e-05	76898	B3gat1	4.80922	2.19709e-11	beta-1,3-glucuronyltransferase 1 (glucuronosyltransferase P)
253	409	ARRB2	2.5236	2.1077e-06	216869	Arrb2	1.82835	1.9738e-06	arrestin, beta 2
253	4214	MAP3K1	2.5236	1.56122e-07	26401	Map3k1	2.20487	2.93364e-08	mitogen-activated protein kinase kinase kinase 1
253	113130	CDCA5	2.5164	1.37463e-07	67849	Cdca5	3.19501	3.79829e-10	cell division cycle associated 5
253	3752	KCND3	2.51603	1.12327e-06	56543	Kcnd3	6.03454	1.1916e-12	potassium voltage-gated channel, Shal-related family, member 3
253	8914	TIMELESS	2.51139	2.31035e-07	21853	Timeless	2.40402	2.32422e-09	timeless circadian clock 1
253	23095	KIF1B	2.50749	2.64934e-07	16561	Kif1b	1.54353	2.07705e-08	kinesin family member 1B
253	7112	TMPO	2.50247	1.51506e-06	21917	Tmpo	2.00465	4.16082e-09	thymopoietin
253	10683	DLL3	2.50149	4.50847e-05	13389	Dll3	4.26462	6.97733e-10	delta-like 3 (Drosophila)
253	84002	B3GNT5	2.50023	3.58477e-07	108105	B3gnt5	3.64245	3.87546e-11	UDP-GlcNAc:betaGal beta-1,3-N-acetylglucosaminyltransferase 5
253	4174	MCM5	2.46884	1.33617e-06	17218	Mcm5	2.5154	6.10235e-10	minichromosome maintenance deficient 5, cell division cycle 46 (S. cerevisiae)
253	26153	KIF26A	2.46676	1.41105e-05	668303	Kif26a	2.08733	6.89329e-09	kinesin family member 26A
253	2775	GNAO1	2.44729	4.8493e-07	14681	Gnao1	3.85967	8.2762e-10	guanine nucleotide binding protein, alpha O
253	3978	LIG1	2.43381	7.31011e-07	16881	Lig1	1.77966	1.40153e-08	ligase I, DNA, ATP-dependent
253	3766	KCNJ10	2.42302	8.22467e-05	16513	Kcnj10	3.84253	5.0175e-11	potassium inwardly-rectifying channel, subfamily J, member 10
253	8905	AP1S2	2.41745	1.12641e-07	108012	Ap1s2	2.67785	6.00334e-10	adaptor-related protein complex 1, sigma 2 subunit
253	641	BLM	2.41093	2.19203e-07	12144	Blm	1.62406	2.09246e-08	Bloom syndrome, RecQ helicase-like
253	55355	HJURP	2.40796	2.93435e-07	381280	Hjurp	3.33171	2.45193e-09	Holliday junction recognition protein
253	9920	KBTBD11	2.40387	1.49601e-06	74901	Kbtbd11	6.50361	2.74723e-12	kelch repeat and BTB (POZ) domain containing 11
253	2237	FEN1	2.40322	3.38231e-06	14156	Fen1	1.50879	1.57117e-07	flap structure specific endonuclease 1
253	55143	CDCA8	2.39975	5.99256e-07	52276	Cdca8	3.36482	1.19337e-10	cell division cycle associated 8
253	84978	FRMD5	2.39869	9.54351e-08	228564	Frmd5	4.66452	1.684e-11	FERM domain containing 5
253	30811	HUNK	2.38751	1.89903e-05	26559	Hunk	3.16468	3.33518e-10	hormonally upregulated Neu-associated kinase
253	55247	NEIL3	2.37977	4.23936e-07	234258	Neil3	1.63968	1.72888e-07	nei like 3 (E. coli)
253	25801	GCA	2.37269	4.03924e-05	227960	Gca	2.27711	3.96665e-08	grancalcin
253	10472	ZBTB18	2.36191	7.16325e-06	30928	Zbtb18	3.17932	1.02972e-10	zinc finger and BTB domain containing 18
253	10615	SPAG5	2.35685	6.2025e-07	54141	Spag5	1.55926	5.62238e-08	sperm associated antigen 5
253	284161	GDPD1	2.34856	3.2858e-07	66569	Gdpd1	2.90343	8.30145e-09	glycerophosphodiester phosphodiesterase domain containing 1
253	53919	SLCO1C1	2.34662	1.26731e-05	58807	Slco1c1	6.80664	4.52592e-12	solute carrier organic anion transporter family, member 1c1
253	4781	NFIB	2.34154	4.06941e-07	18028	Nfib	2.42724	1.6516e-09	nuclear factor I/B
253	375704	ENHO	2.34142	1.37643e-06	69638	Enho	2.01221	6.76833e-08	energy homeostasis associated
253	145407	C14orf37	2.33999	8.90183e-07	67419	3632451O06Rik	3.61699	1.05607e-10	RIKEN cDNA 3632451O06 gene
253	57643	ZSWIM5	2.33936	1.74622e-06	74464	Zswim5	3.43461	1.8949e-10	zinc finger SWIM-type containing 5
253	2047	EPHB1	2.33696	2.98735e-06	270190	Ephb1	4.65909	9.29877e-11	Eph receptor B1
253	23205	ACSBG1	2.33415	2.86087e-05	94180	Acsbg1	2.78817	4.99558e-09	acyl-CoA synthetase bubblegum family member 1
253	128414	NKAIN4	2.32739	2.21555e-06	58237	Nkain4	2.61076	1.05745e-09	Na+/K+ transporting ATPase interacting 4
253	2146	EZH2	2.31944	3.35486e-07	14056	Ezh2	2.8229	1.59286e-10	enhancer of zeste 2 polycomb repressive complex 2 subunit
253	4288	MKI67	2.31873	1.06061e-06	17345	Mki67	1.58555	9.80063e-08	antigen identified by monoclonal antibody Ki 67
253	51704	GPRC5B	2.31523	4.6658e-07	64297	Gprc5b	1.73652	2.91789e-08	G protein-coupled receptor, family C, group 5, member B
253	339983	NAT8L	2.29286	5.05373e-07	269642	Nat8l	2.48249	3.33884e-07	N-acetyltransferase 8-like
253	135138	PACRG	2.29178	1.20374e-06	69310	Pacrg	2.71809	3.02872e-09	PARK2 co-regulated
253	995	CDC25C	2.28983	6.77739e-06	12532	Cdc25c	1.81635	1.16181e-08	cell division cycle 25C
253	144455	E2F7	2.28115	9.67997e-06	52679	E2f7	1.77252	2.71385e-08	E2F transcription factor 7
253	10635	RAD51AP1	2.27703	8.38056e-06	19362	Rad51ap1	1.8569	5.60698e-09	RAD51 associated protein 1
253	283431	GAS2L3	2.26804	2.70749e-07	237436	Gas2l3	2.18502	5.2922e-09	growth arrest-specific 2 like 3
253	388585	HES5	2.2604	8.32567e-05	15208	Hes5	4.71619	1.08158e-11	hairy and enhancer of split 5 (Drosophila)
253	6272	SORT1	2.25634	5.47286e-07	20661	Sort1	2.27469	9.41083e-09	sortilin 1
253	51560	RAB6B	2.24842	1.56241e-06	270192	Rab6b	5.64643	5.48914e-12	RAB6B, member RAS oncogene family
253	57186	RALGAPA2	2.24333	9.20689e-07	241694	Ralgapa2	3.10573	9.68862e-10	Ral GTPase activating protein, alpha subunit 2 (catalytic)
253	23507	LRRC8B	2.24265	9.85773e-06	433926	Lrrc8b	3.08862	1.68378e-10	leucine rich repeat containing 8 family, member B
253	55872	PBK	2.23932	4.9396e-07	52033	Pbk	2.65232	3.43031e-10	PDZ binding kinase
253	80312	TET1	2.23734	1.05719e-06	52463	Tet1	3.3747	3.34446e-09	tet methylcytosine dioxygenase 1
253	5217	PFN2	2.23712	7.14683e-06	18645	Pfn2	3.61704	2.37559e-11	profilin 2
253	4023	LPL	2.23273	0.000235782	16956	Lpl	2.01061	4.97815e-09	lipoprotein lipase
253	2785	GNG3	2.23098	7.05536e-07	14704	Gng3	2.92325	1.3644e-07	guanine nucleotide binding protein (G protein), gamma 3
253	1002	CDH4	2.2129	9.53273e-05	12561	Cdh4	3.87382	1.98807e-11	cadherin 4
253	5557	PRIM1	2.21289	2.39624e-07	19075	Prim1	2.24805	1.85444e-09	DNA primase, p49 subunit
253	124491	TMEM170A	2.21171	1.78884e-06	66817	Tmem170	2.03901	2.06697e-08	transmembrane protein 170
253	4062	LY6H	2.20209	2.52895e-06	23934	Ly6h	3.16642	1.71288e-07	lymphocyte antigen 6 complex, locus H
253	1949	EFNB3	2.19604	1.69309e-05	13643	Efnb3	2.03373	1.77772e-08	ephrin B3
253	142	PARP1	2.19316	2.66189e-07	11545	Parp1	1.90893	6.91149e-08	poly (ADP-ribose) polymerase family, member 1
253	6671	SP4	2.19305	6.33931e-07	20688	Sp4	3.36822	5.35768e-09	trans-acting transcription factor 4
253	79605	PGBD5	2.16031	4.35583e-07	209966	Pgbd5	2.01345	1.78699e-06	piggyBac transposable element derived 5
253	55607	PPP1R9A	2.1602	2.66714e-05	243725	Ppp1r9a	5.77736	1.39125e-11	protein phosphatase 1, regulatory (inhibitor) subunit 9A
253	1870	E2F2	2.1484	5.46839e-06	242705	E2f2	1.74059	4.16016e-08	E2F transcription factor 2
253	5140	PDE3B	2.13862	1.18221e-06	18576	Pde3b	2.36192	1.10646e-09	phosphodiesterase 3B, cGMP-inhibited
253	29118	DDX25	2.12948	4.72444e-05	30959	Ddx25	2.99411	2.31457e-09	DEAD (Asp-Glu-Ala-Asp) box polypeptide 25
253	79720	VPS37B	2.12812	4.09731e-07	330192	Vps37b	1.63868	6.93097e-08	vacuolar protein sorting 37B (yeast)
253	51617	HMP19	2.12748	2.62512e-05	18197	Nsg2	7.30543	3.90605e-12	neuron specific gene family member 2
253	321	APBA2	2.12435	1.99998e-06	11784	Apba2	3.06407	2.69759e-10	amyloid beta (A4) precursor protein-binding, family A, member 2
253	4774	NFIA	2.1209	2.38137e-06	18027	Nfia	3.62458	4.85805e-11	nuclear factor I/A
253	7570	ZNF22	2.12049	9.51239e-07	67255	Zfp422	3.16401	7.49261e-11	zinc finger protein 422
253	90293	KLHL13	2.1175	8.91672e-06	67455	Klhl13	2.59623	5.07191e-09	kelch-like 13
253	9252	RPS6KA5	2.11533	7.44781e-07	73086	Rps6ka5	2.58824	1.33695e-09	ribosomal protein S6 kinase, polypeptide 5
253	84465	MEGF11	2.11159	2.19466e-06	214058	Megf11	2.48628	2.44997e-09	multiple EGF-like-domains 11
253	284307	ZIK1	2.10969	3.91729e-06	22775	Zik1	3.29917	2.04082e-10	zinc finger protein interacting with K protein 1
253	340277	FAM221A	2.10448	1.8979e-05	231946	Fam221a	1.98711	1.0791e-08	family with sequence similarity 221, member A
253	155066	ATP6V0E2	2.0941	2.8322e-07	76252	Atp6v0e2	4.31981	1.00805e-10	ATPase, H+ transporting, lysosomal V0 subunit E2
253	1911	PHC1	2.09121	6.07455e-07	13619	Phc1	1.83548	2.83237e-08	polyhomeotic-like 1 (Drosophila)
253	9378	NRXN1	2.08856	1.77658e-05	18189	Nrxn1	3.33473	6.01951e-10	neurexin I
253	84553	FAXC	2.08799	1.7511e-06	76132	Faxc	1.9232	6.62326e-08	failed axon connections homolog (Drosophila)
253	64105	CENPK	2.08418	2.94312e-06	60411	Cenpk	1.56198	1.45378e-07	centromere protein K
253	151742	PPM1L	2.07309	4.21284e-05	242083	Ppm1l	2.62593	9.82953e-10	protein phosphatase 1 (formerly 2C)-like
253	51310	SLC22A17	2.06905	4.25541e-07	59049	Slc22a17	3.09584	1.76836e-09	solute carrier family 22 (organic cation transporter), member 17
253	5909	RAP1GAP	2.06879	1.27841e-06	110351	Rap1gap	2.00069	8.80063e-09	Rap1 GTPase-activating protein
253	92691	TMEM169	2.06764	1.82304e-06	271711	Tmem169	2.44123	1.00424e-09	transmembrane protein 169
253	9915	ARNT2	2.06433	8.801e-07	11864	Arnt2	3.45715	8.17148e-10	aryl hydrocarbon receptor nuclear translocator 2
253	10451	VAV3	2.0632	0.000390212	57257	Vav3	1.6738	3.14945e-07	vav 3 oncogene
253	5357	PLS1	2.05148	7.10049e-06	102502	Pls1	2.65134	6.27231e-09	plastin 1 (I-isoform)
253	80055	PGAP1	2.05016	4.09478e-06	241062	Pgap1	2.76317	1.90179e-09	post-GPI attachment to proteins 1
253	10788	IQGAP2	2.04818	0.000101891	544963	Iqgap2	1.93443	1.47871e-08	IQ motif containing GTPase activating protein 2
253	9355	LHX2	2.04676	8.69717e-05	16870	Lhx2	7.60537	8.19002e-13	LIM homeobox protein 2
253	26053	AUTS2	2.03582	1.21788e-05	319974	Auts2	2.31312	9.33824e-09	autism susceptibility candidate 2
253	284716	RIMKLA	2.03087	6.34417e-06	194237	Rimkla	1.88284	1.54904e-08	ribosomal modification protein rimK-like family member A
253	81796	SLCO5A1	2.02828	7.07253e-07	240726	Slco5a1	3.26318	1.15565e-09	solute carrier organic anion transporter family, member 5A1
253	121551	BTBD11	2.0014	3.4517e-05	74007	Btbd11	2.11315	1.91252e-06	BTB (POZ) domain containing 11
253	23544	SEZ6L	1.99951	2.53107e-06	56747	Sez6l	1.69162	1.87496e-07	seizure related 6 homolog like
253	9729	KIAA0408	1.99951	9.86446e-05	212448	9330159F19Rik	3.17639	1.37468e-10	RIKEN cDNA 9330159F19 gene
253	22883	CLSTN1	1.99725	1.20374e-06	65945	Clstn1	1.58204	3.28971e-06	calsyntenin 1
253	221074	SLC39A12	1.99701	1.04353e-06	277468	Slc39a12	3.83958	1.77756e-10	solute carrier family 39 (zinc transporter), member 12
253	441151	TMEM151B	1.99497	3.51098e-05	210573	Tmem151b	1.86942	2.70736e-07	transmembrane protein 151B
253	57082	CASC5	1.98836	6.13829e-06	76464	Casc5	1.8434	2.06581e-06	cancer susceptibility candidate 5
253	4436	MSH2	1.98755	1.08908e-06	17685	Msh2	2.63459	4.63244e-09	mutS homolog 2 (E. coli)
253	2913	GRM3	1.98623	1.05405e-06	108069	Grm3	7.63862	1.48776e-11	glutamate receptor, metabotropic 3
253	92369	SPSB4	1.98237	4.0918e-06	211949	Spsb4	3.76636	2.40725e-10	splA/ryanodine receptor domain and SOCS box containing 4
253	844	CASQ1	1.97427	3.58197e-07	12372	Casq1	2.55909	4.42139e-09	calsequestrin 1
253	5791	PTPRE	1.97143	0.000228833	19267	Ptpre	1.69051	4.15494e-08	protein tyrosine phosphatase, receptor type, E
253	6096	RORB	1.94337	9.83471e-06	225998	Rorb	2.81968	7.45497e-10	RAR-related orphan receptor beta
253	8573	CASK	1.94077	9.16662e-07	12361	Cask	1.67662	7.85315e-08	calcium/calmodulin-dependent serine protein kinase (MAGUK family)
253	138046	RALYL	1.93177	3.86578e-06	76897	Ralyl	3.24333	6.63452e-09	RALY RNA binding protein-like
253	9771	RAPGEF5	1.93166	3.83463e-05	217944	Rapgef5	2.20658	5.13762e-08	Rap guanine nucleotide exchange factor (GEF) 5
253	100113407	TMEM170B	1.92437	1.36897e-06	621976	Tmem170b	3.72878	3.61353e-10	transmembrane protein 170B
253	126731	CCSAP	1.92012	9.96049e-07	73420	Ccsap	1.79758	5.006e-08	centriole, cilia and spindle associated protein
253	729993	SHISA9	1.9137	3.10486e-05	72555	Shisa9	4.71001	1.35487e-11	shisa family member 9
253	273	AMPH	1.91233	2.09615e-06	218038	Amph	5.48496	5.92888e-11	amphiphysin
253	58499	ZNF462	1.90484	5.2144e-06	242466	Zfp462	2.37421	9.39054e-10	zinc finger protein 462
253	84133	ZNRF3	1.89911	7.19837e-06	407821	Znrf3	1.54265	1.77196e-07	zinc and ring finger 3
253	26523	AGO1	1.89147	2.52895e-06	236511	Ago1	3.39561	7.0202e-11	argonaute RISC catalytic subunit 1
253	27092	CACNG4	1.89025	4.16892e-07	54377	Cacng4	3.90735	2.32463e-09	calcium channel, voltage-dependent, gamma subunit 4
253	22823	MTF2	1.88498	3.99527e-06	17765	Mtf2	1.64948	2.82856e-08	metal response element binding transcription factor 2
253	2044	EPHA5	1.88479	2.03337e-06	13839	Epha5	4.26088	8.04814e-12	Eph receptor A5
253	4916	NTRK3	1.87967	1.7511e-06	18213	Ntrk3	2.36383	1.50145e-08	neurotrophic tyrosine kinase, receptor, type 3
253	11122	PTPRT	1.87672	5.44624e-06	19281	Ptprt	2.07632	1.08382e-08	protein tyrosine phosphatase, receptor type, T
253	55286	C4orf19	1.87426	8.78956e-05	76261	0610040J01Rik	1.51343	3.30339e-06	RIKEN cDNA 0610040J01 gene
253	282996	RBM20	1.86975	0.000511511	73713	Rbm20	2.15158	1.45823e-08	RNA binding motif protein 20
253	760	CA2	1.86963	6.6612e-05	12349	Car2	3.45315	2.27602e-09	carbonic anhydrase 2
253	429	ASCL1	1.86132	0.000105769	17172	Ascl1	1.87749	7.13968e-06	achaete-scute complex homolog 1 (Drosophila)
253	1272	CNTN1	1.85713	0.0017646	12805	Cntn1	6.75659	1.16093e-11	contactin 1
253	93	ACVR2B	1.85629	1.21576e-05	11481	Acvr2b	2.77307	6.67359e-10	activin receptor IIB
253	25788	RAD54B	1.84897	1.0985e-06	623474	Rad54b	2.51196	3.4885e-08	RAD54 homolog B (S. cerevisiae)
253	116966	WDR17	1.84379	3.2062e-05	244484	Wdr17	3.27268	6.194e-09	WD repeat domain 17
253	26575	RGS17	1.84097	0.000600162	56533	Rgs17	2.51437	8.15509e-09	regulator of G-protein signaling 17
253	3925	STMN1	1.84014	1.04755e-06	16765	Stmn1	3.07022	1.24539e-10	stathmin 1
253	81615	TMEM163	1.83959	1.5123e-06	72160	Tmem163	2.86684	1.86763e-09	transmembrane protein 163
253	9833	MELK	1.83817	2.5722e-06	17279	Melk	1.66669	1.4968e-08	maternal embryonic leucine zipper kinase
253	644353	ZCCHC18	1.83709	2.43452e-05	66995	Zcchc18	4.70274	1.23545e-11	zinc finger, CCHC domain containing 18
253	4756	NEO1	1.83637	9.44977e-06	18007	Neo1	2.54364	9.82788e-10	neogenin
253	5456	POU3F4	1.83426	6.29467e-06	18994	Pou3f4	3.68643	1.15067e-08	POU domain, class 3, transcription factor 4
253	84986	ARHGAP19	1.8342	2.33541e-06	71085	Arhgap19	1.69976	2.16364e-08	Rho GTPase activating protein 19
253	9315	NREP	1.83131	3.43859e-06	27528	Nrep	3.29445	1.13104e-10	neuronal regeneration related protein
253	10215	OLIG2	1.82699	3.51022e-06	50913	Olig2	6.24543	2.73573e-11	oligodendrocyte transcription factor 2
253	23043	TNIK	1.82301	1.60798e-06	665113	Tnik	2.29863	3.80506e-09	TRAF2 and NCK interacting kinase
253	8317	CDC7	1.81884	8.29749e-07	12545	Cdc7	3.47558	3.10098e-10	cell division cycle 7 (S. cerevisiae)
253	60468	BACH2	1.80727	0.000400512	12014	Bach2	2.02837	2.19727e-08	BTB and CNC homology 2
253	6653	SORL1	1.80423	0.000475909	20660	Sorl1	4.55884	6.99835e-11	sortilin-related receptor, LDLR class A repeats-containing
253	90381	TICRR	1.80408	9.3149e-07	77011	Ticrr	1.6162	3.12066e-07	TOPBP1-interacting checkpoint and replication regulator
253	9638	FEZ1	1.80388	6.92339e-07	235180	Fez1	1.71978	1.47871e-08	fasciculation and elongation protein zeta 1 (zygin I)
253	23234	DNAJC9	1.78802	9.79312e-07	108671	Dnajc9	1.78865	3.55748e-08	DnaJ (Hsp40) homolog, subfamily C, member 9
253	54892	NCAPG2	1.78572	1.51309e-06	76044	Ncapg2	1.54067	8.11975e-07	non-SMC condensin II complex, subunit G2
253	4249	MGAT5	1.78295	0.00033507	107895	Mgat5	2.63611	4.7021e-09	mannoside acetylglucosaminyltransferase 5
253	9232	PTTG1	1.78219	1.46339e-06	30939	Pttg1	1.51441	6.89787e-08	pituitary tumor-transforming gene 1
253	2	A2M	1.78172	0.000318988	232345	A2m	3.4891	1.27755e-10	alpha-2-macroglobulin
253	23767	FLRT3	1.78075	3.09132e-06	71436	Flrt3	1.9848	1.35755e-08	fibronectin leucine rich transmembrane protein 3
253	3786	KCNQ3	1.77776	9.49749e-07	110862	Kcnq3	2.41665	5.93076e-08	potassium voltage-gated channel, subfamily Q, member 3
253	26047	CNTNAP2	1.77175	0.00115374	66797	Cntnap2	6.82138	2.24727e-12	contactin associated protein-like 2
253	5111	PCNA	1.75381	1.29701e-06	18538	Pcna	1.61882	2.7214e-08	proliferating cell nuclear antigen
253	25842	ASF1A	1.74849	1.33892e-05	66403	Asf1a	1.55138	3.52005e-08	anti-silencing function 1A histone chaperone
253	9627	SNCAIP	1.74424	0.00170154	67847	Sncaip	4.87031	2.52266e-11	synuclein, alpha interacting protein (synphilin)
253	11320	MGAT4A	1.73005	6.77739e-06	269181	Mgat4a	1.71022	2.94704e-08	mannoside acetylglucosaminyltransferase 4, isoenzyme A
253	57118	CAMK1D	1.71999	3.90443e-06	227541	Camk1d	2.17009	9.07785e-09	calcium/calmodulin-dependent protein kinase ID
253	57480	PLEKHG1	1.71912	1.34432e-05	213783	Plekhg1	3.11005	2.66811e-10	pleckstrin homology domain containing, family G (with RhoGef domain) member 1
253	85315	PAQR8	1.71565	1.22977e-06	74229	Paqr8	3.23324	4.9987e-07	progestin and adipoQ receptor family member VIII
253	1951	CELSR3	1.71	2.99125e-06	107934	Celsr3	3.92359	1.39176e-09	cadherin, EGF LAG seven-pass G-type receptor 3 (flamingo homolog, Drosophila)
253	9805	SCRN1	1.70721	2.19309e-06	69938	Scrn1	5.22922	1.37468e-10	secernin 1
253	143686	SESN3	1.7026	8.78956e-05	75747	Sesn3	2.05172	1.41726e-08	sestrin 3
253	79862	ZNF669	1.70149	8.78425e-05	620419	Zfp963	1.91438	3.5076e-07	zinc finger protein 963
253	56122	PCDHB14	1.70009	5.3199e-06	93891	Pcdhb20	2.37803	8.17856e-09	protocadherin beta 20
253	27075	TSPAN13	1.69799	6.31113e-06	66109	Tspan13	6.85616	1.11495e-12	tetraspanin 13
253	5613	PRKX	1.69506	0.000109298	19108	Prkx	1.86094	1.43363e-08	protein kinase, X-linked
253	54207	KCNK10	1.68793	1.89357e-05	72258	Kcnk10	3.4871	9.17836e-11	potassium channel, subfamily K, member 10
253	4242	MFNG	1.68366	0.000236173	17305	Mfng	3.44646	8.62725e-10	MFNG O-fucosylpeptide 3-beta-N-acetylglucosaminyltransferase
253	9900	SV2A	1.68045	1.47813e-05	64051	Sv2a	2.26676	5.65501e-08	synaptic vesicle glycoprotein 2 a
253	259266	ASPM	1.67619	7.45479e-06	12316	Aspm	2.76091	5.04609e-10	asp (abnormal spindle)-like, microcephaly associated (Drosophila)
253	8819	SAP30	1.66642	4.81637e-06	60406	Sap30	1.64392	9.98851e-08	sin3 associated polypeptide
253	9201	DCLK1	1.66559	2.46653e-05	13175	Dclk1	4.47411	3.19797e-11	doublecortin-like kinase 1
253	79172	CENPO	1.66183	9.58128e-06	52504	Cenpo	2.17296	7.50954e-09	centromere protein O
253	55824	PAG1	1.6592	1.93106e-05	94212	Pag1	2.80272	8.58516e-10	phosphoprotein associated with glycosphingolipid microdomains 1
253	129080	EMID1	1.65478	7.14683e-06	140703	Emid1	2.05188	1.10884e-07	EMI domain containing 1
253	130574	LYPD6	1.65415	0.000140104	320343	Lypd6	2.95163	6.25029e-10	LY6/PLAUR domain containing 6
253	11170	FAM107A	1.64834	6.08801e-06	268709	Fam107a	2.41063	8.79698e-10	family with sequence similarity 107, member A
253	23225	NUP210	1.6406	4.13771e-05	54563	Nup210	3.13877	1.54865e-09	nucleoporin 210
253	57419	SLC24A3	1.63889	7.10919e-06	94249	Slc24a3	1.79414	6.25825e-08	solute carrier family 24 (sodium/potassium/calcium exchanger), member 3
253	5588	PRKCQ	1.62507	1.46178e-05	18761	Prkcq	2.81537	9.91e-10	protein kinase C, theta
253	27091	CACNG5	1.62176	1.43183e-06	140723	Cacng5	5.9904	4.7006e-12	calcium channel, voltage-dependent, gamma subunit 5
253	157922	CAMSAP1	1.62176	9.25512e-06	227634	Camsap1	2.52763	2.05035e-08	calmodulin regulated spectrin-associated protein 1
253	63967	CLSPN	1.62092	5.62363e-05	269582	Clspn	1.98173	8.42823e-09	claspin
253	7804	LRP8	1.61783	1.27234e-05	16975	Lrp8	2.75628	1.65045e-09	low density lipoprotein receptor-related protein 8, apolipoprotein e receptor
253	221914	GPC2	1.61781	0.000181012	71951	Gpc2	1.94038	1.24743e-07	glypican 2 (cerebroglycan)
253	794	CALB2	1.60943	0.00373842	12308	Calb2	1.81114	3.64111e-07	calbindin 2
253	64067	NPAS3	1.60909	3.31327e-05	27386	Npas3	3.45317	4.89702e-11	neuronal PAS domain protein 3
253	29965	CDIP1	1.60874	1.89025e-05	66626	Cdip1	1.77229	1.80423e-08	cell death inducing Trp53 target 1
253	84708	LNX1	1.60807	0.000118491	16924	Lnx1	3.82969	1.89273e-10	ligand of numb-protein X 1
253	81553	FAM49A	1.60777	5.11124e-06	76820	Fam49a	3.21687	5.75084e-10	family with sequence similarity 49, member A
253	23026	MYO16	1.59344	0.00027227	244281	Myo16	1.72127	7.22942e-08	myosin XVI
253	399694	SHC4	1.57878	5.53505e-05	271849	Shc4	2.72135	3.93991e-10	SHC (Src homology 2 domain containing) family, member 4
253	225	ABCD2	1.57608	0.00028564	26874	Abcd2	3.00844	1.11768e-08	ATP-binding cassette, sub-family D (ALD), member 2
253	171586	ABHD3	1.5703	1.14099e-05	106861	Abhd3	3.89679	4.3581e-11	abhydrolase domain containing 3
253	53616	ADAM22	1.5654	1.89357e-05	11496	Adam22	3.48373	2.53356e-10	a disintegrin and metallopeptidase domain 22
253	55198	APPL2	1.5561	7.65231e-05	216190	Appl2	3.20021	3.72607e-10	adaptor protein, phosphotyrosine interaction, PH domain and leucine zipper containing 2
253	157	ADRBK2	1.55563	6.62343e-06	320129	Adrbk2	3.08652	1.75482e-10	adrenergic receptor kinase, beta 2
253	21	ABCA3	1.55216	7.62437e-06	27410	Abca3	1.52632	4.23422e-08	ATP-binding cassette, sub-family A (ABC1), member 3
253	5800	PTPRO	1.54666	0.000279339	19277	Ptpro	4.81534	5.56946e-11	protein tyrosine phosphatase, receptor type, O
253	8438	RAD54L	1.54214	5.72698e-05	19366	Rad54l	2.32342	8.17989e-09	RAD54 like (S. cerevisiae)
253	84247	LDOC1L	1.54086	5.78196e-06	223732	Ldoc1l	1.69417	1.97546e-06	leucine zipper, down-regulated in cancer 1-like
253	4661	MYT1	1.54067	2.41059e-06	17932	Myt1	3.58528	5.25752e-08	myelin transcription factor 1
253	9319	TRIP13	1.54015	0.000131836	69716	Trip13	1.93556	5.19559e-09	thyroid hormone receptor interactor 13
253	7108	TM7SF2	1.53818	7.4291e-05	73166	Tm7sf2	2.67207	2.84443e-09	transmembrane 7 superfamily member 2
253	22979	EFR3B	1.53748	1.62251e-05	668212	Efr3b	3.83761	2.79969e-10	EFR3 homolog B (S. cerevisiae)
253	891	CCNB1	1.53435	3.07172e-06	268697	Ccnb1	2.37484	6.24545e-09	cyclin B1
253	5602	MAPK10	1.53237	5.62283e-06	26414	Mapk10	2.71347	2.35768e-10	mitogen-activated protein kinase 10
253	79019	CENPM	1.53138	1.82844e-05	66570	Cenpm	1.93623	6.17566e-08	centromere protein M
253	57475	PLEKHH1	1.52977	0.000218647	211945	Plekhh1	2.07935	1.65513e-08	pleckstrin homology domain containing, family H (with MyTH4 domain) member 1
253	84726	PRRC2B	1.52798	2.68297e-06	227723	Prrc2b	1.89364	8.12331e-09	proline-rich coiled-coil 2B
253	140767	NRSN1	1.51714	0.00172826	22360	Nrsn1	2.62569	3.75864e-09	neurensin 1
253	54665	RSBN1	1.51622	7.75306e-06	229675	Rsbn1	3.25461	9.17836e-11	rosbin, round spermatid basic protein 1
253	9735	KNTC1	1.5073	1.48793e-05	208628	Kntc1	1.51842	7.91435e-08	kinetochore associated 1

## Sheet: SSC_450
SUID	Entrez Gene ID	Gene Symbol	logFC	adj.P.Val	Entrez Gene ID	Gene Symbol	logFC	adj.P.Val	Description
1	56164	STK31	8.0783	1.31712e-05	77485	Stk31	8.12527	3.72193e-10	serine threonine kinase 31
2	1993	ELAVL2	7.79803	1.23052e-05	15569	Elavl2	6.1468	3.00644e-08	ELAV (embryonic lethal, abnormal vision, Drosophila)-like 2 (Hu antigen B)
3	389206	BEND4	7.71314	1.23052e-05	666938	Bend4	3.32959	2.94258e-07	BEN domain containing 4
4	166863	RBM46	7.63721	1.23052e-05	633285	Rbm46	4.98383	2.13859e-08	RNA binding motif protein 46
5	4072	EPCAM	7.4398	1.33292e-05	17075	Epcam	6.09887	4.10919e-08	epithelial cell adhesion molecule
6	54514	DDX4	7.21816	1.23052e-05	13206	Ddx4	9.09182	3.72193e-10	DEAD (Asp-Glu-Ala-Asp) box polypeptide 4
7	131405	TRIM71	7.18523	1.37922e-05	636931	Trim71	4.17008	1.40752e-08	tripartite motif-containing 71
8	7852	CXCR4	7.14171	1.26306e-05	12767	Cxcr4	3.22765	7.76502e-07	chemokine (C-X-C motif) receptor 4
9	1761	DMRT1	7.13109	1.4781e-05	50796	Dmrt1	7.37416	3.73804e-09	doublesex and mab-3 related transcription factor 1
10	56154	TEX15	7.00675	1.33292e-05	104271	Tex15	6.88357	3.59371e-09	testis expressed gene 15
11	151871	DPPA2	6.92227	2.38748e-05	73703	Dppa2	2.34457	1.10845e-05	developmental pluripotency associated 2
12	55510	DDX43	6.80422	1.23052e-05	100048658	Ddx43	4.913	9.45073e-08	DEAD (Asp-Glu-Ala-Asp) box polypeptide 43
13	84057	MND1	6.78362	1.37922e-05	76915	Mnd1	2.24872	7.14805e-06	meiotic nuclear divisions 1 homolog (S. cerevisiae)
14	55211	DPPA4	6.76373	1.37922e-05	73693	Dppa4	4.34372	1.46081e-07	developmental pluripotency associated 4
15	4621	MYH3	6.626	2.68031e-05	17883	Myh3	2.96331	5.69475e-07	myosin, heavy polypeptide 3, skeletal muscle, embryonic
16	56155	TEX14	6.59692	1.62853e-05	83560	Tex14	6.14838	1.30626e-08	testis expressed gene 14
17	122402	TDRD9	6.5951	1.46869e-05	74691	Tdrd9	4.26187	1.32561e-07	tudor domain containing 9
18	7552	ZNF711	6.45279	2.35405e-05	245595	Zfp711	5.39624	4.33987e-09	zinc finger protein 711
19	136991	ASZ1	6.28211	1.6372e-05	74068	Asz1	5.39409	9.08103e-09	ankyrin repeat, SAM and basic leucine zipper domain containing 1
20	121355	GTSF1	6.1728	6.24504e-05	74174	Gtsf1	7.71366	7.00061e-10	gametocyte specific factor 1
21	84541	KBTBD8	6.06812	1.68386e-05	243574	Kbtbd8	4.84811	3.17625e-08	kelch repeat and BTB (POZ) domain containing 8
22	83447	SLC25A31	6.01569	2.14393e-05	73333	Slc25a31	8.8268	3.72193e-10	solute carrier family 25 (mitochondrial carrier; adenine nucleotide translocator), member 31
23	84944	MAEL	6.00452	2.66119e-05	98558	Mael	9.25941	3.72193e-10	maelstrom homolog (Drosophila)
24	55320	MIS18BP1	5.84066	3.27087e-05	217653	Mis18bp1	2.8192	1.75149e-06	MIS18 binding protein 1
25	84515	MCM8	5.83772	4.46649e-05	66634	Mcm8	2.53676	8.88888e-07	minichromosome maintenance deficient 8 (S. cerevisiae)
26	54101	RIPK4	5.82818	1.65268e-05	72388	Ripk4	6.95283	1.06794e-09	receptor-interacting serine-threonine kinase 4
27	154661	RUNDC3B	5.75464	1.58545e-05	242819	Rundc3b	6.74541	4.04668e-08	RUN domain containing 3B
28	83690	CRISPLD1	5.64031	4.45552e-05	83691	Crispld1	2.19077	5.15602e-07	cysteine-rich secretory protein LCCL domain containing 1
29	11320	MGAT4A	5.63816	2.56811e-05	269181	Mgat4a	2.92992	1.03044e-07	mannoside acetylglucosaminyltransferase 4, isoenzyme A
30	55124	PIWIL2	5.62367	2.59109e-05	57746	Piwil2	7.44716	4.86551e-09	piwi-like RNA-mediated gene silencing 2
31	147945	NLRP4	5.53309	0.00182676	83564	Nlrp4c	6.1348	5.97358e-09	NLR family, pyrin domain containing 4C
32	23037	PDZD2	5.51054	2.65597e-05	68070	Pdzd2	2.48661	1.90379e-06	PDZ domain containing 2
33	8788	DLK1	5.40897	0.000686589	13386	Dlk1	3.96207	8.69388e-06	delta-like 1 homolog (Drosophila)
34	4112	MAGEB1	5.38272	5.66806e-05	17147	Mageb3	3.89995	1.78346e-07	melanoma antigen, family B, 3
35	132612	ADAD1	5.35195	2.66119e-05	21744	Adad1	4.55063	1.74104e-08	adenosine deaminase domain containing 1 (testis specific)
36	93426	SYCE1	5.23126	0.00017141	74075	Syce1	6.43252	3.54031e-09	synaptonemal complex central element protein 1
37	143471	PSMA8	5.22545	4.86213e-05	73677	Psma8	5.16739	1.12895e-08	proteasome (prosome, macropain) subunit, alpha type, 8
38	8277	TKTL1	5.22197	0.00127065	83553	Tktl1	7.68892	1.96155e-09	transketolase-like 1
39	27443	CECR2	5.20276	4.10016e-05	330409	Cecr2	4.10332	3.92384e-08	cat eye syndrome chromosome region, candidate 2
40	126669	SHE	5.19178	0.00016233	214547	She	1.5759	1.54917e-05	src homology 2 domain-containing transforming protein E
41	50848	F11R	5.10728	4.57271e-05	16456	F11r	1.72032	3.16064e-06	F11 receptor
42	100506658	OCLN	5.10277	8.98969e-05	18260	Ocln	1.98344	7.3221e-07	occludin
43	27136	MORC1	5.09444	3.68088e-05	17450	Morc1	7.2322	2.09574e-09	microrchidia 1
44	56163	RNF17	5.04583	2.68031e-05	30054	Rnf17	7.41778	3.41629e-09	ring finger protein 17
45	140462	ASB9	4.97909	0.000169913	69299	Asb9	4.33627	2.51323e-07	ankyrin repeat and SOCS box-containing 9
46	143689	PIWIL4	4.97092	6.41495e-05	330890	Piwil4	3.58242	2.55842e-06	piwi-like RNA-mediated gene silencing 4
47	64180	DPEP3	4.81961	0.00198205	71854	Dpep3	3.24567	9.88317e-08	dipeptidase 3
48	27075	TSPAN13	4.8094	2.51986e-05	66109	Tspan13	2.67213	2.58149e-07	tetraspanin 13
49	440193	CCDC88C	4.80804	5.20348e-05	68339	Ccdc88c	4.27022	4.36569e-08	coiled-coil domain containing 88C
50	7074	TIAM1	4.77251	9.90053e-05	21844	Tiam1	2.42105	5.03158e-07	T cell lymphoma invasion and metastasis 1
51	163259	DENND2C	4.75391	0.000157851	329727	Dennd2c	2.63811	8.36706e-07	DENN/MADD domain containing 2C
52	51361	HOOK1	4.75373	3.44747e-05	77963	Hook1	5.16734	3.21017e-08	hook homolog 1 (Drosophila)
53	163589	TDRD5	4.74952	0.000105624	214575	Tdrd5	4.03886	3.93265e-08	tudor domain containing 5
54	57475	PLEKHH1	4.74267	0.000169142	211945	Plekhh1	3.57335	1.37947e-06	pleckstrin homology domain containing, family H (with MyTH4 domain) member 1
55	29118	DDX25	4.73145	0.00014182	30959	Ddx25	5.49952	5.76299e-08	DEAD (Asp-Glu-Ala-Asp) box polypeptide 25
56	23119	HIC2	4.73029	9.07089e-05	58180	Hic2	2.93814	5.03158e-07	hypermethylated in cancer 2
57	4602	MYB	4.72679	0.000229488	17863	Myb	1.91206	9.93082e-06	myeloblastosis oncogene
58	54033	RBM11	4.64027	0.000129466	224344	Rbm11	1.54807	4.79666e-06	RNA binding motif protein 11
59	80318	GKAP1	4.63014	5.08073e-05	56278	Gkap1	2.20488	1.90389e-06	G kinase anchoring protein 1
60	3800	KIF5C	4.61701	3.60001e-05	16574	Kif5c	2.79418	3.90082e-07	kinesin family member 5C
61	84451	KIAA1804	4.61661	6.18104e-05	234878	BC021891	2.4211	0.000230802	cDNA sequence BC021891
62	11022	TDRKH	4.614	0.000383211	72634	Tdrkh	2.05054	1.17246e-06	tudor and KH domain containing protein
63	10734	STAG3	4.58078	0.00068922	50878	Stag3	6.83277	6.33077e-09	stromal antigen 3
64	27324	TOX3	4.55015	0.000188931	244579	Tox3	4.572	3.62228e-09	TOX high mobility group box family member 3
65	10388	SYCP2	4.54432	0.000329213	320558	Sycp2	6.40883	2.61391e-09	synaptonemal complex protein 2
66	2731	GLDC	4.54416	8.04368e-05	104174	Gldc	2.64924	1.13068e-05	glycine decarboxylase
67	644186	SYCE3	4.51834	0.000165865	75459	Syce3	4.09581	7.12912e-09	synaptonemal complex central element protein 3
68	256714	MAP7D2	4.50872	4.67034e-05	78283	Map7d2	6.25605	3.59371e-09	MAP7 domain containing 2
69	23705	CADM1	4.50345	0.000113027	54725	Cadm1	5.59294	1.0345e-08	cell adhesion molecule 1
70	999	CDH1	4.46536	0.00394727	12550	Cdh1	4.8231	2.33561e-06	cadherin 1
71	6456	SH3GL2	4.46521	3.60001e-05	20404	Sh3gl2	3.11929	3.34452e-07	SH3-domain GRB2-like 2
72	440590	ZYG11A	4.45447	0.000180925	230590	Zyg11a	1.66701	8.36666e-05	zyg-11 family member A, cell cycle regulator
73	65267	WNK3	4.45188	0.0075473	279561	Wnk3	2.09406	9.62612e-06	WNK lysine deficient protein kinase 3
74	117247	SLC16A10	4.42449	0.00118851	72472	Slc16a10	2.12513	4.24473e-07	solute carrier family 16 (monocarboxylic acid transporters), member 10
75	7976	FZD3	4.35719	5.95419e-05	14365	Fzd3	2.62766	4.20178e-07	frizzled homolog 3 (Drosophila)
76	4752	NEK3	4.34437	2.74928e-05	23954	Nek3	1.7902	3.80102e-06	NIMA (never in mitosis gene a)-related expressed kinase 3
77	84293	FAM213A	4.32483	4.43623e-05	70564	Fam213a	2.69092	3.13739e-07	family with sequence similarity 213, member A
78	4885	NPTX2	4.3018	0.000219163	53324	Nptx2	1.61821	3.44356e-05	neuronal pentraxin 2
79	57821	CCDC181	4.29498	9.26638e-05	74895	Ccdc181	2.05851	3.51129e-07	coiled-coil domain containing 181
80	201456	FBXO15	4.28536	0.000248962	50764	Fbxo15	3.35136	1.00004e-07	F-box protein 15
81	93550	ZFAND4	4.28218	0.00254886	67492	Zfand4	2.84594	4.62689e-07	zinc finger, AN1-type domain 4
82	256006	ANKRD31	4.22594	0.00011104	625662	Ankrd31	1.97016	5.76976e-06	ankyrin repeat domain 31
83	341640	FREM2	4.19938	0.000839395	242022	Frem2	2.38771	1.63346e-06	Fras1 related extracellular matrix protein 2
84	2078	ERG	4.18997	0.00358844	13876	Erg	4.04902	9.2745e-09	avian erythroblastosis virus E-26 (v-ets) oncogene related
85	6847	SYCP1	4.18326	3.94185e-05	20957	Sycp1	6.24196	3.62228e-09	synaptonemal complex protein 1
86	113802	HENMT1	4.1577	4.02156e-05	66715	Henmt1	1.95467	2.00188e-06	HEN1 methyltransferase homolog 1 (Arabidopsis)
87	254065	BRWD3	4.1383	3.36484e-05	382236	Brwd3	1.62808	3.29092e-06	bromodomain and WD repeat domain containing 3
88	220107	DLEU7	4.1339	0.000606168	239133	Dleu7	2.09903	2.42335e-06	deleted in lymphocytic leukemia, 7
89	56159	TEX11	4.113	0.000241471	83558	Tex11	6.94197	2.92505e-09	testis expressed gene 11
90	57530	CGN	4.10588	3.93457e-05	70737	Cgn	2.25502	3.25224e-05	cingulin
91	4117	MAK	4.0977	0.00294697	17152	Mak	1.6722	1.27028e-06	male germ cell-associated kinase
92	9271	PIWIL1	4.08356	9.02976e-05	57749	Piwil1	2.18329	5.32165e-07	piwi-like RNA-mediated gene silencing 1
93	27143	PALD1	4.07729	0.00133781	27355	Pald1	3.18623	4.85666e-08	phosphatase domain containing, paladin 1
94	55722	CEP72	4.07635	6.91526e-05	74470	Cep72	2.37428	7.64679e-06	centrosomal protein 72
95	200844	C3orf67	4.06612	8.92611e-05	74430	4930452B06Rik	1.80461	1.24688e-05	RIKEN cDNA 4930452B06 gene
96	3720	JARID2	4.06507	3.3929e-05	16468	Jarid2	3.33289	6.83538e-08	jumonji, AT rich interactive domain 2
97	55061	SUSD4	4.06012	0.00136621	96935	Susd4	3.34859	3.24817e-07	sushi domain containing 4
98	9126	SMC3	4.0564	5.69229e-05	13006	Smc3	2.11037	2.31443e-07	structural maintenance of chromosomes 3
99	60625	DHX35	4.05278	3.47174e-05	71715	Dhx35	2.99657	2.51547e-07	DEAH (Asp-Glu-Ala-His) box polypeptide 35
100	80031	SEMA6D	4.02472	0.00116266	214968	Sema6d	3.59882	2.05557e-07	sema domain, transmembrane domain (TM), and cytoplasmic domain, (semaphorin) 6D
101	2824	GPM6B	4.00776	0.00013654	14758	Gpm6b	3.2208	2.07223e-06	glycoprotein m6b
102	6875	TAF4B	3.99149	4.64741e-05	72504	Taf4b	3.76417	2.9918e-08	TAF4B RNA polymerase II, TATA box binding protein (TBP)-associated factor
103	26049	FAM169A	3.97126	0.000109241	320557	Fam169a	5.00923	3.21743e-08	family with sequence similarity 169, member A
104	6103	RPGR	3.94175	4.46649e-05	19893	Rpgr	1.62463	3.50454e-05	retinitis pigmentosa GTPase regulator
105	130574	LYPD6	3.93684	6.37087e-05	320343	Lypd6	1.89958	1.91177e-06	LY6/PLAUR domain containing 6
106	50511	SYCP3	3.91855	4.11341e-05	20962	Sycp3	7.09235	3.60346e-09	synaptonemal complex protein 3
107	25888	ZNF473	3.91673	7.55559e-05	243963	Zfp473	1.69188	4.73489e-06	zinc finger protein 473
108	254394	MCM9	3.91211	3.57304e-05	71567	Mcm9	1.72017	2.23234e-06	minichromosome maintenance complex component 9
109	285671	RNF180	3.89781	0.00127752	71816	Rnf180	6.26917	8.96889e-09	ring finger protein 180
110	10507	SEMA4D	3.88848	0.00079086	20354	Sema4d	4.5348	1.01812e-08	sema domain, immunoglobulin domain (Ig), transmembrane domain (TM) and short cytoplasmic domain, (semaphorin) 4D
111	56603	CYP26B1	3.88424	0.000144725	232174	Cyp26b1	2.49916	8.50634e-05	cytochrome P450, family 26, subfamily b, polypeptide 1
112	146434	ZNF597	3.88156	0.000166958	71063	Zfp597	2.89437	6.06651e-08	zinc finger protein 597
113	93	ACVR2B	3.88111	0.000106606	11481	Acvr2b	2.88562	6.76674e-08	activin receptor IIB
114	1959	EGR2	3.83978	0.000166987	13654	Egr2	2.38015	4.22039e-07	early growth response 2
115	54491	FAM105A	3.82577	0.000395298	223433	Fam105a	2.08077	3.67519e-07	family with sequence similarity 105, member A
116	374618	TEX9	3.7886	0.000167776	21778	Tex9	2.20844	3.78439e-07	testis expressed gene 9
117	27330	RPS6KA6	3.74078	0.000126842	67071	Rps6ka6	4.77926	3.13383e-07	ribosomal protein S6 kinase polypeptide 6
118	65055	REEP1	3.7196	0.00012779	52250	Reep1	2.39261	0.00017388	receptor accessory protein 1
119	157	ADRBK2	3.71881	0.000314303	320129	Adrbk2	1.9055	9.63342e-07	adrenergic receptor kinase, beta 2
120	79632	FAM184A	3.71583	0.00339576	75906	Fam184a	1.6364	4.09937e-06	family with sequence similarity 184, member A
121	115111	SLC26A7	3.71499	0.000575596	208890	Slc26a7	3.09146	0.000312902	solute carrier family 26, member 7
122	58516	FAM60A	3.70206	0.000121431	56306	Fam60a	2.34258	9.15082e-07	SIN3-HDAC complex associated factor
123	6877	TAF5	3.69876	8.54673e-05	226182	Taf5	3.49351	1.32063e-08	TAF5 RNA polymerase II, TATA box binding protein (TBP)-associated factor
124	92482	BBIP1	3.68439	0.000366674	100503572	Bbip1	1.85247	1.63112e-06	BBSome interacting protein 1
125	219738	C10orf35	3.66255	9.21065e-05	69894	2010107G23Rik	4.22964	4.87223e-08	RIKEN cDNA 2010107G23 gene
126	988	CDC5L	3.65558	4.57271e-05	71702	Cdc5l	2.13485	1.22295e-07	cell division cycle 5-like (S. pombe)
127	150159	SLC9B1	3.65334	0.00344548	74446	Slc9b1	3.09561	3.02981e-06	solute carrier family 9, subfamily B (NHA1, cation proton antiporter 1), member 1
128	343990	KIAA1211L	3.64439	0.00528641	72097	2010300C02Rik	4.55746	9.79962e-08	RIKEN cDNA 2010300C02 gene
129	23133	PHF8	3.63406	5.31185e-05	320595	Phf8	1.52559	1.10665e-05	PHD finger protein 8
130	144715	RAD9B	3.61741	0.000166119	231724	Rad9b	3.6798	1.7548e-07	RAD9 homolog B
131	387914	SHISA2	3.60938	0.00223095	219134	Shisa2	1.99264	5.00821e-07	shisa family member 2
132	122060	SLAIN1	3.60273	0.000261772	105439	Slain1	4.15686	1.74551e-08	SLAIN motif family, member 1
133	54855	FAM46C	3.59308	0.000442128	74645	Fam46c	4.14691	8.10874e-08	family with sequence similarity 46, member C
134	3930	LBR	3.58797	7.89183e-05	98386	Lbr	2.29143	2.2588e-07	lamin B receptor
135	340348	TSPAN33	3.57961	0.000239685	232670	Tspan33	3.05459	3.21743e-08	tetraspanin 33
136	23178	PASK	3.55942	0.00028673	269224	Pask	2.63392	2.75529e-06	PAS domain containing serine/threonine kinase
137	5274	SERPINI1	3.54883	0.00102364	20713	Serpini1	3.62439	1.22295e-07	serine (or cysteine) peptidase inhibitor, clade I, member 1
138	57519	STARD9	3.54721	0.000124122	668880	Stard9	1.75694	1.94568e-05	START domain containing 9
139	646	BNC1	3.53542	0.000226692	12173	Bnc1	6.88484	1.42649e-08	basonuclin 1
140	30837	SOCS7	3.53449	4.68896e-05	192157	Socs7	1.87486	1.08379e-06	suppressor of cytokine signaling 7
141	1434	CSE1L	3.53282	5.44589e-05	110750	Cse1l	1.50285	3.58188e-06	chromosome segregation 1-like (S. cerevisiae)
142	51514	DTL	3.50689	0.000423285	76843	Dtl	1.96606	1.11403e-05	denticleless homolog (Drosophila)
143	6252	RTN1	3.50573	0.000100002	104001	Rtn1	1.95443	4.55619e-06	reticulon 1
144	113130	CDCA5	3.47849	5.36608e-05	67849	Cdca5	3.40158	6.40209e-07	cell division cycle associated 5
145	25942	SIN3A	3.4745	0.00137307	20466	Sin3a	2.65066	7.76609e-08	transcriptional regulator, SIN3A (yeast)
146	23269	MGA	3.46285	0.000105624	29808	Mga	1.56564	1.91177e-06	MAX gene associated
147	84285	EIF1AD	3.45524	0.00015547	69860	Eif1ad	1.51514	2.9851e-06	eukaryotic translation initiation factor 1A domain containing
148	255488	RNF144B	3.4383	0.000118907	218215	Rnf144b	1.72289	0.000404093	ring finger protein 144B
149	57494	RIMKLB	3.42451	0.000341409	108653	Rimklb	3.04554	1.22295e-07	ribosomal modification protein rimK-like family member B
150	29842	TFCP2L1	3.38481	0.00794334	81879	Tfcp2l1	2.55896	5.88243e-07	transcription factor CP2-like 1
151	9308	CD83	3.38104	0.000596398	12522	Cd83	2.0772	7.39912e-07	CD83 antigen
152	55835	CENPJ	3.37952	0.000466726	219103	Cenpj	2.8822	7.50469e-08	centromere protein J
153	8480	RAE1	3.34629	5.27861e-05	66679	Rae1	1.67896	6.16823e-07	RAE1 RNA export 1 homolog (S. pombe)
154	9912	ARHGAP44	3.33649	0.00193559	216831	Arhgap44	2.58079	1.47214e-07	Rho GTPase activating protein 44
155	55582	KIF27	3.33419	0.000217413	75050	Kif27	2.68826	1.28578e-07	kinesin family member 27
156	254887	ZDHHC23	3.32241	0.000227498	332175	Zdhhc23	3.68026	2.15272e-08	zinc finger, DHHC domain containing 23
157	79172	CENPO	3.31581	0.00019639	52504	Cenpo	1.72609	1.7633e-06	centromere protein O
158	54069	MIS18A	3.31386	5.55172e-05	66578	Mis18a	1.80583	3.72179e-06	MIS18 kinetochore protein homolog A (S. pombe)
159	84440	RAB11FIP4	3.31269	0.000229453	268451	Rab11fip4	3.55024	2.08192e-06	RAB11 family interacting protein 4 (class II)
160	5983	RFC3	3.29791	9.30815e-05	69263	Rfc3	1.76203	3.17727e-05	replication factor C (activator 1) 3
161	57695	USP37	3.29469	0.000106814	319651	Usp37	2.54858	2.7579e-06	ubiquitin specific peptidase 37
162	84223	IQCG	3.29354	8.94046e-05	69707	Iqcg	2.03633	4.27958e-06	IQ motif containing G
163	5336	PLCG2	3.28625	0.00318388	234779	Plcg2	3.12203	3.77553e-07	phospholipase C, gamma 2
164	2628	GATM	3.28598	0.000227067	67092	Gatm	3.44025	1.68097e-05	glycine amidinotransferase (L-arginine:glycine amidinotransferase)
165	57180	ACTR3B	3.28377	0.000272653	242894	Actr3b	2.93959	3.18167e-07	ARP3 actin-related protein 3B
166	4703	NEB	3.27831	0.00140521	17996	Neb	2.36897	2.54407e-06	nebulin
167	132625	ZFP42	3.26893	0.00106953	22702	Zfp42	4.50606	8.20174e-08	zinc finger protein 42
168	384	ARG2	3.26883	0.000220231	11847	Arg2	2.87553	1.03959e-07	arginase type II
169	5800	PTPRO	3.25509	0.000204473	19277	Ptpro	1.60384	6.87257e-05	protein tyrosine phosphatase, receptor type, O
170	373863	DND1	3.24704	0.000184332	213236	Dnd1	4.76157	9.89598e-09	dead end homolog 1 (zebrafish)
171	84612	PARD6B	3.2448	0.00184815	58220	Pard6b	3.041	8.72441e-07	par-6 family cell polarity regulator beta
172	869	CBLN1	3.24247	0.00378262	12404	Cbln1	4.51234	2.67307e-08	cerebellin 1 precursor protein
173	23366	KIAA0895	3.23388	0.000100308	68283	9530077C05Rik	2.72997	1.62272e-07	RIKEN cDNA 9530077C05 gene
174	157574	FBXO16	3.22454	6.52885e-05	50759	Fbxo16	2.25719	3.06493e-07	F-box protein 16
175	283659	PRTG	3.22437	0.000167776	235472	Prtg	3.87956	3.18485e-08	protogenin homolog (Gallus gallus)
176	84678	KDM2B	3.22223	0.00012019	30841	Kdm2b	2.50237	3.75087e-07	lysine (K)-specific demethylase 2B
177	6854	SYN2	3.22032	9.26638e-05	20965	Syn2	1.97707	1.81618e-05	synapsin II
178	26153	KIF26A	3.20744	0.000326853	668303	Kif26a	2.64526	2.92553e-07	kinesin family member 26A
179	79915	ATAD5	3.20573	0.000897351	237877	Atad5	1.85354	1.54638e-05	ATPase family, AAA domain containing 5
180	3070	HELLS	3.19627	0.00015268	15201	Hells	3.83315	1.12895e-08	helicase, lymphoid specific
181	676	BRDT	3.19377	0.000554075	114642	Brdt	3.33405	6.83538e-08	bromodomain, testis-specific
182	9849	ZNF518A	3.18588	0.000141783	72672	Zfp518a	3.34038	9.43615e-07	zinc finger protein 518A
183	4360	MRC1	3.18575	0.00132361	17533	Mrc1	4.82014	9.62446e-08	mannose receptor, C type 1
184	8914	TIMELESS	3.18181	0.000304157	21853	Timeless	2.61994	7.5155e-08	timeless circadian clock 1
185	79656	BEND5	3.16465	0.00126967	67621	Bend5	2.47359	3.03009e-07	BEN domain containing 5
186	100505741	SPATA1	3.15056	0.000587578	70951	Spata1	3.05315	2.78714e-07	spermatogenesis associated 1
187	4744	NEFH	3.1338	0.000364614	380684	Nefh	3.85898	1.54983e-07	neurofilament, heavy polypeptide
188	29126	CD274	3.12865	0.00107094	60533	Cd274	2.32068	1.89182e-06	CD274 antigen
189	54097	FAM3B	3.09868	0.000970601	52793	Fam3b	2.72455	6.12165e-06	family with sequence similarity 3, member B
190	10653	SPINT2	3.09457	0.00014442	20733	Spint2	3.47659	2.06268e-08	serine protease inhibitor, Kunitz type 2
191	374355	CCDC172	3.09278	8.99131e-05	75645	Ccdc172	5.126	8.16008e-08	coiled-coil domain containing 172
192	151648	SGOL1	3.09012	0.00106566	72415	Sgol1	1.50989	4.74074e-05	shugoshin-like 1 (S. pombe)
193	5727	PTCH1	3.08926	0.000189837	19206	Ptch1	3.33543	2.02609e-07	patched homolog 1
194	51605	TRMT6	3.04553	0.000177628	66926	Trmt6	2.02983	7.04963e-07	tRNA methyltransferase 6
195	3394	IRF8	3.04529	0.00158658	15900	Irf8	1.50161	3.24113e-06	interferon regulatory factor 8
196	154197	PNLDC1	3.03425	0.00732816	240023	Pnldc1	4.79499	1.7447e-08	poly(A)-specific ribonuclease (PARN)-like domain containing 1
197	9533	POLR1C	3.02319	0.000100308	20016	Polr1c	1.85899	4.34986e-07	polymerase (RNA) I polypeptide C
198	3400	ID4	3.02008	0.000202912	15904	Id4	3.91871	9.88317e-08	inhibitor of DNA binding 4
199	26999	CYFIP2	2.99873	8.38768e-05	76884	Cyfip2	2.46297	5.78491e-07	cytoplasmic FMR1 interacting protein 2
200	5451	POU2F1	2.98495	0.000879113	18986	Pou2f1	1.51253	1.77312e-06	POU domain, class 2, transcription factor 1
201	8897	MTMR3	2.9823	0.000149571	74302	Mtmr3	1.77606	4.54106e-06	myotubularin related protein 3
202	8462	KLF11	2.97304	0.000157259	194655	Klf11	2.99341	5.19033e-08	Kruppel-like factor 11
203	152185	SPICE1	2.9661	0.00014057	212514	Spice1	1.65162	2.05601e-05	spindle and centriole associated protein 1
204	644150	WIPF3	2.96367	0.00136621	330319	Wipf3	2.4004	0.000105989	WAS/WASL interacting protein family, member 3
205	4678	NASP	2.96128	0.00175064	50927	Nasp	2.3888	3.23236e-07	nuclear autoantigenic sperm protein (histone-binding)
206	223082	ZNRF2	2.95772	0.000102946	387524	Znrf2	1.72201	1.68097e-06	zinc and ring finger 2
207	55732	C1orf112	2.93892	0.000214254	381306	BC055324	3.75806	1.20812e-07	cDNA sequence BC055324
208	11116	FGFR1OP	2.93817	0.000140505	75296	Fgfr1op	2.6252	8.16951e-08	Fgfr1 oncogene partner
209	64151	NCAPG	2.93546	0.000337502	54392	Ncapg	2.06664	4.88135e-06	non-SMC condensin I complex, subunit G
210	54898	ELOVL2	2.93026	0.000778041	54326	Elovl2	4.47994	2.91736e-06	elongation of very long chain fatty acids (FEN1/Elo2, SUR4/Elo3, yeast)-like 2
211	7374	UNG	2.91295	9.53488e-05	22256	Ung	4.12698	3.79948e-07	uracil DNA glycosylase
212	23099	ZBTB43	2.91199	0.000240725	71834	Zbtb43	2.40632	1.62272e-07	zinc finger and BTB domain containing 43
213	4214	MAP3K1	2.91039	0.00103951	26401	Map3k1	1.73109	9.96844e-07	mitogen-activated protein kinase kinase kinase 1
214	23397	NCAPH	2.91036	0.000217413	215387	Ncaph	1.53365	2.40609e-05	non-SMC condensin I complex, subunit H
215	84319	CMSS1	2.88715	0.000151785	66497	Cmss1	1.7492	1.88418e-06	cms small ribosomal subunit 1
216	9053	MAP7	2.87714	0.00243828	17761	Map7	2.32126	9.88317e-08	microtubule-associated protein 7
217	55184	DZANK1	2.86827	0.00014878	241688	Dzank1	1.96388	3.58895e-07	double zinc ribbon and ankyrin repeat domains 1
218	221443	OARD1	2.86554	0.00010369	106821	Oard1	2.1912	3.22512e-07	O-acyl-ADP-ribose deacylase 1
219	23424	TDRD7	2.85937	0.000441114	100121	Tdrd7	1.85415	1.77208e-06	tudor domain containing 7
220	157695	TDRP	2.85385	0.0058275	72148	Tdrp	1.77996	9.36716e-05	testis development related protein
221	63948	DMRTB1	2.84463	0.00226287	56296	Dmrtb1	1.57377	2.70716e-05	DMRT-like family B with proline-rich C-terminal, 1
222	340277	FAM221A	2.84267	0.000178857	231946	Fam221a	3.44886	5.84807e-08	family with sequence similarity 221, member A
223	11169	WDHD1	2.8408	0.000224588	218973	Wdhd1	3.70029	7.41526e-08	WD repeat and HMG-box DNA binding protein 1
224	23405	DICER1	2.82674	0.00016113	192119	Dicer1	2.21788	3.67481e-07	dicer 1, ribonuclease type III
225	10153	CEBPZ	2.82617	0.000104347	12607	Cebpz	1.7409	9.63342e-07	CCAAT/enhancer binding protein zeta
226	339965	CCDC158	2.81922	0.00014038	320696	Ccdc158	3.01939	1.49793e-07	coiled-coil domain containing 158
227	8527	DGKD	2.80506	0.000224588	227333	Dgkd	1.92219	3.76281e-05	diacylglycerol kinase, delta
228	5579	PRKCB	2.78943	0.000480921	18751	Prkcb	2.5558	1.35556e-07	protein kinase C, beta
229	57713	SFMBT2	2.78142	0.00223795	353282	Sfmbt2	4.45326	1.12039e-08	Scm-like with four mbt domains 2
230	66000	TMEM108	2.77803	0.000403942	81907	Tmem108	1.78136	1.24442e-06	transmembrane protein 108
231	4624	MYH6	2.77694	0.00241749	17888	Myh6	2.54468	6.02366e-07	myosin, heavy polypeptide 6, cardiac muscle, alpha
232	55388	MCM10	2.77664	0.000672054	70024	Mcm10	2.84095	1.48082e-06	minichromosome maintenance deficient 10 (S. cerevisiae)
233	10229	COQ7	2.77103	0.00152095	12850	Coq7	3.38991	2.39087e-07	demethyl-Q 7
234	84076	TKTL2	2.76595	0.000899388	74419	Tktl2	2.27347	1.99646e-06	transketolase-like 2
235	284058	KANSL1	2.75744	0.000182544	76719	Kansl1	1.52545	3.32974e-05	KAT8 regulatory NSL complex subunit 1
236	10869	USP19	2.74495	0.000383378	71472	Usp19	1.64424	1.12009e-06	ubiquitin specific peptidase 19
237	8526	DGKE	2.7369	0.000841704	56077	Dgke	1.90815	8.75409e-07	diacylglycerol kinase, epsilon
238	699	BUB1	2.73622	0.000184002	12235	Bub1	2.05129	1.06788e-06	budding uninhibited by benzimidazoles 1 homolog (S. cerevisiae)
239	24149	ZNF318	2.73613	0.000274504	57908	Zfp318	2.92058	6.50389e-08	zinc finger protein 318
240	80258	EFHC2	2.70649	0.000159571	74405	Efhc2	3.88234	4.11467e-07	EF-hand domain (C-terminal) containing 2
241	54457	TAF7L	2.70459	0.000457592	74469	Taf7l	7.0705	1.29722e-09	TAF7-like RNA polymerase II, TATA box binding protein (TBP)-associated factor
242	80070	ADAMTS20	2.70425	0.00211381	223838	Adamts20	2.59384	1.19313e-07	a disintegrin-like and metallopeptidase (reprolysin type) with thrombospondin type 1 motif, 20
243	8503	PIK3R3	2.70161	0.000701098	18710	Pik3r3	2.92966	1.68183e-07	phosphatidylinositol 3 kinase, regulatory subunit, polypeptide 3 (p55)
244	9185	REPS2	2.69904	0.000423285	194590	Reps2	3.35571	1.35087e-08	RALBP1 associated Eps domain containing protein 2
245	55785	FGD6	2.67572	0.000180348	13998	Fgd6	1.86745	7.52277e-07	FYVE, RhoGEF and PH domain containing 6
246	79665	DHX40	2.67109	0.000337502	67487	Dhx40	2.4205	1.20671e-07	DEAH (Asp-Glu-Ala-His) box polypeptide 40
247	54733	SLC35F2	2.66793	0.000565559	72022	Slc35f2	4.46802	3.56794e-08	solute carrier family 35, member F2
248	51444	RNF138	2.66689	0.000318026	56515	Rnf138	2.25762	1.395e-07	ring finger protein 138
249	5150	PDE7A	2.66655	0.00071965	18583	Pde7a	1.97263	5.4614e-07	phosphodiesterase 7A
250	100820829	MYZAP	2.66411	0.00959383	102371	Myzap	2.88433	4.06753e-07	myocardial zonula adherens protein
251	83639	TEX101	2.64907	0.00270357	56746	Tex101	5.96459	1.37231e-08	testis expressed gene 101
252	284716	RIMKLA	2.64614	0.000325968	194237	Rimkla	4.16415	1.32063e-08	ribosomal modification protein rimK-like family member A
253	84733	CBX2	2.63475	0.00038518	12416	Cbx2	3.03255	4.82996e-08	chromobox 2
254	54468	MIOS	2.63388	0.00030068	252875	Mios	1.55833	1.44102e-05	missing oocyte, meiosis regulator, homolog (Drosophila)
255	54737	MPHOSPH8	2.63028	0.000443001	75339	Mphosph8	2.04755	2.46392e-07	M-phase phosphoprotein 8
256	22884	WDR37	2.62034	0.0022643	207615	Wdr37	1.65925	2.59719e-06	WD repeat domain 37
257	84318	CCDC77	2.61842	0.00375771	67200	Ccdc77	1.52734	1.01071e-05	coiled-coil domain containing 77
258	4747	NEFL	2.61807	0.00340931	18039	Nefl	2.46994	0.000222023	neurofilament, light polypeptide
259	55215	FANCI	2.59997	0.000535445	208836	Fanci	2.13781	1.29551e-06	Fanconi anemia, complementation group I
260	1080	CFTR	2.59386	0.000979024	12638	Cftr	2.14426	2.19711e-06	cystic fibrosis transmembrane conductance regulator
261	157313	CDCA2	2.59002	0.000630296	108912	Cdca2	1.64974	6.41936e-05	cell division cycle associated 2
262	122525	C14orf28	2.57885	0.00503043	217648	Gm527	2.64914	2.70953e-07	predicted gene 527
263	580	BARD1	2.57596	0.000439189	12021	Bard1	3.95488	1.28578e-07	BRCA1 associated RING domain 1
264	7010	TEK	2.57506	0.00043042	21687	Tek	1.55267	1.36743e-05	endothelial-specific receptor tyrosine kinase
265	2649	NR6A1	2.56479	0.000293891	14536	Nr6a1	2.83542	4.84416e-06	nuclear receptor subfamily 6, group A, member 1
266	90799	CEP95	2.555	0.000240703	320162	Cep95	2.33999	1.15846e-06	centrosomal protein 95
267	4435	CITED1	2.54876	0.003247	12705	Cited1	4.02157	2.75703e-06	Cbp/p300-interacting transactivator with Glu/Asp-rich carboxy-terminal domain 1
268	5889	RAD51C	2.54794	0.000127655	114714	Rad51c	2.91189	1.53664e-07	RAD51 homolog C
269	57643	ZSWIM5	2.54442	0.000497129	74464	Zswim5	4.42389	7.41326e-09	zinc finger SWIM-type containing 5
270	2308	FOXO1	2.54196	0.00132595	56458	Foxo1	2.88569	2.54998e-07	forkhead box O1
271	2177	FANCD2	2.54086	0.000993792	211651	Fancd2	3.66799	1.98706e-07	Fanconi anemia, complementation group D2
272	153733	CCDC112	2.53042	0.00680733	240261	Ccdc112	1.76063	4.84943e-06	coiled-coil domain containing 112
273	26034	IPCEF1	2.52185	0.00481237	320495	Ipcef1	2.164	2.94258e-07	interaction protein for cytohesin exchange factors 1
274	10620	ARID3B	2.52064	0.0015257	56380	Arid3b	3.04482	1.28578e-07	AT rich interactive domain 3B (BRIGHT-like)
275	253143	PRR14L	2.51408	0.00057492	215476	Prr14l	1.76149	5.14394e-07	proline rich 14-like
276	64901	RANBP17	2.50289	0.00163819	66011	Ranbp17	2.36026	7.34893e-07	RAN binding protein 17
277	63922	CHTF18	2.49294	0.00486155	214901	Chtf18	3.67446	1.47787e-08	CTF18, chromosome transmission fidelity factor 18
278	150275	CCDC117	2.47414	0.00151764	104479	Ccdc117	2.1091	4.70783e-07	coiled-coil domain containing 117
279	55051	NRDE2	2.43841	0.000452199	217827	Nrde2	2.82167	2.14115e-07	nrde-2 necessary for RNA interference, domain containing
280	4613	MYCN	2.43446	0.000263214	18109	Mycn	5.41948	5.07696e-09	v-myc myelocytomatosis viral related oncogene, neuroblastoma derived (avian)
281	93664	CADPS2	2.43368	0.0032063	320405	Cadps2	2.23589	2.82838e-07	Ca2+-dependent activator protein for secretion 2
282	65981	CAPRIN2	2.42423	0.000248962	232560	Caprin2	5.04167	9.41288e-09	caprin family member 2
283	9837	GINS1	2.39564	0.00106244	69270	Gins1	3.00813	2.76163e-06	GINS complex subunit 1 (Psf1 homolog)
284	29899	GPSM2	2.38434	0.0002818	76123	Gpsm2	1.80316	1.21545e-06	G-protein signalling modulator 2 (AGS3-like, C. elegans)
285	9735	KNTC1	2.3842	0.0030773	208628	Kntc1	1.8341	7.29654e-06	kinetochore associated 1
286	2354	FOSB	2.37336	0.00173508	14282	Fosb	2.89223	0.000211322	FBJ osteosarcoma oncogene B
287	55219	TMEM57	2.36685	0.00175498	66146	Tmem57	1.84346	3.47671e-07	transmembrane protein 57
288	23336	SYNM	2.36666	0.00051663	233335	Synm	1.52874	2.80175e-05	synemin, intermediate filament protein
289	4291	MLF1	2.36504	0.000488997	17349	Mlf1	2.66302	2.51442e-07	myeloid leukemia factor 1
290	7091	TLE4	2.36047	0.000289385	21888	Tle4	3.68279	1.15099e-07	transducin-like enhancer of split 4, homolog of Drosophila E(spl)
291	890	CCNA2	2.35543	0.000858906	12428	Ccna2	1.83691	2.58726e-06	cyclin A2
292	25788	RAD54B	2.35123	0.00333228	623474	Rad54b	3.62793	1.31451e-06	RAD54 homolog B (S. cerevisiae)
293	151963	MB21D2	2.3471	0.00700235	239796	Mb21d2	2.9282	1.59098e-06	Mab-21 domain containing 2
294	2119	ETV5	2.33791	0.0019731	104156	Etv5	2.88076	8.41677e-08	ets variant 5
295	84939	MUM1	2.33122	0.0030773	68114	Mum1	2.51174	9.39815e-08	melanoma associated antigen (mutated) 1
296	1058	CENPA	2.32552	0.00114457	12615	Cenpa	1.92905	8.4924e-06	centromere protein A
297	9063	PIAS2	2.32455	0.000961179	17344	Pias2	1.85288	4.34776e-07	protein inhibitor of activated STAT 2
298	65056	GPBP1	2.32395	0.00020982	73274	Gpbp1	1.74944	6.19467e-07	GC-rich promoter binding protein 1
299	55661	DDX27	2.32088	0.00108945	228889	Ddx27	1.72419	4.74532e-07	DEAD (Asp-Glu-Ala-Asp) box polypeptide 27
300	8317	CDC7	2.31252	0.000423285	12545	Cdc7	3.93054	8.20174e-08	cell division cycle 7 (S. cerevisiae)
301	9972	NUP153	2.31164	0.000762575	218210	Nup153	1.7347	7.04493e-07	nucleoporin 153
302	79712	GTDC1	2.31122	0.000248962	227835	Gtdc1	2.49308	4.08646e-07	glycosyltransferase-like domain containing 1
303	9858	PPP1R26	2.31114	0.00113943	241289	Ppp1r26	1.85948	2.026e-06	protein phosphatase 1, regulatory subunit 26
304	1848	DUSP6	2.30404	0.00240842	67603	Dusp6	2.46915	4.38527e-07	dual specificity phosphatase 6
305	27127	SMC1B	2.30305	0.00358844	140557	Smc1b	5.82103	4.19544e-09	structural maintenance of chromosomes 1B
306	9920	KBTBD11	2.2943	0.000564942	74901	Kbtbd11	2.23877	4.42718e-06	kelch repeat and BTB (POZ) domain containing 11
307	157570	ESCO2	2.2934	0.00271332	71988	Esco2	4.23012	2.18933e-07	establishment of cohesion 1 homolog 2 (S. cerevisiae)
308	10460	TACC3	2.28551	0.00217571	21335	Tacc3	1.51634	1.26729e-06	transforming, acidic coiled-coil containing protein 3
309	9205	ZMYM5	2.27373	0.000435437	219105	Zmym5	1.77038	1.32733e-06	zinc finger, MYM-type 5
310	10147	SUGP2	2.27094	0.00124906	234373	Sugp2	1.84821	2.35778e-06	SURP and G patch domain containing 2
311	701	BUB1B	2.26055	0.000852592	12236	Bub1b	2.3946	3.31962e-07	budding uninhibited by benzimidazoles 1 homolog, beta (S. cerevisiae)
312	56997	ADCK3	2.25921	0.00117954	67426	Adck3	3.38443	2.03626e-07	aarF domain containing kinase 3
313	1478	CSTF2	2.25805	0.00056931	108062	Cstf2	1.6743	7.48686e-07	cleavage stimulation factor, 3' pre-RNA subunit 2
314	80853	KDM7A	2.25035	0.000220378	338523	Kdm7a	2.10185	5.89426e-05	lysine (K)-specific demethylase 7A
315	10124	ARL4A	2.24721	0.000765053	11861	Arl4a	2.07338	4.1543e-06	ADP-ribosylation factor-like 4A
316	11004	KIF2C	2.23643	0.00309531	73804	Kif2c	1.85254	3.90885e-05	kinesin family member 2C
317	9767	JADE3	2.23502	0.000977663	382207	Jade3	3.0619	1.13603e-06	jade family PHD finger 3
318	4750	NEK1	2.23266	0.00130296	18004	Nek1	1.93847	1.38225e-06	NIMA (never in mitosis gene a)-related expressed kinase 1
319	221037	JMJD1C	2.2213	0.00112109	108829	Jmjd1c	1.74939	1.11149e-06	jumonji domain containing 1C
320	100129654	TCF24	2.21878	0.000477703	100039596	Tcf24	3.28765	1.57723e-07	transcription factor 24
321	1062	CENPE	2.21536	0.00851504	229841	Cenpe	2.12131	1.71233e-06	centromere protein E
322	6261	RYR1	2.20508	0.00968044	20190	Ryr1	3.22397	6.13897e-07	ryanodine receptor 1, skeletal muscle
323	64101	LRRC4	2.2024	0.00133029	192198	Lrrc4	1.75546	1.48831e-06	leucine rich repeat containing 4
324	3609	ILF3	2.20024	0.00147985	16201	Ilf3	1.83237	4.08646e-07	interleukin enhancer binding factor 3
325	22875	ENPP4	2.19843	0.000628277	224794	Enpp4	2.31857	3.15067e-07	ectonucleotide pyrophosphatase/phosphodiesterase 4
326	1911	PHC1	2.18159	0.00251764	13619	Phc1	2.2967	1.06035e-06	polyhomeotic-like 1 (Drosophila)
327	9156	EXO1	2.18116	0.0013943	26909	Exo1	3.39742	2.03022e-07	exonuclease 1
328	10079	ATP9A	2.18115	0.000449502	11981	Atp9a	2.29481	3.34916e-07	ATPase, class II, type 9A
329	7153	TOP2A	2.17697	0.0033082	21973	Top2a	1.6868	9.91153e-07	topoisomerase (DNA) II alpha
330	8320	EOMES	2.17244	0.00737217	13813	Eomes	1.54521	1.22131e-05	eomesodermin homolog (Xenopus laevis)
331	65986	ZBTB10	2.16611	0.00460815	229055	Zbtb10	1.5359	2.40926e-06	zinc finger and BTB domain containing 10
332	22823	MTF2	2.15887	0.00137665	17765	Mtf2	2.49424	9.54153e-08	metal response element binding transcription factor 2
333	54845	ESRP1	2.15796	0.0039575	207920	Esrp1	7.24822	1.84235e-09	epithelial splicing regulatory protein 1
334	9319	TRIP13	2.15223	0.00148154	69716	Trip13	2.51714	4.22039e-07	thyroid hormone receptor interactor 13
335	441478	NRARP	2.14858	0.00148947	67122	Nrarp	1.95866	3.73316e-06	Notch-regulated ankyrin repeat protein
336	55602	CDKN2AIP	2.14259	0.00216933	70925	Cdkn2aip	1.58144	1.05693e-05	CDKN2A interacting protein
337	81553	FAM49A	2.13795	0.00605876	76820	Fam49a	2.38397	2.94121e-07	family with sequence similarity 49, member A
338	8924	HERC2	2.12252	0.00201096	15204	Herc2	1.65057	8.36203e-07	hect (homologous to the E6-AP (UBE3A) carboxyl terminus) domain and RCC1 (CHC1)-like domain (RLD) 2
339	3655	ITGA6	2.1221	0.000798807	16403	Itga6	2.40358	1.07063e-07	integrin alpha 6
340	8481	OFD1	2.11162	0.000310099	237222	Ofd1	1.79646	1.54801e-05	oral-facial-digital syndrome 1 gene homolog (human)
341	54756	IL17RD	2.10496	0.000412534	171463	Il17rd	1.93406	1.27489e-05	interleukin 17 receptor D
342	4217	MAP3K5	2.08415	0.000603626	26408	Map3k5	5.00554	9.08103e-09	mitogen-activated protein kinase kinase kinase 5
343	25917	THUMPD3	2.08022	0.00196966	14911	Thumpd3	1.84349	1.02037e-06	THUMP domain containing 3
344	51460	SFMBT1	2.06471	0.00042453	54650	Sfmbt1	3.33565	1.00809e-06	Scm-like with four mbt domains 1
345	10885	WDR3	2.06081	0.000548931	269470	Wdr3	1.59002	1.98473e-06	WD repeat domain 3
346	114791	TUBGCP5	2.05782	0.00311842	233276	Tubgcp5	1.54631	9.38501e-07	tubulin, gamma complex associated protein 5
347	84458	LCOR	2.0554	0.000931436	212391	Lcor	2.8074	8.9796e-08	ligand dependent nuclear receptor corepressor
348	90634	N4BP2L1	2.05205	0.000924029	100637	N4bp2l1	2.40608	3.42774e-05	NEDD4 binding protein 2-like 1
349	2960	GTF2E1	2.0491	0.009136	74197	Gtf2e1	2.28094	9.84115e-06	general transcription factor II E, polypeptide 1 (alpha subunit)
350	255928	SYT14	2.02162	0.0016958	329324	Syt14	2.79276	8.75583e-08	synaptotagmin XIV
351	55164	SHQ1	2.01714	0.000354283	72171	Shq1	2.79876	6.0607e-07	SHQ1 homolog (S. cerevisiae)
352	51497	NELFCD	2.01682	0.000509186	57314	Nelfcd	2.00849	2.14997e-07	negative elongation factor complex member C/D, Th1l
353	64399	HHIP	2.00661	0.00655358	15245	Hhip	2.60603	1.38306e-07	Hedgehog-interacting protein
354	402381	SOHLH1	2.00494	0.00390093	227631	Sohlh1	4.93709	8.57627e-08	spermatogenesis and oogenesis specific basic helix-loop-helix 1
355	5590	PRKCZ	2.00419	0.00440325	18762	Prkcz	2.71194	3.89741e-06	protein kinase C, zeta
356	83693	HSDL1	1.99045	0.00309531	72552	Hsdl1	1.81552	8.31261e-06	hydroxysteroid dehydrogenase like 1
357	80213	TM2D3	1.98997	0.000897351	68634	Tm2d3	1.93533	2.94258e-07	TM2 domain containing 3
358	55536	CDCA7L	1.98992	0.000603626	217946	Cdca7l	3.81614	5.46191e-08	cell division cycle associated 7 like
359	201161	CENPV	1.98381	0.000991794	73139	Cenpv	2.36692	1.42198e-06	centromere protein V
360	29893	PSMC3IP	1.97845	0.00100716	19183	Psmc3ip	2.36814	7.37832e-05	proteasome (prosome, macropain) 26S subunit, ATPase 3, interacting protein
361	5649	RELN	1.97274	0.000700442	19699	Reln	4.66634	5.81067e-08	reelin
362	9816	URB2	1.9686	0.000403441	382038	Urb2	1.60712	4.88108e-06	URB2 ribosome biogenesis 2 homolog (S. cerevisiae)
363	84450	ZNF512	1.96285	0.00117204	269639	Zfp512	1.54442	1.51581e-06	zinc finger protein 512
364	23312	DMXL2	1.96265	0.00349068	235380	Dmxl2	4.68728	2.41779e-08	Dmx-like 2
365	8161	COIL	1.96214	0.0042889	12812	Coil	1.95014	2.78723e-07	coilin
366	255877	BCL6B	1.96152	0.00566338	12029	Bcl6b	3.02355	3.57271e-07	B cell CLL/lymphoma 6, member B
367	7704	ZBTB16	1.96067	0.000857574	235320	Zbtb16	6.33753	9.2745e-09	zinc finger and BTB domain containing 16
368	8520	HAT1	1.95812	0.000649436	107435	Hat1	3.04856	3.46457e-08	histone aminotransferase 1
369	6195	RPS6KA1	1.94779	0.00668564	20111	Rps6ka1	3.32908	1.43394e-07	ribosomal protein S6 kinase polypeptide 1
370	840	CASP7	1.94002	0.0008368	12369	Casp7	1.7177	2.03035e-06	caspase 7
371	7158	TP53BP1	1.93829	0.00360877	27223	Trp53bp1	2.4309	3.10495e-07	transformation related protein 53 binding protein 1
372	55342	STRBP	1.93811	0.00223733	20744	Strbp	2.98318	4.90451e-07	spermatid perinuclear RNA binding protein
373	84132	USP42	1.93438	0.000816453	76800	Usp42	2.05623	6.08608e-07	ubiquitin specific peptidase 42
374	148479	PHF13	1.92983	0.00119511	230936	Phf13	3.1029	8.57708e-07	PHD finger protein 13
375	22850	ADNP2	1.91394	0.000828781	240442	Adnp2	1.82654	2.60986e-06	ADNP homeobox 2
376	23195	MDN1	1.9132	0.00150256	100019	Mdn1	3.72166	9.54153e-08	midasin homolog (yeast)
377	7272	TTK	1.91075	0.00387741	22137	Ttk	2.96771	1.43526e-07	Ttk protein kinase
378	4751	NEK2	1.89806	0.00621638	18005	Nek2	2.19409	5.10821e-06	NIMA (never in mitosis gene a)-related expressed kinase 2
379	55789	DEPDC1B	1.88931	0.00318143	218581	Depdc1b	1.98152	5.53211e-05	DEP domain containing 1B
380	166378	SPATA5	1.88419	0.00116123	57815	Spata5	3.37293	1.35182e-08	spermatogenesis associated 5
381	9129	PRPF3	1.88205	0.00664728	70767	Prpf3	1.75237	1.60115e-06	PRP3 pre-mRNA processing factor 3 homolog (yeast)
382	10622	POLR3G	1.87374	0.000782875	67486	Polr3g	3.20893	2.05114e-07	polymerase (RNA) III (DNA directed) polypeptide G
383	83699	SH3BGRL2	1.87367	0.00474065	212531	Sh3bgrl2	3.56287	4.82996e-08	SH3 domain binding glutamic acid-rich protein like 2
384	8653	DDX3Y	1.87073	0.00102587	26900	Ddx3y	4.20984	1.16529e-08	DEAD (Asp-Glu-Ala-Asp) box polypeptide 3, Y-linked
385	58528	RRAGD	1.86009	0.000458446	52187	Rragd	5.55914	3.69145e-09	Ras-related GTP binding D
386	1958	EGR1	1.85968	0.00283884	13653	Egr1	2.31209	6.43212e-06	early growth response 1
387	4301	MLLT4	1.83898	0.000710005	17356	Mllt4	2.48786	1.30058e-07	myeloid/lymphoid or mixed-lineage leukemia (trithorax homolog, Drosophila); translocated to, 4
388	25981	DNAH1	1.83499	0.00333051	110084	Dnah1	2.39595	2.27916e-06	dynein, axonemal, heavy chain 1
389	9013	TAF1C	1.83019	0.00145807	21341	Taf1c	1.77259	1.53511e-05	TATA box binding protein (Tbp)-associated factor, RNA polymerase I, C
390	55125	CEP192	1.82654	0.00256692	70799	Cep192	1.95192	7.1814e-07	centrosomal protein 192
391	11168	PSIP1	1.82552	0.00126967	101739	Psip1	1.55486	2.47674e-06	PC4 and SFRS1 interacting protein 1
392	11001	SLC27A2	1.82493	0.00173105	26458	Slc27a2	2.31335	3.78393e-06	solute carrier family 27 (fatty acid transporter), member 2
393	205	AK4	1.80966	0.00080473	11639	Ak4	1.90505	7.15973e-07	adenylate kinase 4
394	9875	URB1	1.79537	0.00613976	207932	Urb1	2.73709	5.29527e-07	URB1 ribosome biogenesis 1 homolog (S. cerevisiae)
395	29993	PACSIN1	1.79233	0.00210487	23969	Pacsin1	2.44617	1.97847e-06	protein kinase C and casein kinase substrate in neurons 1
396	8115	TCL1A	1.78945	0.00929447	21432	Tcl1	5.73092	3.69145e-09	T cell lymphoma breakpoint 1
397	80063	ATF7IP2	1.78937	0.00315615	75329	Atf7ip2	4.66386	3.12643e-08	activating transcription factor 7 interacting protein 2
398	4172	MCM3	1.78772	0.00101188	17215	Mcm3	2.75426	1.11814e-07	minichromosome maintenance deficient 3 (S. cerevisiae)
399	55190	NUDT11	1.76466	0.0011173	102954	Nudt10	3.61373	1.38688e-07	nudix (nucleoside diphosphate linked moiety X)-type motif 10
400	8318	CDC45	1.7577	0.00882827	12544	Cdc45	2.38067	2.88563e-06	cell division cycle 45
401	7410	VAV2	1.75685	0.00213798	22325	Vav2	1.83479	1.62728e-05	vav 2 oncogene
402	55270	NUDT15	1.74843	0.00128561	214254	Nudt15	1.91221	4.89886e-05	nudix (nucleoside diphosphate linked moiety X)-type motif 15
403	54726	OTUD4	1.74717	0.000689662	73945	Otud4	2.34004	1.1597e-07	OTU domain containing 4
404	81930	KIF18A	1.74541	0.00334763	228421	Kif18a	2.11379	0.000251222	kinesin family member 18A
405	7840	ALMS1	1.743	0.00169467	236266	Alms1	2.97856	1.60562e-06	Alstrom syndrome 1
406	8518	IKBKAP	1.74273	0.00521805	230233	Ikbkap	1.82283	7.08591e-07	inhibitor of kappa light polypeptide enhancer in B cells, kinase complex-associated protein
407	482	ATP1B2	1.74272	0.00155223	11932	Atp1b2	2.25422	0.000256606	ATPase, Na+/K+ transporting, beta 2 polypeptide
408	5997	RGS2	1.73967	0.00203696	19735	Rgs2	3.10689	9.66967e-08	regulator of G-protein signaling 2
409	5557	PRIM1	1.73064	0.00121092	19075	Prim1	2.42171	5.30677e-07	DNA primase, p49 subunit
410	23035	PHLPP2	1.72972	0.00108994	244650	Phlpp2	1.5296	1.30398e-06	PH domain and leucine rich repeat protein phosphatase 2
411	27000	DNAJC2	1.71949	0.00230002	22791	Dnajc2	1.96083	1.13603e-06	DnaJ (Hsp40) homolog, subfamily C, member 2
412	583	BBS2	1.71556	0.000991939	67378	Bbs2	2.18857	3.0258e-06	Bardet-Biedl syndrome 2 (human)
413	23228	PLCL2	1.71229	0.00255489	224860	Plcl2	2.14632	8.69305e-07	phospholipase C-like 2
414	81691	LOC81691	1.70226	0.00343045	434234	2610020H08Rik	2.41192	3.49308e-07	RIKEN cDNA 2610020H08 gene
415	79682	CENPU	1.69554	0.00345652	71876	Cenpu	1.81782	8.3068e-06	centromere protein U
416	84649	DGAT2	1.69526	0.00209589	67800	Dgat2	3.05761	1.0368e-07	diacylglycerol O-acyltransferase 2
417	6299	SALL1	1.69489	0.00586136	58198	Sall1	4.08672	1.03828e-07	sal-like 1 (Drosophila)
418	84190	METTL25	1.69446	0.00229628	216292	Mettl25	2.44672	7.1814e-07	methyltransferase like 25
419	23560	GTPBP4	1.68761	0.00119536	69237	Gtpbp4	1.61155	6.53292e-07	GTP binding protein 4
420	11144	DMC1	1.68699	0.00243631	13404	Dmc1	2.38937	3.02127e-06	DMC1 dosage suppressor of mck1 homolog, meiosis-specific homologous recombination
421	5522	PPP2R2C	1.67371	0.00151974	269643	Ppp2r2c	3.48427	2.83163e-08	protein phosphatase 2, regulatory subunit B, gamma
422	54492	NEURL1B	1.66524	0.00713921	240055	Neurl1b	2.09276	1.3187e-05	neuralized E3 ubiquitin protein ligase 1B
423	7571	ZNF23	1.6586	0.00361189	234725	Zfp612	2.89918	9.85486e-08	zinc finger protein 612
424	51053	GMNN	1.65363	0.00462278	57441	Gmnn	2.00518	2.26158e-05	geminin
425	654	BMP6	1.64833	0.00853286	12161	Bmp6	1.75332	1.64114e-05	bone morphogenetic protein 6
426	58508	KMT2C	1.64564	0.00605733	231051	Kmt2c	1.83423	1.66385e-06	lysine (K)-specific methyltransferase 2C
427	9847	C2CD5	1.63614	0.00103951	74741	C2cd5	2.28982	3.75087e-07	C2 calcium-dependent domain containing 5
428	285282	RABL3	1.61519	0.00824343	67657	Rabl3	1.8276	3.14502e-06	RAB, member RAS oncogene family-like 3
429	22824	HSPA4L	1.60499	0.00350164	18415	Hspa4l	3.33834	3.08244e-08	heat shock protein 4 like
430	79137	FAM134A	1.59253	0.00388124	227298	Fam134a	1.66938	1.09319e-06	family with sequence similarity 134, member A
431	5884	RAD17	1.59082	0.00104645	19356	Rad17	1.58525	8.98556e-07	RAD17 homolog (S. pombe)
432	9663	LPIN2	1.58888	0.00486155	64898	Lpin2	2.08753	8.30286e-07	lipin 2
433	22881	ANKRD6	1.58413	0.00106526	140577	Ankrd6	3.46358	1.88705e-07	ankyrin repeat domain 6
434	127253	TYW3	1.56157	0.00584251	209584	Tyw3	2.07398	4.63311e-06	tRNA-yW synthesizing protein 3 homolog (S. cerevisiae)
435	25909	AHCTF1	1.55312	0.00351561	226747	Ahctf1	1.52696	2.61044e-06	AT hook containing transcription factor 1
436	7166	TPH1	1.54886	0.0035202	21990	Tph1	1.81802	3.61516e-06	tryptophan hydroxylase 1
437	7071	KLF10	1.54741	0.00197254	21847	Klf10	1.59433	7.56989e-07	Kruppel-like factor 10
438	1662	DDX10	1.54214	0.00211734	77591	Ddx10	2.75404	6.05841e-08	DEAD (Asp-Glu-Ala-Asp) box polypeptide 10
439	57168	ASPHD2	1.54154	0.00285787	72898	Asphd2	2.51089	2.3947e-06	aspartate beta-hydroxylase domain containing 2
440	26061	HACL1	1.53853	0.00543763	56794	Hacl1	1.61943	7.66943e-07	2-hydroxyacyl-CoA lyase 1
441	9790	BMS1	1.53688	0.00130422	213895	Bms1	1.81476	1.38272e-06	BMS1 homolog, ribosome assembly protein (yeast)
442	49855	SCAPER	1.53018	0.00379854	244891	Scaper	2.72055	5.21056e-08	S phase cyclin A-associated protein in the ER
443	9603	NFE2L3	1.52052	0.00504869	18025	Nfe2l3	2.25757	1.06279e-06	nuclear factor, erythroid derived 2, like 3
444	3859	KRT12	1.51971	0.00253114	268482	Krt12	1.50738	4.55717e-05	keratin 12
445	23126	POGZ	1.51921	0.00291016	229584	Pogz	2.59761	3.64394e-07	pogo transposable element with ZNF domain
446	151126	ZNF385B	1.51871	0.00392629	241494	Zfp385b	2.97059	5.45722e-08	zinc finger protein 385B
447	57646	USP28	1.51511	0.00230151	235323	Usp28	2.83985	7.16828e-08	ubiquitin specific peptidase 28
448	84280	BTBD10	1.51474	0.00392512	68815	Btbd10	1.96557	3.86846e-07	BTB (POZ) domain containing 10
449	54823	SWT1	1.50806	0.00267347	66875	Swt1	1.94769	4.34158e-07	SWT1 RNA endoribonuclease homolog (S. cerevisiae)
450	80311	KLHL15	1.50664	0.00625629	236904	Klhl15	2.53016	2.11397e-07	kelch-like 15

## Sheet: HSC_309
SUID	Entrez Gene ID	Gene Symbol	logFC	adj.P.Val	Entrez Gene ID	Gene Symbol	logFC	adj.P.Val	Description
1	7852	CXCR4	8.24732	7.37355e-06	12767	Cxcr4	8.1754	8.19817e-07	chemokine (C-X-C motif) receptor 4
2	2078	ERG	7.60147	3.61149e-05	13876	Erg	2.90007	3.98247e-05	avian erythroblastosis virus E-26 (v-ets) oncogene related
3	972	CD74	7.54389	9.11722e-06	16149	Cd74	3.29327	7.27119e-06	CD74 antigen (invariant polypeptide of major histocompatibility complex, class II antigen-associated)
4	5788	PTPRC	7.45819	6.77197e-06	19264	Ptprc	5.91276	1.95592e-06	protein tyrosine phosphatase, receptor type, C
5	8842	PROM1	7.21896	7.47628e-06	19126	Prom1	3.00389	3.47785e-05	prominin 1
6	4005	LMO2	7.09134	7.83833e-06	16909	Lmo2	6.43689	1.2417e-06	LIM domain only 2
7	4602	MYB	6.96925	6.77197e-06	17863	Myb	9.1699	8.19817e-07	myeloblastosis oncogene
8	9535	GMFG	6.74266	9.58854e-06	63986	Gmfg	7.33642	1.73292e-06	glia maturation factor, gamma
9	3131	HLF	6.55176	3.27381e-05	217082	Hlf	3.33622	0.000115319	hepatic leukemia factor
10	397	ARHGDIB	6.38159	7.47628e-06	11857	Arhgdib	1.74986	0.000268628	Rho, GDP dissociation inhibitor (GDI) beta
11	5336	PLCG2	6.18156	1.13135e-05	234779	Plcg2	2.71323	0.000507485	phospholipase C, gamma 2
12	6402	SELL	6.06747	7.83833e-06	20343	Sell	2.96475	3.00949e-05	selectin, lymphocyte
13	6850	SYK	5.85168	8.98051e-06	20963	Syk	2.1557	0.00126251	spleen tyrosine kinase
14	2672	GFI1	5.80589	1.23223e-05	14581	Gfi1	5.47403	1.66502e-06	growth factor independent 1
15	4689	NCF4	5.80031	1.51264e-05	17972	Ncf4	3.00141	0.000175911	neutrophil cytosolic factor 4
16	54440	SASH3	5.79352	4.96196e-05	74131	Sash3	3.97248	0.000174083	SAM and SH3 domain containing 3
17	3117	HLA-DQA1	5.68488	9.09941e-06	14960	H2-Aa	4.78945	4.17591e-05	histocompatibility 2, class II antigen A, alpha
18	55363	HEMGN	5.66968	4.40056e-05	93966	Hemgn	5.5598	1.2417e-06	hemogen
19	9938	ARHGAP25	5.48721	0.000129172	232201	Arhgap25	3.12981	1.53292e-05	Rho GTPase activating protein 25
20	7805	LAPTM5	5.46904	1.55401e-05	16792	Laptm5	6.76454	9.85089e-07	lysosomal-associated protein transmembrane 5
21	124540	MSI2	5.38673	1.53261e-05	76626	Msi2	3.08186	0.000196062	musashi RNA-binding protein 2
22	326624	RAB37	5.36995	1.93746e-05	58222	Rab37	5.66162	1.34252e-06	RAB37, member RAS oncogene family
23	152273	FGD5	5.30529	4.17435e-05	232237	Fgd5	4.26941	5.32991e-06	FYVE, RhoGEF and PH domain containing 5
24	55320	MIS18BP1	5.30036	2.54948e-05	217653	Mis18bp1	1.60422	0.00115826	MIS18 binding protein 1
25	92241	RCSD1	5.2669	0.000164983	226594	Rcsd1	4.26848	1.08118e-05	RCSD domain containing 1
26	11151	CORO1A	5.25421	6.14969e-05	12721	Coro1a	5.50498	5.11399e-05	coronin, actin binding protein 1A
27	963	CD53	5.17076	0.000113886	12508	Cd53	5.4003	1.2417e-06	CD53 antigen
28	114823	LENG8	5.12033	1.96566e-05	232798	Leng8	1.73459	0.00165711	leukocyte receptor cluster (LRC) member 8
29	55784	MCTP2	5.02806	2.26796e-05	244049	Mctp2	3.88764	6.47089e-05	multiple C2 domains, transmembrane 2
30	3937	LCP2	4.98761	3.27381e-05	16822	Lcp2	4.49088	2.42677e-06	lymphocyte cytosolic protein 2
31	2651	GCNT2	4.83678	0.00208185	14538	Gcnt2	4.77769	1.90502e-06	glucosaminyl (N-acetyl) transferase 2, I-branching enzyme
32	64098	PARVG	4.83677	1.53261e-05	64099	Parvg	2.13682	0.000141861	parvin, gamma
33	5777	PTPN6	4.80357	1.22772e-05	15170	Ptpn6	1.67383	0.00321765	protein tyrosine phosphatase, non-receptor type 6
34	89857	KLHL6	4.80328	0.00351318	239743	Klhl6	4.80895	2.43329e-06	kelch-like 6
35	26228	STAP1	4.77979	0.000188529	56792	Stap1	5.35705	1.26619e-06	signal transducing adaptor family member 1
36	5579	PRKCB	4.77777	0.000125567	18751	Prkcb	3.50228	3.82562e-05	protein kinase C, beta
37	3635	INPP5D	4.77378	0.000112866	16331	Inpp5d	5.0279	3.17359e-06	inositol polyphosphate-5-phosphatase D
38	4613	MYCN	4.75973	2.72784e-05	18109	Mycn	4.81173	9.92546e-06	v-myc myelocytomatosis viral related oncogene, neuroblastoma derived (avian)
39	3111	HLA-DOA	4.72844	9.57458e-05	15001	#N/A	2.90378	0.00158911	histocompatibility 2, O region alpha locus
40	64333	ARHGAP9	4.66402	0.000173285	216445	Arhgap9	2.36365	0.00022279	Rho GTPase activating protein 9
41	10788	IQGAP2	4.66095	3.3447e-05	544963	Iqgap2	5.6527	3.81342e-06	IQ motif containing GTPase activating protein 2
42	6653	SORL1	4.64001	0.000244717	20660	Sorl1	1.53664	0.000619787	sortilin-related receptor, LDLR class A repeats-containing
43	117584	RFFL	4.58976	3.39569e-05	67338	Rffl	5.41122	2.51541e-06	ring finger and FYVE like domain containing protein
44	947	CD34	4.57194	1.36829e-05	12490	Cd34	6.38915	1.19501e-06	CD34 antigen
45	3936	LCP1	4.54302	1.45864e-05	18826	Lcp1	3.90359	1.34008e-05	lymphocyte cytosolic protein 1
46	10203	CALCRL	4.52845	0.000532412	54598	Calcrl	5.45649	3.76581e-06	calcitonin receptor-like
47	83690	CRISPLD1	4.45061	2.31053e-05	83691	Crispld1	3.91827	2.83282e-05	cysteine-rich secretory protein LCCL domain containing 1
48	9840	TESPA1	4.41776	4.06497e-05	67596	Tespa1	2.98573	0.000276714	thymocyte expressed, positive selection associated 1
49	4957	ODF2	4.40484	0.000211735	18286	Odf2	1.74756	0.00140301	outer dense fiber of sperm tails 2
50	4778	NFE2	4.34234	0.000822015	18022	Nfe2	5.65366	1.19501e-06	nuclear factor, erythroid derived 2
51	1439	CSF2RB	4.32135	0.000110188	12983	Csf2rb	5.33068	5.31158e-05	colony stimulating factor 2 receptor, beta, low-affinity (granulocyte-macrophage)
52	4242	MFNG	4.31181	8.47163e-05	17305	Mfng	3.8682	0.000736292	MFNG O-fucosylpeptide 3-beta-N-acetylglucosaminyltransferase
53	55843	ARHGAP15	4.30157	3.2364e-05	76117	Arhgap15	3.4447	5.09916e-05	Rho GTPase activating protein 15
54	962	CD48	4.24217	4.26907e-05	12506	Cd48	5.11684	7.55294e-06	CD48 antigen
55	2120	ETV6	4.21822	6.00372e-05	14011	Etv6	3.76073	0.000127995	ets variant 6
56	3119	HLA-DQB1	4.2148	0.000109527	14961	#N/A	4.14334	0.000892839	histocompatibility 2, class II antigen A, beta 1
57	51361	HOOK1	4.19604	0.000319421	77963	Hook1	5.7698	6.19664e-06	hook homolog 1 (Drosophila)
58	11184	MAP4K1	4.18963	1.4799e-05	26411	Map4k1	2.54291	1.68694e-05	mitogen-activated protein kinase kinase kinase kinase 1
59	863	CBFA2T3	4.18531	0.00132818	12398	Cbfa2t3	1.56921	0.0048568	core-binding factor, runt domain, alpha subunit 2, translocated to, 3 (human)
60	254394	MCM9	4.07076	9.36114e-05	71567	Mcm9	4.29421	1.62349e-05	minichromosome maintenance complex component 9
61	8514	KCNAB2	4.06606	4.24932e-05	16498	Kcnab2	2.63235	2.49089e-05	potassium voltage-gated channel, shaker-related subfamily, beta member 2
62	129881	CCDC173	4.0529	5.21706e-05	75051	Ccdc173	3.40132	9.47118e-06	coiled-coil domain containing 173
63	26999	CYFIP2	4.03298	0.000327863	76884	Cyfip2	3.10528	1.53668e-05	cytoplasmic FMR1 interacting protein 2
64	157638	FAM84B	4.01093	0.000652666	399603	Fam84b	2.21263	9.90335e-05	family with sequence similarity 84, member B
65	51091	SEPSECS	4.00258	0.000294723	211006	Sepsecs	3.04378	3.244e-05	Sep (O-phosphoserine) tRNA:Sec (selenocysteine) tRNA synthase
66	53335	BCL11A	3.97839	3.91104e-05	14025	Bcl11a	5.88671	1.0759e-06	B cell CLL/lymphoma 11A (zinc finger protein)
67	4150	MAZ	3.93771	0.000282435	17188	Maz	2.4715	0.000149302	MYC-associated zinc finger protein (purine-binding transcription factor)
68	157	ADRBK2	3.89826	0.00143992	320129	Adrbk2	4.71044	5.44094e-06	adrenergic receptor kinase, beta 2
69	51744	CD244	3.87659	2.81286e-05	18106	Cd244	6.67915	1.26697e-06	CD244 natural killer cell receptor 2B4
70	84293	FAM213A	3.87606	4.76932e-05	70564	Fam213a	1.93229	0.000123865	family with sequence similarity 213, member A
71	6776	STAT5A	3.86622	2.81286e-05	20850	Stat5a	4.72827	2.89525e-06	signal transducer and activator of transcription 5A
72	2313	FLI1	3.86078	0.000243426	14247	Fli1	3.27889	0.000101524	Friend leukemia integration 1
73	695	BTK	3.86011	5.17117e-05	12229	Btk	4.37797	3.34492e-06	Bruton agammaglobulinemia tyrosine kinase
74	7075	TIE1	3.85918	0.000376478	21846	Tie1	3.84435	3.39362e-06	tyrosine kinase with immunoglobulin-like and EGF-like domains 1
75	3059	HCLS1	3.84727	8.25914e-05	15163	Hcls1	2.45977	6.90721e-05	hematopoietic cell specific Lyn substrate 1
76	257106	ARHGAP30	3.83548	4.99419e-05	226652	Arhgap30	5.23453	1.43013e-06	Rho GTPase activating protein 30
77	11314	CD300A	3.83464	0.00453343	217303	Cd300a	3.21067	4.32629e-05	CD300A antigen
78	10396	ATP8A1	3.8137	0.000181865	11980	Atp8a1	2.41493	6.78991e-05	ATPase, aminophospholipid transporter (APLT), class I, type 8A, member 1
79	5588	PRKCQ	3.80617	0.0025741	18761	Prkcq	3.67939	2.24303e-05	protein kinase C, theta
80	5294	PIK3CG	3.80589	0.000560325	30955	Pik3cg	3.72488	2.38462e-05	phosphoinositide-3-kinase, catalytic, gamma polypeptide
81	864	RUNX3	3.73215	0.000329906	12399	Runx3	4.33281	8.53694e-05	runt related transcription factor 3
82	2824	GPM6B	3.72823	0.000354436	14758	Gpm6b	1.80627	0.000501027	glycoprotein m6b
83	2811	GP1BA	3.71957	0.000293205	14723	Gp1ba	1.63141	0.00931801	glycoprotein 1b, alpha polypeptide
84	64005	MYO1G	3.70803	0.00352226	246177	Myo1g	2.37085	3.06809e-05	myosin IG
85	3108	HLA-DMA	3.68536	4.83092e-05	14998	#N/A	3.65677	5.54885e-06	histocompatibility 2, class II, locus DMa
86	8328	GFI1B	3.6821	0.00049886	14582	Gfi1b	2.1871	0.000535351	growth factor independent 1B
87	389206	BEND4	3.63617	0.000104914	666938	Bend4	2.5686	6.58742e-05	BEN domain containing 4
88	57705	WDFY4	3.63432	0.000554677	545030	Wdfy4	3.68348	3.80439e-05	WD repeat and FYVE domain containing 4
89	10460	TACC3	3.60829	0.000266353	21335	Tacc3	1.65888	0.000295252	transforming, acidic coiled-coil containing protein 3
90	54623	PAF1	3.6069	5.32932e-05	54624	Paf1	2.87796	5.65815e-05	Paf1, RNA polymerase II associated factor, homolog (S. cerevisiae)
91	3382	ICA1	3.57863	0.0010552	15893	Ica1	2.09472	8.40514e-05	islet cell autoantigen 1
92	7090	TLE3	3.57826	4.40056e-05	21887	Tle3	2.18463	0.000247511	transducin-like enhancer of split 3, homolog of Drosophila E(spl)
93	29887	SNX10	3.56593	0.00032881	71982	Snx10	2.80255	1.49533e-05	sorting nexin 10
94	9053	MAP7	3.55659	0.00265546	17761	Map7	4.4597	0.000157126	microtubule-associated protein 7
95	6565	SLC15A2	3.52372	0.000534082	57738	Slc15a2	6.5889	9.85089e-07	solute carrier family 15 (H+/peptide transporter), member 2
96	50619	DEF6	3.51419	0.00019961	23853	Def6	2.38424	2.57075e-05	differentially expressed in FDCP 6
97	10507	SEMA4D	3.50504	0.000240591	20354	Sema4d	5.24634	0.000160462	sema domain, immunoglobulin domain (Ig), transmembrane domain (TM) and short cytoplasmic domain, (semaphorin) 4D
98	22797	TFEC	3.49206	0.000150114	21426	Tfec	4.46704	2.33291e-05	transcription factor EC
99	164091	PAQR7	3.46912	5.22725e-05	71904	Paqr7	1.96434	0.000922896	progestin and adipoQ receptor family member VII
100	81704	DOCK8	3.46372	0.00372434	76088	Dock8	3.9998	2.44281e-05	dedicator of cytokinesis 8
101	197358	NLRC3	3.44015	0.000192548	268857	Nlrc3	3.96847	0.000158797	NLR family, CARD domain containing 3
102	64708	COPS7B	3.43825	4.66863e-05	26895	Cops7b	2.21594	0.00103685	COP9 (constitutive photomorphogenic) homolog, subunit 7b (Arabidopsis thaliana)
103	399	RHOH	3.40876	0.000374643	74734	Rhoh	3.76429	8.60645e-06	ras homolog gene family, member H
104	440193	CCDC88C	3.40519	0.000379157	68339	Ccdc88c	2.42475	3.96671e-05	coiled-coil domain containing 88C
105	3783	KCNN4	3.39852	0.00021364	16534	Kcnn4	3.13563	9.41969e-05	potassium intermediate/small conductance calcium-activated channel, subfamily N, member 4
106	3561	IL2RG	3.37765	0.000312721	16186	Il2rg	2.03253	0.000222236	interleukin 2 receptor, gamma chain
107	115361	GBP4	3.36625	0.00927008	55932	Gbp4	3.05255	0.000139993	guanylate binding protein 3
108	441168	FAM26F	3.35475	4.96196e-05	215900	Fam26f	4.74867	3.59296e-06	family with sequence similarity 26, member F
109	9595	CYTIP	3.35284	0.000220841	227929	Cytip	3.11749	6.32419e-05	cytohesin 1 interacting protein
110	143684	FAM76B	3.34595	0.000177891	72826	Fam76b	2.34828	4.13938e-05	family with sequence similarity 76, member B
111	1536	CYBB	3.34479	0.000341424	13058	Cybb	1.7199	0.000407124	cytochrome b-245, beta polypeptide
112	80177	MYCT1	3.33812	0.000193452	68632	Myct1	2.97835	7.28902e-05	myc target 1
113	9744	ACAP1	3.33792	0.000105095	216859	Acap1	2.71424	0.000195306	ArfGAP with coiled-coil, ankyrin repeat and PH domains 1
114	10451	VAV3	3.31797	0.000141318	57257	Vav3	4.59324	6.62184e-06	vav 3 oncogene
115	9830	TRIM14	3.30674	0.000250776	74735	Trim14	2.87745	0.000158527	tripartite motif-containing 14
116	23526	HMHA1	3.28736	0.000117475	70719	Hmha1	2.56008	0.00058252	histocompatibility (minor) HA-1
117	2322	FLT3	3.28297	0.00185303	14255	Flt3	3.34551	0.000357912	FMS-like tyrosine kinase 3
118	1794	DOCK2	3.26801	0.00163338	94176	Dock2	4.52326	9.47118e-06	dedicator of cyto-kinesis 2
119	8556	CDC14A	3.26364	9.69641e-05	229776	Cdc14a	4.22765	6.78877e-06	CDC14 cell division cycle 14A
120	58516	FAM60A	3.24471	4.70594e-05	56306	Fam60a	2.59484	0.00195728	SIN3-HDAC complex associated factor
121	340348	TSPAN33	3.21771	0.000147459	232670	Tspan33	3.35704	5.0082e-05	tetraspanin 33
122	489	ATP2A3	3.21127	0.00106733	53313	Atp2a3	4.03999	2.32743e-05	ATPase, Ca++ transporting, ubiquitous
123	27075	TSPAN13	3.2096	4.85165e-05	66109	Tspan13	7.67282	8.19817e-07	tetraspanin 13
124	64926	RASAL3	3.17411	0.000707487	320484	Rasal3	3.4532	2.8404e-05	RAS protein activator like 3
125	5313	PKLR	3.17356	0.000172718	18770	Pklr	2.44511	0.000772274	pyruvate kinase liver and red blood cell
126	57216	VANGL2	3.17304	0.00210214	93840	Vangl2	1.65521	0.00437011	vang-like 2 (van gogh, Drosophila)
127	2946	GSTM2	3.15803	0.000281624	68312	#N/A	2.53092	0.00196021	glutathione S-transferase, mu 7
128	7305	TYROBP	3.14471	0.00125583	22177	Tyrobp	1.82081	0.000340274	TYRO protein tyrosine kinase binding protein
129	79656	BEND5	3.14043	0.00654763	67621	Bend5	2.04401	0.000822236	BEN domain containing 5
130	80342	TRAF3IP3	3.13344	0.0048745	215243	Traf3ip3	4.15883	2.69423e-06	TRAF3 interacting protein 3
131	5305	PIP4K2A	3.12743	0.000270704	18718	Pip4k2a	2.06594	7.81112e-05	phosphatidylinositol-5-phosphate 4-kinase, type II, alpha
132	4208	MEF2C	3.12408	8.91487e-05	17260	Mef2c	5.00022	1.58737e-06	myocyte enhancer factor 2C
133	10066	SCAMP2	3.10185	0.000162332	24044	Scamp2	2.17475	0.00555478	secretory carrier membrane protein 2
134	969	CD69	3.09315	0.000204775	12515	Cd69	7.84109	8.83194e-07	CD69 antigen
135	55930	MYO5C	3.091	0.00065781	208943	Myo5c	3.38688	0.000143608	myosin VC
136	3603	IL16	3.08702	0.00264182	16170	Il16	3.91066	8.60645e-06	interleukin 16
137	3683	ITGAL	3.06869	0.000286046	16408	Itgal	2.29738	0.000493139	integrin alpha L
138	55846	ITFG2	3.06348	0.000915293	101142	Itfg2	2.93781	1.05409e-05	integrin alpha FG-GAP repeat containing 2
139	7409	VAV1	3.05969	0.000390925	22324	Vav1	1.73399	0.000257518	vav 1 oncogene
140	23037	PDZD2	3.0532	0.000272538	68070	Pdzd2	3.92679	5.42751e-06	PDZ domain containing 2
141	4818	NKG7	3.05172	0.000630381	72310	Nkg7	5.0671	1.08031e-05	natural killer cell group 7 sequence
142	146857	SLFN13	3.0402	0.00151265	276950	#N/A	3.00135	0.0039887	schlafen 8
143	2982	GUCY1A3	2.99951	0.000238175	60596	Gucy1a3	4.45766	1.10727e-05	guanylate cyclase 1, soluble, alpha 3
144	23133	PHF8	2.99555	7.38313e-05	320595	Phf8	2.00356	7.93928e-05	PHD finger protein 8
145	5045	FURIN	2.98876	0.0058136	18550	Furin	1.6834	0.000374808	furin (paired basic amino acid cleaving enzyme)
146	375033	PEAR1	2.96191	9.68407e-05	73182	Pear1	3.70485	3.4866e-05	platelet endothelial aggregation receptor 1
147	9466	IL27RA	2.94456	0.0001652	50931	Il27ra	4.73517	4.48987e-06	interleukin 27 receptor, alpha
148	6296	ACSM3	2.93695	0.000175001	20216	Acsm3	2.42109	0.00597756	acyl-CoA synthetase medium-chain family member 3
149	2122	MECOM	2.93273	0.000196708	14013	Mecom	3.5258	6.95277e-06	MDS1 and EVI1 complex locus
150	6195	RPS6KA1	2.92175	0.00336246	20111	Rps6ka1	3.62658	4.05541e-05	ribosomal protein S6 kinase polypeptide 1
151	27039	PKD2L2	2.92105	0.0067745	53871	Pkd2l2	3.57246	4.92122e-05	polycystic kidney disease 2-like 2
152	6916	TBXAS1	2.91984	0.00170634	21391	Tbxas1	3.07562	5.44623e-05	thromboxane A synthase 1, platelet
153	7903	ST8SIA4	2.91859	0.000151334	20452	St8sia4	7.20835	1.16127e-06	ST8 alpha-N-acetyl-neuraminide alpha-2,8-sialyltransferase 4
154	613	BCR	2.91112	0.00157413	110279	Bcr	1.83091	6.98685e-05	breakpoint cluster region
155	10320	IKZF1	2.90881	0.000177891	22778	Ikzf1	6.88195	1.16101e-06	IKAROS family zinc finger 1
156	255488	RNF144B	2.90114	0.00078771	218215	Rnf144b	5.03704	1.05659e-05	ring finger protein 144B
157	5734	PTGER4	2.89802	0.000997408	19219	Ptger4	5.39525	3.59296e-06	prostaglandin E receptor 4 (subtype EP4)
158	83706	FERMT3	2.86994	0.00134814	108101	Fermt3	5.23265	8.11642e-06	fermitin family homolog 3 (Drosophila)
159	11320	MGAT4A	2.86131	0.00602086	269181	Mgat4a	2.9857	0.000213395	mannoside acetylglucosaminyltransferase 4, isoenzyme A
160	116984	ARAP2	2.85001	0.00194148	212285	Arap2	2.55119	6.38018e-05	ArfGAP with RhoGAP domain, ankyrin repeat and PH domain 2
161	8578	SCARF1	2.79041	0.000232596	380713	Scarf1	1.82453	0.000622998	scavenger receptor class F, member 1
162	2237	FEN1	2.77992	0.000551802	14156	Fen1	2.99611	2.82733e-05	flap structure specific endonuclease 1
163	2207	FCER1G	2.73977	0.00191014	14127	Fcer1g	1.8674	0.000106574	Fc receptor, IgE, high affinity I, gamma polypeptide
164	375449	MAST4	2.70972	0.000202863	328329	Mast4	1.75112	0.0010564	microtubule associated serine/threonine kinase family member 4
165	5471	PPAT	2.69956	0.00021175	231327	Ppat	3.84202	0.000260318	phosphoribosyl pyrophosphate amidotransferase
166	2114	ETS2	2.69755	0.000227842	23872	Ets2	2.54196	0.0015686	E26 avian leukemia oncogene 2, 3' domain
167	2624	GATA2	2.69718	0.000290628	14461	Gata2	2.63766	8.31945e-05	GATA binding protein 2
168	254065	BRWD3	2.69344	0.000196708	382236	Brwd3	1.63199	0.00418677	bromodomain and WD repeat domain containing 3
169	56997	ADCK3	2.69246	8.91416e-05	67426	Adck3	2.33084	0.00020282	aarF domain containing kinase 3
170	10806	SDCCAG8	2.68943	0.00100785	76816	Sdccag8	2.06453	0.000617294	serologically defined colon cancer antigen 8
171	2526	FUT4	2.68673	9.69641e-05	14345	Fut4	1.85019	0.000237026	fucosyltransferase 4
172	6503	SLA	2.68626	0.00612702	20491	Sla	5.21486	1.64124e-06	src-like adaptor
173	85315	PAQR8	2.67695	8.70564e-05	74229	Paqr8	2.5182	0.000190163	progestin and adipoQ receptor family member VIII
174	284307	ZIK1	2.66341	0.0045576	22775	Zik1	1.68194	0.000169317	zinc finger protein interacting with K protein 1
175	154141	MBOAT1	2.65611	0.000237913	218121	Mboat1	4.13802	2.49398e-06	membrane bound O-acyltransferase domain containing 1
176	408	ARRB1	2.65474	0.00442993	109689	Arrb1	2.82279	4.92506e-05	arrestin, beta 1
177	400961	PAIP2B	2.63784	0.00489533	232164	Paip2b	2.25395	3.41134e-05	poly(A) binding protein interacting protein 2B
178	90952	ESAM	2.63757	0.00155145	69524	Esam	2.60439	0.000186557	endothelial cell-specific adhesion molecule
179	474344	GIMAP6	2.63072	0.00059624	231931	Gimap6	4.38824	5.29329e-06	GTPase, IMAP family member 6
180	114548	NLRP3	2.6173	0.00131845	216799	Nlrp3	1.61803	0.00512935	NLR family, pyrin domain containing 3
181	3087	HHEX	2.60137	0.000138463	15242	Hhex	6.40259	1.64124e-06	hematopoietically expressed homeobox
182	79140	CCDC28B	2.6002	0.0024022	66264	Ccdc28b	1.7065	0.00110308	coiled coil domain containing 28B
183	57118	CAMK1D	2.59835	0.00042554	227541	Camk1d	4.29447	1.46403e-05	calcium/calmodulin-dependent protein kinase ID
184	201294	UNC13D	2.57924	0.000190959	70450	Unc13d	2.78637	0.000399583	unc-13 homolog D (C. elegans)
185	201292	TRIM65	2.55513	0.000446458	338364	Trim65	4.30987	7.55294e-06	tripartite motif-containing 65
186	384	ARG2	2.5519	0.00152408	11847	Arg2	2.01875	0.000113819	arginase type II
187	5150	PDE7A	2.54436	0.000294253	18583	Pde7a	1.75347	0.000285384	phosphodiesterase 7A
188	4067	LYN	2.53445	9.94129e-05	17096	Lyn	2.38763	2.49368e-05	Yamaguchi sarcoma viral (v-yes-1) oncogene homolog
189	80231	CXorf21	2.53177	0.000150402	71398	#N/A	1.77394	0.000266113	RIKEN cDNA 5430427O19 gene
190	122060	SLAIN1	2.52149	0.00928432	105439	Slain1	7.87684	8.19817e-07	SLAIN motif family, member 1
191	4066	LYL1	2.51346	0.000188064	17095	Lyl1	3.89891	5.63391e-06	lymphoblastomic leukemia 1
192	2650	GCNT1	2.50208	0.000157728	14537	Gcnt1	5.14563	2.25419e-05	glucosaminyl (N-acetyl) transferase 1, core 2
193	25801	GCA	2.4907	0.00209855	227960	Gca	1.77347	0.00783673	grancalcin
194	84532	ACSS1	2.48478	0.000124215	68738	Acss1	4.42231	0.000151454	acyl-CoA synthetase short-chain family member 1
195	55904	KMT2E	2.48053	0.000465301	69188	Kmt2e	1.61474	0.00172226	lysine (K)-specific methyltransferase 2E
196	9887	SMG7	2.46289	0.000185818	226517	Smg7	4.19601	2.89525e-06	Smg-7 homolog, nonsense mediated mRNA decay factor (C. elegans)
197	23533	PIK3R5	2.45855	0.00150352	320207	Pik3r5	1.61949	0.00143171	phosphoinositide-3-kinase, regulatory subunit 5, p101
198	26469	PTPN18	2.45326	0.00224779	19253	Ptpn18	4.56346	1.08687e-05	protein tyrosine phosphatase, non-receptor type 18
199	96764	TGS1	2.45121	0.00029809	116940	Tgs1	3.07468	1.34545e-05	trimethylguanosine synthase homolog (S. cerevisiae)
200	83593	RASSF5	2.40049	0.00208245	54354	Rassf5	3.36573	8.10758e-06	Ras association (RalGDS/AF-6) domain family member 5
201	6886	TAL1	2.39057	0.00983823	21349	Tal1	5.91179	1.13551e-05	T cell acute lymphocytic leukemia 1
202	3930	LBR	2.38465	0.000493254	98386	Lbr	1.8185	6.85089e-05	lamin B receptor
203	57189	KIAA1147	2.37153	0.000217821	243780	#N/A	2.69804	5.36672e-05	RIKEN cDNA E330009J07 gene
204	7454	WAS	2.36175	0.000284901	22376	Was	2.56826	0.000879402	Wiskott-Aldrich syndrome homolog (human)
205	4033	LRMP	2.36131	0.00164349	16970	Lrmp	3.69641	1.38792e-05	lymphoid-restricted membrane protein
206	374403	TBC1D10C	2.35554	0.00115435	108995	Tbc1d10c	3.34106	7.31737e-05	TBC1 domain family, member 10c
207	3983	ABLIM1	2.34479	0.00279341	226251	Ablim1	2.7037	3.58182e-05	actin-binding LIM protein 1
208	5880	RAC2	2.34236	0.000283681	19354	Rac2	3.08018	0.000387425	RAS-related C3 botulinum substrate 2
209	1788	DNMT3A	2.33071	0.000261077	13435	Dnmt3a	4.33473	7.4346e-06	DNA methyltransferase 3A
210	8345	HIST1H2BH	2.3222	0.00690642	665596	#N/A	1.71239	0.00743815	histone cluster 1, H2bq
211	155038	GIMAP8	2.3214	0.00251301	243374	Gimap8	6.15519	1.16101e-06	GTPase, IMAP family member 8
212	3384	ICAM2	2.28751	0.000978161	15896	Icam2	4.60451	2.94761e-06	intercellular adhesion molecule 2
213	22915	MMRN1	2.277	0.00146247	70945	Mmrn1	4.94581	4.46441e-05	multimerin 1
214	284	ANGPT1	2.27067	0.000232855	11600	Angpt1	6.41226	1.70889e-06	angiopoietin 1
215	8832	CD84	2.2649	0.000322071	12523	Cd84	2.05618	0.00392772	CD84 antigen
216	2628	GATM	2.25677	0.00307515	67092	Gatm	2.07275	0.00614861	glycine amidinotransferase (L-arginine:glycine amidinotransferase)
217	154661	RUNDC3B	2.24885	0.000841684	242819	Rundc3b	3.80654	3.90721e-05	RUN domain containing 3B
218	974	CD79B	2.22744	0.0037277	15985	Cd79b	3.70376	0.0024408	CD79B antigen
219	92482	BBIP1	2.22722	0.000250979	100503572	Bbip1	3.05803	1.10727e-05	BBSome interacting protein 1
220	5991	RFX3	2.21948	0.000389173	19726	Rfx3	3.93866	2.42315e-05	regulatory factor X, 3 (influences HLA class II expression)
221	55608	ANKRD10	2.21606	0.000203517	102334	Ankrd10	3.46464	2.07336e-05	ankyrin repeat domain 10
222	55082	ARGLU1	2.20382	0.000202925	234023	Arglu1	2.58244	2.71725e-05	arginine and glutamate rich 1
223	7010	TEK	2.1973	0.000894715	21687	Tek	5.27881	5.46594e-06	endothelial-specific receptor tyrosine kinase
224	221914	GPC2	2.1882	0.00117506	71951	Gpc2	3.54609	1.445e-05	glypican 2 (cerebroglycan)
225	7133	TNFRSF1B	2.17783	0.00116063	21938	Tnfrsf1b	2.01842	0.000651631	tumor necrosis factor receptor superfamily, member 1b
226	8876	VNN1	2.15655	0.000373055	22361	Vnn1	2.65374	1.51226e-05	vanin 1
227	4065	LY75	2.15499	0.000705917	17076	Ly75	1.51456	0.000977154	lymphocyte antigen 75
228	5457	POU4F1	2.15212	0.00159684	18996	Pou4f1	1.73378	0.00121733	POU domain, class 4, transcription factor 1
229	7570	ZNF22	2.15134	0.000285153	67255	#N/A	4.19447	3.65044e-06	zinc finger protein 422
230	100131801	PET100	2.14721	0.000243426	100503890	Pet100	1.91586	0.00140733	PET100 homolog (S. cerevisiae)
231	29889	GNL2	2.14249	0.000357037	230737	Gnl2	3.05294	4.35207e-05	guanine nucleotide binding protein-like 2 (nucleolar)
232	79632	FAM184A	2.14229	0.00313485	75906	Fam184a	2.12966	9.44694e-05	family with sequence similarity 184, member A
233	57580	PREX1	2.13848	0.00171695	277360	Prex1	4.05066	0.000389842	phosphatidylinositol-3,4,5-trisphosphate-dependent Rac exchange factor 1
234	9473	THEMIS2	2.12521	0.00062427	230787	Themis2	1.8769	0.00191536	thymocyte selection associated family member 2
235	23135	KDM6B	2.10606	0.00926979	216850	Kdm6b	3.97931	9.80181e-06	KDM1 lysine (K)-specific demethylase 6B
236	51755	CDK12	2.09938	0.0010016	69131	Cdk12	2.34778	4.43787e-05	cyclin-dependent kinase 12
237	10951	CBX1	2.08402	0.000403904	12412	Cbx1	2.36053	9.35266e-05	chromobox 1
238	3109	HLA-DMB	2.07115	0.000363792	15000	#N/A	5.22279	2.6498e-05	histocompatibility 2, class II, locus Mb2
239	85358	SHANK3	2.07114	0.0084616	58234	Shank3	1.94003	9.53639e-05	SH3/ankyrin domain gene 3
240	51341	ZBTB7A	2.06892	0.000359338	16969	Zbtb7a	1.81655	0.00628254	zinc finger and BTB domain containing 7a
241	32	ACACB	2.06247	0.000468762	100705	Acacb	2.52061	0.000120473	acetyl-Coenzyme A carboxylase beta
242	3171	FOXA3	2.0493	0.00621766	15377	Foxa3	2.58576	0.000655922	forkhead box A3
243	255877	BCL6B	2.03007	0.00147255	12029	Bcl6b	2.62771	0.00289699	B cell CLL/lymphoma 6, member B
244	4300	MLLT3	2.02508	0.000397247	70122	Mllt3	2.36653	0.000383905	myeloid/lymphoid or mixed-lineage leukemia (trithorax homolog, Drosophila); translocated to, 3
245	57184	FAM219B	2.01433	0.000619865	78323	Fam219b	2.06212	0.000337294	family with sequence similarity 219, member B
246	84336	TMEM101	2.00647	0.00049803	76547	Tmem101	1.64804	0.00635799	transmembrane protein 101
247	84318	CCDC77	2.00602	0.00267849	67200	Ccdc77	2.08846	0.00149235	coiled-coil domain containing 77
248	201305	SPNS3	2.00065	0.00456282	77577	Spns3	1.69969	0.00037441	spinster homolog 3
249	113	ADCY7	1.98492	0.000558811	11513	Adcy7	3.60711	7.05695e-06	adenylate cyclase 7
250	51317	PHF21A	1.98378	0.00126483	192285	Phf21a	3.77029	2.57872e-05	PHD finger protein 21A
251	23113	CUL9	1.97807	0.00289076	78309	Cul9	2.11731	0.000418332	cullin 9
252	81844	TRIM56	1.97631	0.000975598	384309	Trim56	3.68057	1.34402e-05	tripartite motif-containing 56
253	7923	HSD17B8	1.97156	0.00193038	14979	#N/A	2.56144	0.00033033	H2-K region expressed gene 6
254	5341	PLEK	1.96861	0.00169475	56193	Plek	4.24943	3.73628e-06	pleckstrin
255	8972	MGAM	1.94754	0.00130875	232714	Mgam	2.523	0.000222811	maltase-glucoamylase
256	29933	GPR132	1.94728	0.00307515	56696	Gpr132	3.09253	0.000486006	G protein-coupled receptor 132
257	4688	NCF2	1.94133	0.00460125	17970	Ncf2	3.42513	2.6498e-05	neutrophil cytosolic factor 2
258	11213	IRAK3	1.93692	0.000746724	73914	Irak3	3.97932	9.03581e-06	interleukin-1 receptor-associated kinase 3
259	5291	PIK3CB	1.93494	0.00352128	74769	Pik3cb	1.68929	0.000297657	phosphatidylinositol 3-kinase, catalytic, beta polypeptide
260	83860	TAF3	1.91717	0.00902306	209361	Taf3	4.55896	2.69423e-06	TAF3 RNA polymerase II, TATA box binding protein (TBP)-associated factor
261	64776	C11orf1	1.9148	0.00176244	68721	#N/A	2.33255	0.000248184	RIKEN cDNA 1110032A03 gene
262	9459	ARHGEF6	1.90431	0.000542295	73341	Arhgef6	3.31869	4.33947e-05	Rac/Cdc42 guanine nucleotide exchange factor (GEF) 6
263	9603	NFE2L3	1.89917	0.00280416	18025	Nfe2l3	2.44728	0.00153643	nuclear factor, erythroid derived 2, like 3
264	7074	TIAM1	1.87139	0.00267629	21844	Tiam1	2.91138	2.52631e-05	T cell lymphoma invasion and metastasis 1
265	143425	SYT9	1.86507	0.0044267	60510	Syt9	1.79586	0.00157671	synaptotagmin IX
266	170371	C10orf128	1.86428	0.00123511	69069	#N/A	2.33453	3.7714e-05	RIKEN cDNA 1810011H11 gene
267	121551	BTBD11	1.86273	0.00175516	74007	Btbd11	2.5366	0.000936868	BTB (POZ) domain containing 11
268	7594	ZNF43	1.85535	0.00207473	238690	#N/A	1.87257	0.00407957	zinc finger protein 458
269	2634	GBP2	1.84866	0.000397247	14469	Gbp2	2.48304	0.00531777	guanylate binding protein 2
270	100506658	OCLN	1.84677	0.000474908	18260	Ocln	1.60391	0.00135275	occludin
271	11214	AKAP13	1.83048	0.0066225	75547	Akap13	2.19058	0.000214738	A kinase (PRKA) anchor protein 13
272	11083	DIDO1	1.80677	0.00049803	23856	Dido1	1.69571	0.000117137	death inducer-obliterator 1
273	80124	VCPIP1	1.80357	0.00497719	70675	Vcpip1	2.61906	2.72866e-05	valosin containing protein (p97)/p47 complex interacting protein 1
274	90634	N4BP2L1	1.79261	0.00123511	100637	N4bp2l1	3.42119	3.87843e-05	NEDD4 binding protein 2-like 1
275	3815	KIT	1.78512	0.00132048	16590	Kit	5.847	4.48987e-06	kit oncogene
276	27134	TJP3	1.78149	0.00117025	27375	Tjp3	1.82899	0.000722133	tight junction protein 3
277	6708	SPTA1	1.76112	0.000851829	20739	Spta1	1.69042	0.000122317	spectrin alpha, erythrocytic 1
278	4303	FOXO4	1.75659	0.000994199	54601	Foxo4	2.88035	1.66446e-05	forkhead box O4
279	23351	KHNYN	1.75434	0.00187202	219094	Khnyn	1.92607	0.00481697	KH and NYN domain containing
280	8702	B4GALT4	1.75111	0.00624988	56375	B4galt4	1.50157	0.000924964	UDP-Gal:betaGlcNAc beta 1,4-galactosyltransferase, polypeptide 4
281	8743	TNFSF10	1.74277	0.00858824	22035	Tnfsf10	3.64282	0.00157532	tumor necrosis factor (ligand) superfamily, member 10
282	221692	PHACTR1	1.73531	0.00621664	218194	Phactr1	3.8315	2.01603e-05	phosphatase and actin regulator 1
283	9712	USP6NL	1.72579	0.00123131	98910	Usp6nl	2.00585	0.000358336	USP6 N-terminal like
284	3071	NCKAP1L	1.7247	0.00160515	105855	Nckap1l	4.5745	2.98781e-05	NCK associated protein 1 like
285	2033	EP300	1.71727	0.000752951	328572	Ep300	1.72359	0.00139112	E1A binding protein p300
286	4122	MAN2A2	1.7119	0.00283364	140481	Man2a2	3.52268	2.57653e-05	mannosidase 2, alpha 2
287	50943	FOXP3	1.70582	0.00206076	20371	Foxp3	1.57422	0.000820869	forkhead box P3
288	3903	LAIR1	1.70473	0.00339732	52855	Lair1	5.37168	5.29329e-06	leukocyte-associated Ig-like receptor 1
289	5166	PDK4	1.70459	0.00301623	27273	Pdk4	2.86872	1.8049e-05	pyruvate dehydrogenase kinase, isoenzyme 4
290	56666	PANX2	1.69617	0.00382667	406218	Panx2	1.55996	0.00789968	pannexin 2
291	10153	CEBPZ	1.68664	0.00066303	12607	Cebpz	1.90762	0.000249316	CCAAT/enhancer binding protein zeta
292	10147	SUGP2	1.6857	0.000624465	234373	Sugp2	2.35699	0.000445854	SURP and G patch domain containing 2
293	26027	ACOT11	1.67944	0.0054918	329910	Acot11	3.18951	3.15446e-05	acyl-CoA thioesterase 11
294	2185	PTK2B	1.67455	0.000736282	19229	Ptk2b	2.59069	0.000131522	PTK2 protein tyrosine kinase 2 beta
295	374618	TEX9	1.65742	0.00522213	21778	Tex9	3.80756	3.56773e-06	testis expressed gene 9
296	79968	WDR76	1.64482	0.0016639	241627	Wdr76	3.79323	5.19429e-05	WD repeat domain 76
297	26049	FAM169A	1.6121	0.00623746	320557	Fam169a	2.61707	0.00020332	family with sequence similarity 169, member A
298	8019	BRD3	1.61045	0.00123511	67382	Brd3	2.1144	0.000676482	bromodomain containing 3
299	5926	ARID4A	1.60231	0.00328618	238247	Arid4a	3.23323	4.90008e-05	AT rich interactive domain 4A (RBP1-like)
300	23269	MGA	1.595	0.00370536	29808	Mga	3.41015	6.52384e-06	MAX gene associated
301	130502	TTC32	1.55827	0.00183036	75516	Ttc32	1.92636	0.000217882	tetratricopeptide repeat domain 32
302	91543	RSAD2	1.55477	0.00098364	58185	Rsad2	2.72017	0.0023013	radical S-adenosyl methionine domain containing 2
303	139285	AMER1	1.5451	0.00131544	72345	Amer1	3.01068	0.000473692	APC membrane recruitment 1
304	27071	DAPP1	1.54123	0.00230183	26377	Dapp1	3.49974	5.00873e-06	dual adaptor for phosphotyrosine and 3-phosphoinositides 1
305	6777	STAT5B	1.53775	0.00091344	20851	Stat5b	1.8474	0.000162936	signal transducer and activator of transcription 5B
306	54915	YTHDF1	1.52877	0.00278292	228994	Ythdf1	2.6511	1.47097e-05	YTH domain family 1
307	22934	RPIA	1.51506	0.0019321	19895	Rpia	3.438	6.41226e-06	ribose 5-phosphate isomerase A
308	10678	B3GNT2	1.50409	0.00335884	53625	B3gnt2	2.1512	0.00497085	UDP-GlcNAc:betaGal beta-1,3-N-acetylglucosaminyltransferase 2
309	132430	PABPC4L	1.50114	0.00368937	241989	Pabpc4l	1.65263	0.000692707	poly(A) binding protein, cytoplasmic 4-like

## Sheet: MSC_27
SUID	Entrez Gene ID	Gene Symbol	logFC	adj.P.Val	Entrez Gene ID	Gene Symbol	logFC	adj.P.Val	Description
1	2824	GPM6B	5.73548	1.67325e-05	14758	Gpm6b	2.87103	3.32801e-05	glycoprotein m6b
2	2263	FGFR2	5.16594	6.21579e-06	14183	Fgfr2	1.90955	4.12924e-06	fibroblast growth factor receptor 2
3	5734	PTGER4	4.38977	3.28307e-05	19219	Ptger4	1.99926	7.68218e-07	prostaglandin E receptor 4 (subtype EP4)
4	4071	TM4SF1	4.10501	1.47281e-05	17112	Tm4sf1	1.82478	7.75152e-07	transmembrane 4 superfamily member 1
5	23037	PDZD2	4.01937	0.000127663	68070	Pdzd2	2.05555	6.63657e-06	PDZ domain containing 2
6	1746	DLX2	3.73262	2.90192e-05	13392	Dlx2	2.00073	3.53405e-05	distal-less homeobox 2
7	1745	DLX1	3.32312	0.000168958	13390	Dlx1	2.81971	8.93483e-08	distal-less homeobox 1
8	284	ANGPT1	3.32077	1.30667e-05	11600	Angpt1	2.59835	3.04559e-06	angiopoietin 1
9	8470	SORBS2	3.15904	2.27516e-05	234214	Sorbs2	2.85761	3.62906e-06	sorbin and SH3 domain containing 2
10	51129	ANGPTL4	3.04893	2.87259e-05	57875	Angptl4	1.75471	3.61788e-06	angiopoietin-like 4
11	288	ANK3	2.88367	0.000616863	11735	Ank3	3.46715	4.71698e-07	ankyrin 3, epithelial
12	57419	SLC24A3	2.77265	0.000171493	94249	Slc24a3	3.22439	9.54953e-08	solute carrier family 24 (sodium/potassium/calcium exchanger), member 3
13	5166	PDK4	2.51298	0.00324562	27273	Pdk4	5.27876	2.50546e-09	pyruvate dehydrogenase kinase, isoenzyme 4
14	8534	CHST1	2.48502	0.000102767	76969	Chst1	3.51094	1.89953e-08	carbohydrate (keratan sulfate Gal-6) sulfotransferase 1
15	154215	NKAIN2	2.42184	0.000369339	432450	Nkain2	4.07736	8.34614e-08	Na+/K+ transporting ATPase interacting 2
16	23314	SATB2	2.39197	2.79668e-05	212712	Satb2	1.99487	1.97381e-06	special AT-rich sequence binding protein 2
17	55605	KIF21A	2.30337	4.59858e-05	16564	Kif21a	2.91701	1.04692e-06	kinesin family member 21A
18	1969	EPHA2	2.23878	9.35768e-05	13836	Epha2	2.09529	3.84454e-06	Eph receptor A2
19	7128	TNFAIP3	1.96187	7.13901e-05	21929	Tnfaip3	2.1229	7.52032e-07	tumor necrosis factor, alpha-induced protein 3
20	57460	PPM1H	1.9084	1.54152e-05	319468	Ppm1h	2.27466	1.08607e-05	protein phosphatase 1H (PP2C domain containing)
21	8828	NRP2	1.89048	0.000433016	18187	Nrp2	1.68817	4.12995e-06	neuropilin 2
22	6526	SLC5A3	1.82261	0.000413923	53881	Slc5a3	1.80037	1.49934e-06	solute carrier family 5 (inositol transporters), member 3
23	4008	LMO7	1.75112	3.05403e-05	380928	Lmo7	3.41785	1.07172e-07	LIM domain only 7
24	1848	DUSP6	1.68774	0.00032327	67603	Dusp6	2.84736	3.53241e-07	dual specificity phosphatase 6
25	9732	DOCK4	1.66494	2.10312e-05	238130	Dock4	2.04457	4.94947e-06	dedicator of cytokinesis 4
26	23336	SYNM	1.6046	0.00635393	233335	Synm	2.35137	1.4175e-07	synemin, intermediate filament protein
27	864	RUNX3	1.52021	0.000128705	12399	Runx3	3.75791	5.34759e-07	runt related transcription factor 3
